# Supplementary material for: Short read Illumina data for the de novo assembly of a non-model snail species transcriptome (Radix balthica, Basommatophora, Pulmonata), and a comparison of assembler performance
Source: BMC Genomics. 2011 Jun 16;12:317. doi: 10.1186/1471-2164-12-317 (PMC3128070; doi:10.1186/1471-2164-12-317)
Supplement: Additional file 9 — OASESkmer-31 assembly contigs. [file 1471-2164-12-317-S9.FAS]

>Locus_41599_204
CGGAAAGCCTTTTAGATAGAGTTGCCAAACCAATCGCATCACCTAATGAGTCAGCAATCGCAGCATTTAATGAGTCAGGAATCGTGACTTACCGTGACCACGTGACTCCACTTGGGGAAGCTACAACTGAATTAACTTAGCCATCACAAATCACAACTAGAAAGCTCGTCTCACTGATCACGCTACAAGCAAGGGCAAGAGCAT
>Locus_41598_155
CCCAGCCCTCTCGGGTGTAGGAATGTAGGCATGGGAGCTCAAAGCCCAGGAGCACAGCGTCCTCAAGCTCTGAACATTCAACTTATGATAATAATCATGGCATTCTGCCCAAGACCCCTGCCAATAAAAGCGGGGGACCTGTGGGATATTACAAC
>Locus_41597_112
CTAGGGTGACTGGTCAGAGGTGACAGGGCGCTAAACAGTAACGATCTCTTGAAACACGTGTTCTCTCAGCTGTGTCTTACAAGTGTTCTCTCAGCTGTGTCTTACACGTGTT
>Locus_41596_126
CCGGAAAGATCGTTGAGGTACCGAAGTCCATTTGGCACCGAAGGCACAGGTCGCTGCTATGGCATTTGGCAGGATCTAAATTTGTGTCTCAAGCAGAGCGCCAACCCCGACCAGTGCGCACCTTTC
>Locus_41595_101
TTTTTTCGCTTACGTTCCGTTCTTTGTGGCCAAATTCCGTTCTCAGCTTCACCAGTATGAGCTCCATTTCGGGTTGAAGCCACCATACAACATTCTGGCTG
>Locus_41594_117
CAAAACTCTCTTTTCAAGTAGAGGCCGAAGAAAGCTTCAGTTGTATCGACTGATGATGACTAAGACGAAACCCACAAAGCTAATGAACAGAGATGACGTTAGTCCAACTCCGCCTGA
>Locus_41593_121
TTTATCCCTATTGTCCCATTATAAGGACACTATGCAGCAACGCTGTTCTGGCAAGTGCGGATGGACGTATCGCTGCGCTGATGTGGTTATGTTCAGTCTCTCGTAGTGTTGGTTCCGACGT
>Locus_41592_101
ACTTTCGTTTCGCATCCCCACCCCCCACCAGGTCTGCATGTTGATTGATATATTTGTTTGTTAATTCAACAGTATTAAATATACCAAGTTGGGGGCTAAGT
>Locus_41591_115
TATGTCTATCCGTGCCCTAATGTAACTGTGTATGGAGTGTGGTGTGGTAGGGTGGGTAGTACAGGCGTGTAAGAAAGGTACCTGCGGGGGCGGAGATGGTTCTACTGCCACGATC
>Locus_41590_119
AAATACCCAATAAAGAATGGTTGTAACTTAGACAGGTTATTTCTTTTTGAAGTATATTTTCAACATTGATACAAGTGTTTCAGATTTCTAGGAATTGAGAATGCATTATTAAATTATAA
>Locus_41589_105
AACCCCCTCCTCCCAACCCGCCGTTTACATAATGTAATTGGAGTTTTGAGTTGCATATAATTGCAAGGCAAACTGTAGTAGAAGTAGCAGCTAACTGAAACAAAA
>Locus_41588_131
GTCTTTGAGCCGGGTACTAACAGCACGTCCGATACATGTAATATCAAGTAAAAGTAAAGAGGAATTTAGAGAATCAGTAATCAGCATAATAAAAATGTCAATTACTATACTGAGATCGGAATATTTTTTTT
>Locus_41587_100
AACTGTAACCGTGCTGACGTAAAGCTCGTTCATGTTTCCAGAATTGAAATGTACAAGTTGTTCTAACTCGCCACATTGTCCAAGTGTACGCATGAAATGT
>Locus_41586_139
TTTTTTTTCCGATTTTGATAGACATATATATTTTCTCAGGTATTTAATATCATAGTTCTTATAGGTATGGCATAAAAATCCTACATTGTATGTCAACATGGTGGTAAGAGGCCTGAAAATGAGACTAAGAAGAAAAAAA
>Locus_41585_109
GTCTTTACATGCCTAAGAGACGTCGTCGAGTTTTTTCACTTCATCAGGCACCAGTGATCTTCCTCTAGGAGTTATTTCACTAACCAGATCATCAACAGTGATATGTTCC
>Locus_41584_108
GGACAGAATTGATTGAGTTTGATAAGGAGTGAAACATAGAAAGATAAAGTTGAATGTACAAATTATTCCAATGAGCATGATATGATGAGAATGATAGAACACTTGATA
>Locus_41583_121
AAACATAAATTGTTATTTTACATACACCTGATAGGTACTCTAACATTCTAATAATACAGTTACAAGTTTGGATTACGCACGTGTTCTTTATTTGCTATTTCAGAGATCGGAAGAGCGTCGT
>Locus_41582_174
TTTGAAAATTACCTGGTTCACCACTTCTCCGAGGTTCAGAAAGAATATGTATGCAGAGTGATAGGAAAGTTCCCTGATGGTACAGTCAAAGTTGACCAGCCTCTCCAACCACTGTCCAATAAACTTAGGCTACAGGTCATCTCGCCAAAAGGCAAAGCCAGCCAGACAACTTTC
>Locus_41581_236
TACAATAAGTTCATCTCAGCAGCTTACATCTCGACCCAAACAGTATCGAAGTGTTACTGTTCAACGGTACAATGCCCGACCGAACAACGCAATCCCTCTCGTTCAAAAATGATACCACAAATTCTGTTGTCTCAACAACAACAATCACAAACAATGATGACCACTGTTTGTTCGAACGTTTTCTCACAATTAACCATGTCTCTGCTGCTAATTCTGTCACAAATAGTGCAATGTGT
>Locus_41580_174
AAAAAAAAACTGCCAACCTTTTCTTTTTTCCTTTTAGAAATAATAAACGTTTAAACTTATTAAATGTAATTATTCCTGTCAAGAACTCAAATTTTAAAATTTCACTAAACATTTGTTTATCATACAAGTATTTGAAATGGATTTGTAAGTGATTCCTCATTTTATTACTGTCTG
>Locus_41579_103
TAGACGGAGGGATACGTTGAAACGTACGTCTGTAGACATGTTCTCCCCCTCATGCATGAGAGATTTTTCCACTGTCATGCTACTGTGACTTTGTTCTTTGATT
>Locus_41578_81
CTTTCTACCCAGAAACTTTCATTACATCACATGTTCATTATACATAACTCAGAAAGATGGGTCTTTGAAAGTAATGTAGTG
>Locus_41577_90
CCACCCAAACTGTTAAAAGAATCCAATTAAGATAAAACGCATCCCTCCTTTGACAATCACTTCTAGAAGTAGTCAAAGAGAACCCATGGC
>Locus_41576_93
GCGGGCATGTGTAAAAACCCTGGAGGAATTCATTTTTGAGAAAACCCGAACCATCTATCTGGAATGGTTCAGGAGTAGTTGCTTGTGCAAGCT
>Locus_41575_119
TGCTGCGAGAAGGCTAGAAAAACGGAACTGAAATAAGAAGCTTTATACCCAGAGCATTTTATTTTTTGTAAAATTTTGAGTCATTATTAATTTCTTATTCTTCTCACACCAAGCACTTA
>Locus_41574_150
CGGTGTCACCGGTTCATCAATCAGTTACCATTTCTTGTCAGATGTTCACTTTTCTGCTAAAAATTTCACATTTCTTGAAATTTATAGAAAAGAGACTATATCATTGTCTAAAATGTTGTTCCCTCCGCTGGTTGTCCTAGACGATTACCC
>Locus_41573_107
TGTCTTCGAGGACACGGTTGTCCTACCTTCTATTCCCACTATTTTATGAGTTATGTTCTTTTTGGGTGTGTGTTATATTTATATATTATAATATATAGTTGAAATTG
>Locus_41572_215
CTAGAGTTAACGTGACCGTAAGGACGTCTATTGGATCAAATTGCCATGTCTGGTTTTGAAAACACAGCAGAGACAAATATCCTAGGACTACCAGATATTCCTGCCGCAAGAACTTTGTCTGTCCCAGATATTTTCAATGCAAGAACTTCTTCTGTCCCAGAGGTACCTGCTGTAAATGCTTACTTTGTCCCAGAGATTCCCGCTGTAAATACTTC
>Locus_41571_104
GGAGACGACCGTGAAGGAGAACAAAGAATCACTTTTTGCCTTTCTTCTTCTCAGCTGGTTTCTCATCTAGGCTGGCCATGATAGCGTCTATGTCTTCATCTTCT
>Locus_41570_244
CTCAGCCAGTTTACGGTCAACCGATACCAGAATTACCTGGGGGCCAGGTGGGACATGGCCAGGTTGGACTTGGACAAATGGGACAATTTAGCATGAACCCTGTTGTACAGAGTCTCTTTGCTAGCGCTCATGGTCAGATTATGGATGGAAGCAGTAACCAAACTCAGAGAAGAAAGCAATAAAATTTGTCAAACATACTCTGTGATCAAGATGAAGCAACTCTAGCAACTCTTGCCAGATTGGA
>Locus_41569_167
ATCGACCAGCAGCCTTCATGAGCAGTAACAACTTAGAAACATCAACTCCAGTAAGGTTAACGTTGGTGGAGGTGGCAATAACGAATGCAGGGTTAACACGTCTGAGAGGAACTCCGTTGATCTTGTATGGTCCAGTAACAAGGAGGAGTCCAGAAGGAAGAGTTTTT
>Locus_41568_132
CCCATTACAATGCACTAACGAGACACTTTTGCGAGAATATTCTTCGTCAAGAATTTACAGTTGGTAGAGATGTTTCGTGCCCTTACCAATACATCAGCAGCAAATAGTGCTGCTTGTCGATTAATCTTTTTT
>Locus_41567_101
TTTTTTTTCGAAGGAAAAGCTGTTTTACTACCTAAGTACCATTTAGTCCATTAAAAATGTCAAAATGTTGCACTCAAAATCTTTTCTCTATTTAAAAAGCG
>Locus_41566_81
GATATGAGAATGCAGAATGGTTAGTTGATTAACACAGAAAGAAATAACTATGACAAAAAAAACAAACAAAAAAAAAAAAAA
>Locus_41565_81
AACTCTAGCAAGACAAGGACGGACGTGACTAACGTAAAAAGAATGAACCATTATACAAAAAAAAAAGAAAAAAAAAAAAAA
>Locus_41564_53
TATCTTTTCTTCTTTTTCTATTTCAAACAGTGACACAAACCAAACCAAACTTT
>Locus_41563_84
AGTGTCTTTATTGGTAGAACCGTCCTTCATAATGCAGAAACAACCAATAACAAGAGAAAAAAACAACAAAAAAAAAAAAAAAAA
>Locus_41562_81
CCGTCTGTGGTCTATTAATACTGTCTAAGTAACAAAAAAACAACAAATTAAGATATAAAAAAAGAAAAAAAAAAAAAAAAA
>Locus_41561_81
AAATAGAGTCAGGAGAGGGAAAAGTAGTCTAACTTAAAAAAAATCAATTACTACATAAAAAAATAAAAAAAAAAAAAAAAA
>Locus_41560_81
AAAACTAAAGACATTTCTGCATCCGCTTTTAACGAAAAAGAAGAAAGAACTAGAAAAAAAAGAAACAAAAAAAAAAAAAAA
>Locus_41559_82
GGTTTTTACCGGGGTTCCTCTCCTTTCGGTAAAGCACAAAAAAAGAAGGACCATAGAAAAAAAGAAAAAAAAAAAAAAAAAA
>Locus_41558_83
GGACAGTTGTTATCGGAAAAGTGATTCAGTAACTTAGAAATAACAAACCAGTATACAAAAAAATAAAAAAAAAAAAAAAAAAA
>Locus_41557_83
ATCAGATGTTTGCAGATGGTGCTGCTGGTTACTTACAAATAATAAAGTAAGATAGAAAAAAAGAAAAAAAAAAAAAAAAAAAA
>Locus_41556_81
GGAGTTTCACGAAAGAGGAGGCGAGAAATTAACCAAAAATAAATAATAATGAAAAAAAAAATGAAAAAAAAAAAAAAAAAA
>Locus_41555_81
TCTAGAGACCCCGCACAGGAGGTTAGCATTACCGAAAAAAAAGGAAAGACAAGACAAAAAAAAAAGAAAAAAAAAAAAAAA
>Locus_41554_82
TGGCTCACGGTCGGGGGAGTAAGGGGGAATAAACAAGAAAAAAATAATGAATAAAGAAAAAAATAACAAAAAAAAAAAAAAA
>Locus_41553_81
CTGCTCAAGAAGAGAAACGCTAGAGTAGTTACTGACAAATAATGAACTATCAAAGAAAAAACAAAGAAAAAAAAAAAAAAA
>Locus_41552_84
ACCTCCGTCTGTTTCTGTTGTTACCTCAATAAGACAAAAACAAGTAAATAAAAAACAAAAAAGTAAAAAAAAAAAAAAAAAAAA
>Locus_41551_82
AAAAAAAAAAAAAAACAATTAAAAAATATATATCATTCCTTGTTTGTTGCTTTTATTTCCAACTGTGCAGAGTTAACGAATG
>Locus_41550_84
GTACCTGAAATCAGTTTGTCTAAACGCAATAATGAAAAAAAAATTAATTATAACAGAAAAAAGTAAAAAAAAAAAAAAAAAAAA
>Locus_41549_82
GTTGCGTGCTTTTACTTCAAGTAATAAGATAAAGTAAGAAAAAACAAATTATGATAGAAAAAAGTAAAAAAAAAAAAAAAAA
>Locus_41548_81
AAGAGAGAAACTTTATTGACCACCGAAGTTAAGGTAAAAACAATCAAGTACCAAAGAAAAAAAAAATAAAAAAAAAAAAAA
>Locus_41547_81
TATGCGTTGTGTTAGAAGGAACAACAGATTACCTACAAACAAAAAACGAGCATAGAAAAAACAAAAAAAAAAAAAAAAAAA
>Locus_41546_81
TGACAAGGGGGTTAGTCAGGTTATTTGTTTATGTACAAATAAGTAAAAAGCAAAGAAAAAAGGAAGAAAAAAAAAAAAAAA
>Locus_41545_84
GCGGCGCCAAGAGAGAAGGTAGCCTGAAATAAAACAAAAACAAGGAAACAATAAACAAAAAAAAAACAAAAAAAAAAAAAAAAA
>Locus_41544_84
CTTTTGTAAGCACCACAAGACACAAGACATAACCCATAAAGAACTAATGATGACAGAAAAAAGTAAAAAAAAAAAAAAAAAAAA
>Locus_41543_83
AAAAGAATCATAAAATGATAAGATAACCTTATGAATAAATAACTAACAATGAGATAAAAAAAAAAGAAAAAAAAAAAAAAAAA
>Locus_41542_56
CTTTACTTTTTAGTTATTTTTAACTTTACAAAGGGGCCAGAAGTTGTGAGGTTTGA
>Locus_41541_81
AAAAAAAAAAAAAAAAAGAAAAAAACAAATGTTCTTACTTGTTTCTAATTTTAATTTTTGCCCTCACACAATTTAAGTTGC
>Locus_41540_82
CTCAAAGAACTCTGTTCGGACGGAGGGGATAAACTATAAATAAAAAACTAGAAGAAAAAAAAGCAAAAAAAAAAAAAAAAAA
>Locus_41539_81
CACGAACTTCACTTACGTTCTTCACTCATTATGCACAAATAAGGAACAACAAGAGAAAAAAAAAATAAAAAAAAAAAAAAA
>Locus_41538_85
AAAGAGGTTAGTGAACTGTAACGTGTCGAAAAAATTATAAATAACAAAAGATCAGACAAAAAACAAACAAAAAAAAAAAAAAAAA
>Locus_41537_84
TTTCGTTACCAACCATAATAGCGTGACGATAAGTAAGAAATAACCAAGCAGAACACAAAAAACAAACAAAAAAAAAAAAAAAAA
>Locus_41536_83
GAAAGAAAAAGTTTTACGCTTCTTAAAATTATCCAGAAACAAATAAGAATTAGAGAAAAAAATAAGAAAAAAAAAAAAAAAAA
>Locus_41535_85
GTGGTGTAACCCTGCAACCACACAGATACCAAATCCAGAAACAATTAAGCATTAAATAAAAAATTAATAAAAAAAAAAAAAAAAA
>Locus_41534_85
TAGGTTTTAGTGGGAGAACGTTAGTTGCGGAAAGACATAAACAACTAAAGACAATACAAAAAAAAAATAAAAAAAAAAAAAAAAA
>Locus_41533_82
GTTTTAAACATATAATGTACGTATTAATTTAATAACAAAGAAGAAATAAGGACACAAAAAACAAAAAAAAAAAAAAAAAAAA
>Locus_41532_82
TCGGAGAGTGTGGATCGTTGAAGAGGGGTTAAACAAAAAACAATGAAGTACTATATAAAAAACAAAGAAAAAAAAAAAAAAA
>Locus_41531_84
TCCAAAGGTGTCTTGATTACAATGTTTTCTAATGAAGAAAGAAGTAACCATGATAAAAAAAACTAAAAAAAAAAAAAAAAAAAA
>Locus_41530_84
CGTTCGTAACTTAGCATTCTCATTTCTAGTAAACTACAAAAAAACAATTAAGAAACAAAAAATCAAAAAAAAAAAAAAAAAAAA
>Locus_41529_81
ACCAGACTGAACTCGCTCACTAACTGTAGTAAAATATAAAGAAGAAAAGATTACAGAAAAAAGCAAGAAAAAAAAAAAAAA
>Locus_41528_82
TGTTCTCAGAACCACGCGTGTTTAAGTAATAATGAAGAAATAAAAAAAAAATAAATAAAAAAAGAATAAAAAAAAAAAAAAA
>Locus_41527_85
ACATGGTGCTTGTTGGAAAGAACCATGTACAAAACCAAAAATAAATAAACATAAAATAAAAAAAGAAGAAAAAAAAAAAAAAAAA
>Locus_41526_135
AATAGGTTTCCTCCGTTCCAAATGTATGTATGCCAGCAAGGTATATCCCGATCAGCAACTGTTGTCATAGCTTTTCTCATGCTGAGGAGAAAAATGGACTTGCTTACTGCAATACAACATGTTAAGAGCAAGCGA
>Locus_41525_101
GGGGAGCGTTCATTAAAGGGGATGAGATGTGTTTCATGATGAGAGATGTTTGAACTGCTTGAACCAGCAAAACAGTGTTCAATTGAGGAGCAACACATTGT
>Locus_41524_260
GGGCCTCAATGTAGTTTTCTCTATAAATTGTGGTTTATCTTAAAATGTCCCAAATTTCAACAGACACCCCTAAAATTTATGTTCTACGCGATGACTTCAATAAGGACGTGGTAGCGATAATCAGTATACCAGTTACTACACAAGTAGTTCAAAATAAGCCCAACTACTGCCTCGATGCTGTTTAGTCGGTTGAAGACTTCTGCTTTGCTGTAAAGTTACTGACGGCATCAAACATATTGAAGGTAAACGAAGATATGACA
>Locus_41523_159
GAAACGGGAACTTCTGACAAGTGTACATCTGAAGGATGTAACTTTCATGAATTCAGTTAGACTCATACGACCCAAAACGTCATTGGACAGCTATGCTCAGAGATGCGACACATTTACTCATATTTCAATGAACTCTATTCTGAGGCAGAGCCCTTATTT
>Locus_41522_126
GAGACATACCACATACCGTTTGCCAAACCTTTAGACATATCTTTCCCTTGATCAGTTGGAATTTTATACGTTACCACCTCATGAGATGAGACGCAGTGATGCTTTTGCCCCCCTTCTCCGAATTTC
>Locus_41521_115
ACTACTTTATGGTTTGGGAGGTCAATGGATCAGCATGAGTTATGCCTTACCAAGTCCAACTTCATATATTCTTCAAGAGAAGATTGCGCCATGGACCAATCAAACGTCACCTCAG
>Locus_41520_94
TATGTTCGGGTCACTCGCTCAATAAAAAAAGTGATTGTGGTGTTGTGCAGAAGCCTGCAAACGAACTTACATTCTTTGATCTTATGCTTCTAGA
>Locus_41519_123
AGAACCCACTCATAGAACTTATGGAGATTGTTGTTGTTCTGGAACAACTTGTGTGATGGAGTTATAACGAGCTTCGTACCATTTTCTGTGTTTGGCAAGACAAGTGGTCCACTTGTAGAAGTG
>Locus_41518_114
TCGGGTGTTATGTTTCGTGACGGTCGACATTCATCTGAAGGCCAGTAAAAATGTGAAGTTTCCTATGTGGTACTGTGCTTATGTATGGTCTCGAAGGATATGATGCTTTCTCTG
>Locus_41517_121
CTTGTGTAGAACCAGTACTACGAAACTGTTCGTTTTGGCGTTACGGCTTCAGGGATTAAAGGTCTGCTTGAAGTTTCAACCTTTCAAATTCACTGAATTTTTCTCCAAGTGGTAGGTGGAA
>Locus_41516_92
TGGTGCTGAAGCTGTTGAAGAAGCGGGATTAGGAAGAAAAAAGCAACGAGAAGATAAAAAACTAAGAAAAAAAAAAAAAAAGAAAAAAAAAA
>Locus_41515_82
GGTCCAAGCAGTTATAACTGCTACGGTGTTAAATAACAAATAAATAATGATCAAACAAAAAAACAATAAAAAAAAAAAAAAA
>Locus_41514_115
GGCTCGAATGAATTTTTATGCCATTTTTCAGAACCTATAATATATCATAATATAAAACAAATAAATTAAAAGGGCAATAGATTAGTGCATCAAAGAGTGTATCTAAATTTGAACA
>Locus_41513_148
GGCACTGATTAGAGCCTTCGTTAACCCAACCCACGACTGTGATGTATTCCGCTGATCATATCACATGGAAAACATGTTCTCTAGGCGATGGTCGATGTCGAACACCAGCAGAGGAGAAGAATTGCGGCATGTTAGGTGGTGCATGTCG
>Locus_41512_125
AAAGTTAGATGCCGTCTAATGTAATCCCTGCTTTGACCAAAAGATTCATACTCGATCGGAGGCAGATACAGCACAAATTTATGCAGAAACATGTGCTGAGTTTCTGGGCATTAAGGCAACACCTG
>Locus_41511_121
CCCATTATCACAACCACTTGGTCCTACGGATCTACCACTGCCCTTAAGACCCACAGCCGCACCTCTCACGGACCCCGCCGTCCTTATGAGAAGGAGCGTTTCGAGCAAGAGCTCCGCTTGG
>Locus_41510_117
ATGTTCATATTTTCGTGTCCACAGAGTTTGCAAGAGTCCAATTCGTGTTATTGCAGGCTGAAAGGTTAACAATTCGTAGTTTGAAGAGAAGTTATTTATTTGATATGGCATCAAGAG
>Locus_41509_93
GTGTTTGAACTCAGATGGCATTTCGAAAGAGCGACCAGGAAATGGGCGAAACAAATTTGAAAGTAATTCTTGGCCTGGCTGGTGTTGCTGCCG
>Locus_41508_106
GTTCTCGTTTCTAGTATTTGATAAACGCGTAGTTTTTTGATGAGCTGGGCTTTTTAGAGGTTGAAACTCCAATGATGAGTTTGATACCAGGAGGTGCCGTTGCCAG
>Locus_41507_96
CAGGTAACAGTAATCGACATTGGTAAAAACTGCTTGGCCCATCCCTAAGTTGAAGCTTGGTAGCCAGCCTAACATAAAAATACCCATTTTGTCTGA
>Locus_41506_139
ACTGCTTCCTACAGTTCGACCTATGGTTCCAAACGTGTGTGATGAACCTTGTGAAGCGTTTAAATGGGGAAATCAGTGTAAGAACAAGTGCAGTGGACATTGTCTGAGCGGATCACCGTGTAACATAACCAATGGCTGG
>Locus_41505_92
GCGGCGGGCCGTCTGTAAGAGGGGGTGGCACCGCGCCACCGTTGTTGCCGCTACCGTTGGAGGAACCGTCGTCGCCACTCTCATCACCACTT
>Locus_41504_120
AACGGAAAAATATGTTCAAATAACTTAGTGTTATACATAAAACACAGCACCAGGCTGTTCAGTTATAAAATGTTGAACCACAAAAATAAATAAATTTATTATAGTAAATCACACAAAAAC
>Locus_41503_94
ACAAGAAAGTAAAAGATAGAATTTTTTTTTCCAGCATCAAAGGAGTTAGGCTTCATTATATCAAGTCACATCATCAAATGCACACATTGCAGTC
>Locus_41502_100
AAGTCCTACACTTATTAACTTCGTTAAATCTCAATTACATTTGGTCAGTGTGAGTAATGAATCAGTGAAAATGTATATGTACCATGTAATAAATGTTCTC
>Locus_41501_101
GCCCCTAGCGAAAACAAAGCGGGACATTGAGTAGAGTGTCTAAAGTCATTTTTATTTTCAGCAATATGTTTCTTTAAGAATTCTTCAAGAATTATAGCAGC
>Locus_41500_131
CAACTCAAGCTCTTTACGGCTTTCGTCTTCCTGAGAACAATCAGGAAGAGATGGAAGTGGTCGAGGAAGAGGACCAATATGAGAAGCAGCTAAAGTTCATTAATAACATGGCAACTCCGATGGCGAGCAAA
>Locus_41499_101
AGAAACATCATTAGAAGACCCTCCCACAGGAATTTAGAGATAGCTTCATCGAATGCTTGTTTTGCGAGTTGGCAAGCTCTATCAGGGCTGTTCAAAATTTC
>Locus_41498_94
CGGTTATACTTCAGGCTTTCTCGCCTTGGGGCAATGGTAAACAAATTTGGGTTTACTAGGCAACGCTGTCTGACTAGCTGTAACAGGAGTGGGG
>Locus_41497_118
ATTATTAAATGGAGTATACTTACGACGTGCTCATACATTGTTGTTTGTGCACGGTTCAGTACGGACTAGTAAACAACACATTCGTTTCTGATCTCAGGATATGTTTTCATACAAGTTT
>Locus_41496_107
GGCTGTGTTTTTGGTCACATTATTAAATCAGAAAGCTTTCCCACAATTTTAGTCCGCCACACCCCCACATAAAGGCTGGCACTGTTCAAAATGATCAATATAATAAT
>Locus_41495_98
TGTGCTTGAGTCGTTGGGCAATGTAGTGTCTTTGAGACCGCAGCACAACTCCGTCGATCCGAACCCCCGAAATCTGACCACCAGGCTCTGGCCTTCGT
>Locus_41494_137
TCCTTGGACGAACTTTGAAGAAAACTTGAGTTGTTTAGAAGAGTTCCAAATATTATCAACTGGAAATTGTTAGGAATCAATCCTGGTGCATGTCTAGAAAGGGAGGGGGACAGTTACCTCAGTAGCCGCGACATTGA
>Locus_41493_104
TTTGTTAAATGTTATCTGTCGACGGAAAATAAGCTTCAGCTCAGCCTCCCTCTCATTGATGAGAGCAGCTAGAGCCTTTACCTCCTCTTTCTTCTTTGTGGCAT
>Locus_41492_92
TTTACATGTTACTACCAGTTACCAGTCTACTGTTATTAATTACAACAACAAAAATATAATGTCATATAAACAATGAAACGCAGGTGATGCCA
>Locus_41491_159
GACACACAATCCCCTTCTCAGCCCTTCTGTATCCAACAGCAGGTTAACAGGACACTGTAAATGTTTTGCTGAGATTACTTCCAGTGGTCCCCATTCTGTGAGGTTGTACACTATAGACCTTGAAATAAGTCTTCAGCTCTCGTTAACCCTCGGCTGCCA
>Locus_41490_154
CCCATTACAGGGCAAATCCGGAAGTTATTGACCTCTGTTAAAATGAAAACTATCCTTGCCTCTCAAGTCCTTCCTATTCCCGACGGAGTTTCGGAAGTTACCATCAAGTCCCGAAAGGTTATCGTCAAGGGTCCTCGTGGTACTCTCACCAAGG
>Locus_41489_424
AGAAATCCACCACATTTGGTTGGTAAAAAATCATGAATCTGCACCAAAGATTTGAAAGACTGTTGTGCTCTTGCAAGGGTATATTGATTTTTTGTTGCCCCAAATTGGATGCGGGCTTTACCCTTGACGAGTGTTGCTGATATTTGTAAGATAACCGACTCAATACTGTAGGCACTGCTCCAACCCTGCTTAGTCAGCAGCTCCATGCAGATGGCACCACCACCAAGTACATAGCCACCAGAAACCACAGGACAAATCACTCTTACAAATGGTGGGTCGAAGGGAAATGTTTCTTTGAATGTAAAATTGAGAAGTATATGGTCTTTTCCTTCTTTTTCCTTGAAAAGTGTCATATCTTTGTACAATTCACTCTCTTTGTCCACCTTTTTTAATCGTACATTCCATTCGTAAAGACAGTCATTGA
>Locus_41488_101
AGTTTTAGTTTCGTAGGGTTTTAGTTTTAGACCTCCTCATTCATACATGAAGACTTTCCTTCTCTGCGTCCTTGTCCTTCTTGCCCTCTTCGCCTCCACTG
>Locus_41487_101
ATAACTATAAATTGCAGTTTTCTAAACCTTGCCATGGAATTTCCGCTACTTAGCCAATTTCATAAAATATCGAAACGTGACTTAACGGGGTCGCACTGTAC
>Locus_41486_101
ATTAACCGACCATGATGGTCACCATGTCAAGTATAAAATATTTATGTGTTAGTCTTTCAAAGGAGGAGATCCTCTGGTGGTATCCTCAGCCCTGCACACTG
>Locus_41485_96
TACAAAATCTCTGTAGACTATATTATTGGAAATGAATTTTCATTGAGATTCTGAAGAACACTGGTAAAAAGTTAACACCAGAGAACTGGCTGCAGG
>Locus_41484_147
GGTCAAAACAATTTTATGCTCAACACGCACATGACGGAGAAATGTGCCAGGCTGGAGAAGTAGGAACAATACACGTCCAAGCCGCCCACAATTTTCGGGGATATTTCAATCGCATTGAAGACCCTGACCCTCAGACATGGAAATCTT
>Locus_41483_111
GGTCTCACACTAATAGGCCCTGACTGGTTGACATCGACCCAACTTCTGATCAAGTGTTTTACGCTGTTACTAACACCACAACTAGTGTGCGACTTCAACATAAGAACAAAC
>Locus_41482_112
AACCATAACCGTAATAATTTCTACCTCAACTACTGTCAAATCCAAGGCATACATATATTACCCCTCCTGGTCAAGGTTTTCTTCCAAAAGACACGGCCAGACATCACAGAGA
>Locus_41481_103
ACGCGGATGGACGGACAAGGTAAAGTGTTGCAACAAAAATGTAAATTAATCTCTGATTTTTTAAATAGTAACACTTGAAATTTATTCAAAGAAAAAATAACAA
>Locus_41480_119
ACAGCGAAGAGGAACCCTTATGGGAAGAAAGCTTGGGGTAGGAAGTACAAGCTGGCGACACTCACTGCACCGAAGACGGCAAAGGTAATCCATCCTTCCTTGGTGCTGGGCAATCCCCA
>Locus_41479_124
AGTGCGGTTGGGTCTACTATAGGACGACGTCAAGGTTATCTCAGGAGTACTGGCGCTTTGGGGTTTCCCTTGCTAGATCTCGAGTGCGAGTATCCCACTATTACTCTGTTATGCAGGATGGGCG
>Locus_41478_166
TACTTGTTCTTGCTGGGCTAAGTTGTCGAGTTTTTGGATAAGATCCGAGAGTACAACAAGAAGAAAAGTGCGTCCAAAGGAGGCTTAGTTGACCAATCGCCGGAGGCTCAAAAGGCCGTCAAAGACGAGATCGAAAAGATAAACAAGGCTTATGGATCGAGTGCTA
>Locus_41477_113
CTACTTCATCGGTCACATAGGCGTCAGTCGAGTGAACCCGTTGGGTCCAACATGCATGAATTTGATCTTAAATGTTGTTGAATCATTACTGGACGTTTCAGCCAGGCCCACCA
>Locus_41476_82
TTCTACACTTTAGCGAATCGGCGGCTGACTAACGGAGAAACAAGTAAGTAGGATAAAAAAAAAGAAGAAAAAAAAAAAAAAA
>Locus_41475_101
GAGCTGGGGCCACCTTGCCTTGACTACTTGCAGGGTGTGGAAATTGTCATCGTTACGAGCCTCCTGAGGCGTCAGAAGACGCAAGTTCTTGATGGTTTCAC
>Locus_41474_99
GAGAAGGAGGAGGAGACGAAGGAGGAGGTCCGATAAGGGTGAAGTTGTGGTTCAAGTGAATTCCGGCGTTTGGAGCCACACCTTCTGTGACTGCTTTGC
>Locus_41473_118
GTTTTTATTCCATAGGTTATAACACTTCGGTAACCTGCAGCTGTTTCGACGAATGTATGGTCCAATCCTCAGAGAAGAAGAAAATGTTACCTGGTGGCAAAACGAGGGTCAATTTGAG
>Locus_41472_121
ACCGAAGCGTCCTTACGACTATCATGAGACAGTTAGAGCTTCTGATGCGCTGGTTTCTTTGGAGCGTTCAGGTTCTCAATCATCTTGGCGCTCACGGCTTTGGTCAGTCTGTCATTGGCGA
>Locus_41471_93
GCCGGAAGCCCTCGGCCGTGTGTAAGGACGTGGGCGGCAACGGTGTCTTCGGCGTGACCATCCTCATAGTGGACGGCCAGAAGAGCTCGGCCG
>Locus_41470_159
AGTTTGTTGTGTGTTCGCACTTTGGTATCAAAGGACCAAACAGTGCACCGGCCAGCAGATTCAGGAAAAGTGACCCAGGAATGGCAAAGGTCTGCTTGTAAATGTAACCTGCACAAAAAACCAACAACAGATAACCAAGATGGTGGCTTTTCATTTGAA
>Locus_41469_101
GAAAGTACCCGAGAAATAGGGTGGTCGAACCTATACCAGTCGGAGCAATTCTTGCTGTACTCGTCTGTATCTGCTGCTCTATTTCTAAAACAAAGTACAAG
>Locus_41468_98
TGGTGGGGTTGAGGTTCGTGCTGAAGTAGTTGGGAAACCGGAACTGGTAACACCGAGGATCTGCTTCGAGCTGTTAACATTCCGATAAAAACGAGTTG
>Locus_41467_108
GTGGTGACGTGCTTCGGAATTTCGACGGTGTACCCACACTTTAATTAGATATTAATTTAGATTTAGAATTAATATTTTTTATTGTTGTAAATTAAATGTCAGCCTTTT
>Locus_41466_103
CTTTACAGTGACGAAAGTCGATGTAACCCCGAAATCTAACGACTATCGGCTTATTCACAAGGTGCATCCCTGTCAGTGGTACTACTACGGAAACATGCTTCCC
>Locus_41465_149
TGGAACTACCTACCTTACTCCGTTACTTGCGGGTGGCTCAAGTTAAGAGAGTGTTGTTTTTTGATTGTCCTGATCAGGTTTGTGTAGACAGATGTCTCAGTCGTGGATTAACCAGTGGAAGATCAGATGACAATGCTGAAAGTTTAAAA
>Locus_41464_127
TTTCGAAACGATAACCGTTAATATTTCTTCATGAAGTGTCATTTAACACAGTTCCTGATTTAGTGAGTCATCATAAAACTAATAACATTAAACTAGCGGATGGAGGCACAGTAATGTTGACTCGAAC
>Locus_41463_102
CCCATTATGTAGCTGTGGCTTTTCGGTACGAGACGCGTTTCCTGCTCGTCCTCTTCTTGTCCATCTCCTCCATCGAGAGCTTTCTGTTCAGCTCGAAGCCGA
>Locus_41462_119
GGTTACCTTACTCTATTTGACTCTGTATGGAGTCTCAAGGAATTTCAGGAGTTGTTTTGATGGTCTTGACGCCAAAGAGCAAGTTCTGTCGACCACTGTCCACACACGTTACCAAGAAA
>Locus_41461_174
TAAGTTAGTCACGTGGAATGGGCGAAGCAGGATCTGTGAAGCTTCATCCGTCTGCTTAGACTCTGACTACACATGTTCCATAAACATCGATAGTTCTCAGCGCTTCATCGTGCTGGAGCTCTACTGGACTATTTTTGCACACCGAGCATTTGCCATTGACAAACCTATATCGGG
>Locus_41460_102
CAAAAGTAACCCGTCCGATTCGTCGTTTCCTCGTTTCGGTATTGCAAAACCTTAACGTTATTGAGATGGTATCTGTGGATAAAATACCAGTCAACTTCCTTT
>Locus_41459_135
ATCCTTATTGTCCCATTATCGCAGATAAAGTCTCCTCAGTTATATTCCTGCTCCCTCTCACTCTTTAACCATGCGTCACGTTGCTGCTTATCTCTTGGCCTCTCTCGCTGACGAGAACACCGCCCCCTCCAAGGC
>Locus_41458_100
AAAAAAAAAAAAAAAAAAAAATGACACCAAATTATCTCTCGTTCATGGACTGTGTAAAACACTGATTTCATCAGCTGAGCATGGGTCAAAGGCAACCTAG
>Locus_41457_99
CAGAGTGACCCCATAAGAACTCACGCTCTTTGTAAGAAGAACGGGGTCCAATTGGTTGACGTTTGATGGCAACAGCTGGGGTGTACTTTTCACCCTTCT
>Locus_41456_82
TACAGCTGCCGCTGTAACTGTCCTGGCTTTAAGACAGAAACAATGAACAATAAGACAAAAAACAAAAAAAAAAAAAAAAAAA
>Locus_41455_149
TTTGTCATTACGAAACTTTAGTTATGTAGCAAAATATTGACGCACTAATCATCGTATATAAGTGTGTGCATCGTGTGATCTTATACAAGTGGTATATCCTGTGATCTTATACATGTGTCTATCCCGTGATCTTATACAAGTGGTGTATC
>Locus_41454_157
GATAATCGGAGTTGATAACATAAGGAAGAATCAGCCTTTTTCCATGAGTATCTGGTCAGTGTACCGCTTCGTATGTTTAAAACATGGGCATTCATGGGCATGTTAATGCAGGTTCCTACAGCGTACATCACTTCCAAGTTTGTGCATGGTAAATGGG
>Locus_41453_111
CCCTCAACTTTTATCTGAATTTGTTACAAGCCTCTGAGCTTTGCCATTTCGCAGCTATCTGCCCCACGTTGCGCAGCAGTTTAGAGTTAGTGCACAGCAATTTTTTAGGAT
>Locus_41452_98
CTTTTTTGCTCCGTAATGGTACTGATGAACTAAGTATGGCATGAGCTACTTTGGGGGCCATGGTGCTTTGGTTTCAATCTATGCAAGGGATGGAACTA
>Locus_41451_136
CGCCCAAACTCATTGGCTAATAATCAATACTAGGCCTTCCCAAGTCTTTACTTTGGAATTGGGTCGACTCCTTGGGCGATAGCGCCACCCAGACCGAACTGCGGACCACTGTTGGCAACTGGCTCTTCGTCGGTGT
>Locus_41450_126
CGGACTCTCGCAGCGAGCCACTCATCTCCGCTTCTTGTTTGCTGCATTTGCAAGTCTGGCTGCGTGGCATGCCATCAGCTTCCCCGATGGACAGGCACTGACAGACTTAGGACTGCGTTCTTGCCG
>Locus_41449_143
GCGCCAAGTTTCGCAGTTAAGGGTATACACCCCATAAACACTGTTTACTTGACATATCACGCATTCAAGCGAGTTGTGTTTCTATTACATTATTTACATTGAGCATAAAAAATCATAATATAATCAAACGAAATTTTAACTGT
>Locus_41448_145
GAAGTCTTAATCAGGTTAAAAGTTTTGAGATTTAAAAAGTTATTGTCCAGGCTCAGGGTAAGGAAAAGGAAGTACCCCAATGCCAAACTCAAAACACGTGCACAGAGCTAAACATTTTGCTTCTTTTGAATGAGGTAAATTTCAC
>Locus_41447_100
AGGACGTGACTGTAAAAAAATTACAGGAAATTTTGATAACTTCTGCGGACCGGTGGCGGATGGCCCAGGGACCGGCACCGTTCCGCGGCCCACCACTTTG
>Locus_41446_109
GGTGACAAGTGCTTAAAGTACGTGTGTTATTTTTGCACACTTCTGCCAAACTCATTTCATTATCACCAAGAAATTGTGCAGCAGGAAGACGAAAGTTGTTCAACTTCAC
>Locus_41445_98
CTTTTAAACTCCTACTTGTAGTTCTTTGCATCCACAGGTTCGCAGCCTTTAATGTATCGGGCAGTAAATGTCAGTTGATCTATGTGTGAGCTGTCTGG
>Locus_41444_118
CATAACACTTTCTTTTTCAATCTGTTGAGAGCTCTACCACCAGCAGTTGCCTGTCAGTTGTCCCCCTTTGTTTTCAAATCCAGGAATTGTGTGTCCTGTGACAGGCCTAGACAGAGGG
>Locus_41443_115
TAAAGAAACCCGCCTTTCTTGTAGGAAGTCTTAAAGCTGCTTTTCCTCCAGTTGGTTGGCATAAAACAGTACTGCAAGAAGCACAGATTACGACAGTTTGAGCATGTGAAAAAAC
>Locus_41442_119
CCCATTATATGAAGGACTGATATCGGAATACTGGATATGTAATGTTTACCAAAGGTGAAGACTTATCAAGCAAAGATGCAACCGTTTACATTCAACCTCTGTCAATAGCATTGGCTGGG
>Locus_41441_131
AGGGTCGGTTCTACCTCCGTCGTCTAGTTGCAGAAGCACACGTTCAAAAGGTCACAGCCAGTTTAGCAGGATATCTTGTCACAGCCTCGATTTGCAGTGGAATGCAGTGCATGCAAGTCAATTACGAGATA
>Locus_41440_94
GACAGTTCTAAACATGGGTGTAAACTTCCCTAACGTTGAGATTCTGGTTTGTCGTGTGACAGTACTGTCAAGATTTGTACCCACATTTGAAGGG
>Locus_41439_115
CTGGAGGTAGTGCTGGAGGTAGTGCCGGAGCATCACGGTTAAAATCTCGAGCTCCTTCACGGCGTCGTGGACCATCACGTGATCTCCATGATTGTTCGTCTTTATCACCACGATT
>Locus_41438_107
GGACAGAGACAGTATAACAGTGTCGCTATACAGAGTAGGGGATCCCACAGCCTCAGAACTGCTCTCACTTGAATTCCTCTGCACCTGGCTGGAACAGGACATCCCGG
>Locus_41437_345
TAAAAAACCATAGAAGAAGTAAAAACATTATAAAAAAAAAATTAAATGAACTTAAGTTTGCTTTCCTGGCAATCACAGGTATAGGTTTGTTGGATGCCATCAGAAGCCTTGAGAGCCTGATAACTTATCAGCTTCAGTGTGATTCTGTTAGTGACATATAAATAATTCCCCATGCATGGATGGTAATAAGCCTATTGTAGTCAATAAAAAATCAGTTTTATATCAGATATGAAACTTTATAAGAAATCACACATCACAATTATTTCTCAGAAGTGTTGTCACAGTGCTCAATGCCATGTCAGGTAAAACACATACAAAGTGACTTGAGTTCCTGACCTAGCAAAA
>Locus_41436_160
TTGAATTGCATAAGATCTCGAACTGGGCCCCTCCTGTCATCTTAATGTTATTATTAATAATGTTTAAAGAACGCAGCAGCAGTCCTCATCCATTGCAGACGGACAACAAACAATTATACTTATACAAATCTCGTCATCTCCATGACTACAATGATGACAA
>Locus_41435_170
AAAAAAATAACTAAAAAAGAAAATATGAAGATTGTTTCTCGGTTTCAATCAGATTGCGGCTTATCTAAACGGTGATTGGTGGAAATACATGTTCGGGTGGATTAGATGAAGCTGAATGTTATTTAATTTTAGTCACGGCAAGGGCGGCCCTGACACGAGCATTCTATGAA
>Locus_41434_117
CCCATTATCATATATGAACAACATATCGGGGTTCGTTACAAAGGCCGACTCGAACTCCCCATTCTTTTGGAGGACAAGGTGTTTAATGTGTGTAATCCACTCGCAAGCCGACCCCCA
>Locus_41433_105
TAAAACTTTTTAATTACAAGTAAGTAACTTAATATTTTAAACTCTTTTTAAAGTTACGCTTTTTGTGTACAGTCATCATTTTTTTCCTAAGGTTTATATTTGCTT
>Locus_41432_126
GCGGCGGAAACCTGAATAAGTCTAGCGAAGCACGGGATGGATCTGACTGTCGGCCGCTTTTATGCTTCTCCGACGACGTTGACGAGCGCGGATCGCTTCCCTCGAATCGGACTTGCTGCAGCGCCG
>Locus_41431_109
GCTTCTCGCCCTTGAAAAAGTTCTGTAGGCACCACGTGACCTTCAAGTCGGCCAAATCGGATACCAACTGAGTTATATCTTTGATATCAACTCGGATCTGTTGCATTGA
>Locus_41430_117
TATAGACAGAGACGAAGCTCTAGACGAAGATTTACCATGTCTTTGATCTCGAGTATCGTATCTCCCACTACTCTTGCTCCATTCGATGTTCAGCTTCTCGCCTCCAACTATAGTTCT
>Locus_41429_106
ATAGGGACCCCCGGTTTCTCCTGAGTTCAATTTCACTAGTATTTTCTATGCTGCAGCCTCAAAGACAGTAGGGAAAACCTTGCCTATTTAAGTTGATAAATTGATT
>Locus_41428_140
CGCAAGATGAAGTTAGTACTTGTTTTAAGGCGTTCGAGCCTTCTGCAAATGTCACCCCTTTGGAGTTTGGTTTCGTTATGCCCTTGCACCAGTGAAAATTGATCCTCGTTTTTCAAACTCAACAGTAGCTACAAATACGT
>Locus_41427_103
TACGAATAATGTTGAATGGTTCTCTCTTTAACAATTTGATCATGTCGACGCCATCGGCCAAGACAGCAACATCAGGTGGTAAAACAACAACCAAAACGACGAC
>Locus_41426_132
TCACGAGTGTGCCAAACGGATGTCACTACACGTGTGCTCCTAAAACCAGATTCAGTGACGTGTTTCAGACGTGTGCCTGGGAGTTAAGTCATTACGATACTTGCACACGAGACAACGCTGTACGCGAATGCT
>Locus_41425_100
CGTGGTGAGTCACAGATCGTTCCCCGTCGGCTGAGGGCAAGCCTAAGAACGGACAATGCAGAACCAGTGCTGTGCAGAGGGCTGCCTGTAGTGCGGCTAT
>Locus_41424_93
TGACCGCATGGCTACCAGTGCCCAAGCTTATCATGTGAAGGCAAGGATTTATTCCCGGGGATAAGTCACCCAGCTCCTAATGGGTACCTAACA
>Locus_41423_99
GAATAATGTTGAATGGTTCTCTAGTAATAGTTTCGTCGTATCGTCCAATGGCCTCGTCGCAAATCATTCGTCGTATTGTTAAAACAGCAGCTGCTGGAC
>Locus_41422_98
CTTTCCGACCGTGTGTATTGGCCGGAAGTTTATGGTTGGCCTTGTATATTTATCAAATAGTTGTGAGTAAACAACGTCTTTCATCTTATGTTTATTTT
>Locus_41421_109
AAAAAAAGGGAGAGAGAGAGAGAGAACGACGTCCCACGTTTTACAGTCAGCCAGCGACAGCAATATAATGATTCCAGTTAGCCCCACAGATAACAACGTCAAACTCTCA
>Locus_41420_98
GTCTGAAGTTGCTAAATACTGCTATTTGAACTACCGCGATTAATGGCGGAAAATCCTGATTTGGCAGCGAGATACGGCAAAGAACAATTGAAACATAT
>Locus_41419_109
GTCCTCAAGCAGGTAAAACAAGGTTCCATCCATTTGCAGTTTGGATGTCGCCCAGTCCAAAAGTATTGGAGATATCTTCTTCCATTTGGGAGCTGGTGGTGCAAACATA
>Locus_41418_82
AATTAGAGGCAACGAACGATAAAGTCGAGTAAGCAAGAAAAAATAAAAAAGAAGACAAAAAAAAAATAAAAAAAAAAAAAAA
>Locus_41417_151
CCCTACGCATGATGAGGGTCGACACGATCTTGTGGCTCAATTTTTGTTATTAGTCATAATGGGATCGGTGCCCTGTGTTGATGTTGAACTTAAGATTTAATTAAGTACCTGTGAGTGGTGTGGGGGAGATGGCCATCAATACCACCTGGAA
>Locus_41416_146
TCCCGACCGGGTTTTTGTTAAACGAAAATTCTTTTACATCCAATGCCATTACTTGCCACTCACGCCAATGACCAAATGCAGCTTAAAATTTGTATTTTTTATTTCCAAAGCTTCCCAGAACTTGCATAATCACATGTTGTATGCTC
>Locus_41415_103
GAGCTTATGAAGGTTCTCTTTAGGTACGGGGTACAGATCATCACGGACAATAATCTGAACCGCAATGCGGTCTACGCAGACAATACGCTCGAGAAACAAGCGC
>Locus_41414_121
TTGCGAACAGTAGTTTATACATTGGTATCTCCTGGGCTGAGATCCACAATGTTGAGAACCACTGATTTCTATGTGCACTGGCCATTAACATGTTTGATGTTTTGCTGGATGTGTGGATGTG
>Locus_41413_104
TTACACAGGTGGGTAGTGGGTCGCAGTACTGTAAGCTCGGTCAAGATGAATTGCTGAATGCCATCAAGGAAGTTTTGAAGTACTCCCTTGAGACCAAGAAACGA
>Locus_41412_115
CTGGAGGGTCCGGGATAGTGAGAACGCTTACTTCCTTTGAATCTCTCCAGTCCCTATTTTTCAGTTGCTGCTGACTGCGAAAACGCTGCGTGTGTTACCATTGGAAACCTCTTCT
>Locus_41411_101
TATGCTTACAGTGCACAAGGACGTAAGCTTCAGACACCAGTCTCATTAATGCCACATTAGTGTGGTTCCAAATTTCGGATAATCAAAGTACAGTTAAAGAC
>Locus_41410_101
GAAATAAGTCAACCAAATTAGAAATAGGTCGGGCTAGAGGCAAGCATGTGCAAGTGACCGTTGCCCTTAAAACCAATGTTCCCTCTAAGGGTCATTGGTCC
>Locus_41409_103
TCGTCGTCCGTTCAGGCGGGGAGTTGTTTCCAAGGCTCCCGAGAAGAAAGCCTTCAGAGCTGAGGACTATGTTACTTTGACCATCCCACTCGAAGAAGTGAAA
>Locus_41408_136
CAGCCTCGGCAAAACAACCACTTGGCAAACACTCTTGTCTGAATAGTTGATGCTTATTTCATATAACATGTTAAAGAGTATGTCCAAAACTCAGAACAATGTAAAATATTGAGTTGTGTTTGTAATGATGAGGCTG
>Locus_41407_90
AGTTGTAGTTGCATAGCTCGAGTACTCTGGTACACAATCGTCAACATCAACGTATCGATTTCATGAGACCAACACAATCGTCAACATCAA
>Locus_41406_101
GAGCTAACTCTACACGTGTTCCGGTGCAGTGTTTTAATATTACATTTTACTGTATCATCAGTGGTTATATCTCAGTTATCAACATCTTTTTAGATGAACTA
>Locus_41405_132
CCTGTCAAGTTAAAAATCAAAAACTTTTAGAGCTGATGCAGCGCTGACCTCCTCAGCCTCTTTGACTTTTCTTCTCATCTCTGCAAGTCTCTGTTGGTGGGTTTGTTTCTCAGTTTCCAATTTCTCCTTTTT
>Locus_41404_186
GCACTTGAGAATCGAGCTAAAGAACTAACACTTACTCCACACGATGCATTACCGTGAACAATCATCATTTGCTGAGTGTTGCTATGCTCAAACTCGGAATGTACAAAAGATAGCATAAACAATTTTTTGCTATACCTAACACCAGCGGTGATGTTGCATTTGATACGAATTATAACAGCGTCGAGG
>Locus_41403_95
TACTTAAACTGTCGGTCAGGGTCGACTGTCACCATCAGCAGGTGTGCATAGAAGCAGCACATCAAAAGCAGCTGCACTTGGTTGACCTCGTGATG
>Locus_41402_359
TTATCGGAACCTATTTTATCGTTATAACTCATCAACTCCATTTCTGTCGAAGGCATGTATTTCAACTTCCAAATTTGGATGCGTTGCTACCAAAGCCTGCCATACCCAACTTGGTGGGGCATAACCTTGAGGCGTAATAAAAATATTTAGGAAGGAAAGCGAAGGACATTGACGTGTCCAGAAGGTGAACAAATCTTCATTTAGCAATCTGCTATGGATGTGAATATAGCACAGGTGTGTAAATTTCTTGATTTCTGTTATCACGTGATCTTTGTAGTTAAGTGGAGCTATTTCATTGAACAGACCATATATATGAAGGTTTTTAAGTTTATCTCTACATGTGTCAGCTAAACATTTCA
>Locus_41401_125
CCCTGACTTTGGCGTACCACTGACATCATGTGTTTGACTGATATTGTTGCATTCCATATTCCCCTCTCTCTGAATTGGGACCGATCCACTTTAAAGAGTCAGGACGTGAGGTTACAAGGGCTGTA
>Locus_41400_128
GGTGGCTCTAGATGTGAGAAAGGGAAAAGCACTCTCTTCCGATCTGTTGGCCAGAAATGATAACATTATTTGGATGTGAGTATGAAAACAGTCAGCTGCTGCCTACCATCTCGAAAGGTGTTACCCCA
>Locus_41399_119
GAAAGATGTGAGTTACGACATGTTACTATGTTGGGAAGTGCCAAGGCAGGAGTTAAATCAAAATGAGCTCAATCTATAAGTGATAGCGATGTCAACGGGCGATGTTGTTTCGCCATGGT
>Locus_41398_113
TCTTGTGAGTACCGAGCTTGATTTGTCTGAGCGCGCAAGACTTCAGCAAAGAAAGTGCCCAGGAAGACATTGATCGCTGCTAAAATTGCCAGGAAGACAGCACCTACACCTCC
>Locus_41397_92
TTACACATGTCATTACTAAGCCTACCAAGTGCGAAGATGCTATTGATCTCTCGTGCGATTTCATAGAGTACAGCGAGAGTTTCACCGGCTTG
>Locus_41396_114
CGCTGACGACACGAACTTCACAGGTTGATTATTTCGACATTTTGCCAGAAGAGGTGATGAATCAGCAGCCTTCAAGCCTGCTAATATACCAAGTTGATGACAGTGTGCAATACA
>Locus_41395_107
AGGCAAGTACCAACACCCATTACGTAACAGCGACGGCAGCACACGTTGTAACAATTGCAAGATACATTCCATCACGCGTGGTTTGACACGAGAGTGCAAAGCGACGT
>Locus_41394_234
TTTAAGGAGCAAGTTGTACGATTGAACTTGGGTGTCTTTAGATTCAACGCTTTCGTCTCTAGAAACCTTCCTCATCTTTCCTTCAAGCCAACCAGATGGCGTTTCCCTCTTCTCTTTGTTGCTGTTCTCGGTTATCCTGGTTATATTAGAGCTTTCGTTTCTAACGATAGAACAAGCGATGCTCTCATCAATGCTAGATTTGGAGATGAAATTAACAATATGACTGAATATCAA
>Locus_41393_101
GGGTGCTAGTCGAAGAGCGCCGCCCTAGCCACAAGTTGATCGCATTCGAACGCAAGTATGGCCTCGGCGGACCCATTCCCGAAGGATTGACAAACTATCTG
>Locus_41392_103
CCTGGGTTCTGCGGAAGCTCAGGGAGCTGCGTGTTTTCGGCTCTCGCAAGCACGTCTCCACTCAAAAGAAGGGTTACCAACCTCCTCGCTCCATCTTGACCAA
>Locus_41391_95
CGACCGATTAACAATGATATTTACAAACTAGGCTCATTCTGGTCACACCCCCTACATGGCTCATAAGCCTAACAAAATTCTCATTAAGACTCTCA
>Locus_41390_146
GTCTCAAAAGCAACCTTCCGGAGCCGTACAACTGGACCGTTGGTTTGGGTGTTGGAATAAAAAAATCTCCAATTTTGCAAGTACCACAGCAGTCAGAGGGGTTTTGAGAGCAAAGATTGGGTGTACAGCCCTTCACTTTATCTCCG
>Locus_41389_255
GGATGGTAGTGGGAGACCCGGAGTTTGTGCCCATCAGATCTTAAAACTAGAGTGTGTAGAGGGATGCTCTTGGACATGTGTCTAGCTTTCTGTAGATTGAGAATCACTGATTCATCAAGCCCTGTCATGATTGTTACGTTGATGCTATCTCCCATGGAGGTTCCCGTGTTATCATTTTCCGTATACCTGAGCTGCACTGTAATACACAAACTTCGGCCCGTCATGAGAAGTTGACCAATCAGTAGGACTAGACCA
>Locus_41388_85
GAGCGATGTTGACTAAGACAAAATCGGGACAAAGATAGAAAGAAATAAAAAGGAGAAAAAAAACGAAAAAAAAAAAAAAAAAAAA
>Locus_41387_97
TGTCGAATTTGTAGTTAATTAACTCGACAGGCAGTCAATGAAGACGAAGTATTAAACTTGGAAGGCTTCGTTAAAGTTGGTATGACTTCTTCAACTC
>Locus_41386_102
AGAAGGACGTTGTAGCAATATACTGACAGAAGCTCTGAAAATGTAAGCTCCGTAGATGAGAGATCCGAAAATGAGAGAGCTAGCTGTTTTAGTAACTGGCCC
>Locus_41385_177
TTCTGGAAAGAGGTCTGGTCTTTGTTTTCATTTGAGATGAGCATGCTCTAGTGCAGACCACACCTGGTCGTCAGTGTGGGACTCGAATGGGTCAAGGTTCATCCTCAATGTACCAGAGAAAAGGACTGGGTCCTGAGGGATGATGGTGAGCTTGGAGCGCAGATCATGGAGCCCAAT
>Locus_41384_112
AGGGGTGTGCAAGTCGAAAAACTGAAACTTAAAAACCCTATTTATTCAAATCTCAACCTCTGGCGCACAGACTCAATAGCTTTCACACTGCCAGTTGAAAACTCGCTTAAAA
>Locus_41383_110
TGGAGAACGTATGAAAAGTCGTCGATATACCTGTCAGGATTGTTTCCTTTAAGCTGTGCCGTTGCGCAGGTATCTGACTATAAAGTAGGCCAGCAGTTAAGAATTACAGC
>Locus_41382_81
AAAAAAAAAAAAAAAAAATCAAAAAATACATATTTTTGCTTTTTTCTAAGTTTAAGGCCGGTAGCAGAATAAAGATGGCGT
>Locus_41381_350
GAGTTCAGGTTAAAGTCTGCAAAGATACCGTCGAAACGCGCACCATTCGGCATCTTTGTCCACGCCCGTTGGTTCAACACGGACCACAATCTGGATGGCCTGGACCGATTTATAGATTACCTGCTCACCATCGATGACGTATACATCGTCACCCCCAGCCAGGTCTTAGAGTGGATGAAAAGTCCAACACCTCTGAGTAGCATCAACAGCTTCGGCCCGTGGAGCTGTCAAGGGGGAGCAAGCGACAAATAAAGGGATCAGTGGTTCATCGATGACATTCCGAGGCGTATTACCTCCCTTGCACTCGTCGTTACTGTAACTTCATGTTGATATGTGATGCTGTATGTACG
>Locus_41380_156
CAACCCCCACCGATAATTTTGAAGAAGTTTTAATTTTTCACTTCTCGTAGGATCACGGACGAGAAAACTGTTTAGTTGGGGGGATACCCTACTGGTTGGTTGTGTTTATGAGGTCAATGTTACGCATTTCCGGAACCTGATCACTCCCCGCGTCCT
>Locus_41379_101
CCCATTAGAGAAAGGAAATGGAGGGTTGTAGCGCGCCAAGTGGAAGAAGAAGAGGCAAAGGAGGCTCAAGCGCAAGCGGCGAAAGATGAGGCAGCGATCCA
>Locus_41378_161
ACTTCCACAACCAAATCGACTTCCTAACTCAAGAGGATTGCCTCGAAGAATGTTTTCCATGCGAATTTTTTCTTCTTCAACTCGTTTTTGTTCTTCAACTCGAGCGGTTTCAGCTGCACGTTCGCGTTTTATACGAGCTAATTCCGCCATGAGTTCAGCAG
>Locus_41377_119
GAACCTCGGACTCCGACGGAGTTACTTGAATGACCCCTATGCATGACAAGAGCAGTGTTCAGAAAGGTTAAATGTTTTGGACAACCAATGGCCTGACCATCGAAATAGTCAAGTCAAAA
>Locus_41376_95
TAAAACAGTTCGAACTTCGCATCTCGACTTAAGTTGGTCAAGATGTTGAACAGTTTGGAAGGTGTTAGTTGCCAACCAGTTGAAGGTGCCATGTA
>Locus_41375_136
GTTCTGACGATGTGGCTTTTTTGACGGGAATGGGGATTAAACCGTGTTTCGGACAGAACCCTTAATCCTAGTGATGGTTCCAATTACGCCACCAAGTTCTCCAACCTCGGAGAAGGTGTTGATATCTATGTTATCG
>Locus_41374_129
AAAAGATGGTTTAGGGTCTTACTGGTTGGATTGGTTCAGTCATCCAAGAAAATTTGGTCCTGGCTCTCGTTCATGCCGATCCTGCGGAAATCATCACGGAATTGTACGCCAATATCATTTGAATTTGTG
>Locus_41373_106
GGACCCAGTTTAAAGTTAGTGGAGCTATTATTCTATAACAACACCAGTGAATCTTCTACAAATAAATTCCACCAATATTATGATAACTTTTCACATGTATTGTTCC
>Locus_41372_117
GATAAAAAAAAAAAAAAAAAAAAACGAAAAGGGGTTTTTTTTTTTTTTTTTTTTCCTTTTTTCTGTCTTCATTGGTTATTTCTTCATTTGACAACTTCACAGCAAATTTGGTGAGAA
>Locus_41371_108
TAGTTACTTCGAATTTTTGGTTTGAATTTTTAACATTAGGCTTATCACCATCAAAGTTTGTTTCATGGATACCTCATTTTCAATTTGTCGTTTTTTTTTAACTTTAAC
>Locus_41370_133
CTCCACTCAAGTTTTAAAGTATCATCTTTTCAGAGAAGTTAAGAGCCAAACCTAATCTGATTGGGTGGGTAGTTGGGAGTTCCTTGGCAACCTTGGTGGCAGTGTTGTAAGAATCCAAGGAGTTGTTAGCAGC
>Locus_41369_126
TATCCGGAACGGTATAATTACAGGTGGTTTTCTAAGGCCACATTAACCCTAATGTCATCATCCACAATAAATAGAGACACAAGGAAGGTTTCTTCACTTTCTTCCTCTATAACAACCAATGGATTC
>Locus_41368_105
CTCTAACACGTGAAGAACTCGTAGTAACAAGCTTTGAGTCGATGCGATTAATGCGGAACGAGTGTCGAGAATAACCGAATCAAGATGGGACAATAATGATTGACA
>Locus_41367_182
CTAACAAAGAAGGACAGTGGGTTGGGATTTATCTCGAACAATAAAAATGGCAAAATTTGAACTTAAGTCGCTAATCTTGCCGTCCACCGCGAAAGAGAGTGACTGTAACAAGAGGCATCCACTGTTGCCATCGTATTTACCTCTCTTAAGAAAATCCCGTCAACTCAGCTATTTCAAAATAG
>Locus_41366_128
AACTACGGCGAGAACGTAATTTCAGAGCACGACACGTAGTTGAATTCATAACGGCCCATCATGATAAATCCCACTGTTTTCAAGAAACCAAAGATGGAACATTAAAAGTTACTGTTGTAGGAGATTGG
>Locus_41365_139
ACAACTCGCACCGCAAGTCGAGTCTATTGGAACACCTGATTTCCTCTTCATCGGACAAATCAGTCAAAATCTGGGACACGAAAGCAAAACGATGTGTGTACACCTCAGCGGAACATTCCGATCAAGTCTGGTGCGTTCG
>Locus_41364_83
CAACGCTACACTCGCTAAGTAGTACACTGGCTGGTGATGTGAGTCATTCGTCGTGTGACCATGGTGATGTGAGCCATTCATCA
>Locus_41363_108
GCGGTGGTCGCAACCCCCGGTACCTCAAGGAGTAGAAAGTGTGATTCCAGGTCTGGGCAGCGCTGTTGAAGACAGGGCCCGCAGACGAGGTGATCAACTCCTCGAGAG
>Locus_41362_114
CAACCCTTCAAAATTTTCGACGAAGTCCTAACCTCATGAGACGCGATGTTGTTCAAGAGCTGATTGGTGTTCTTTTCGGGACTAGAAGTTAGAAGTAGAAGGGTCATTAGATCC
>Locus_41361_122
AGTGGGGAAGCTAGTCGTCTACATAATCTAGAATCGACATTTTTCGGTAATTTTTTCGCGATTGCCATGAAGATATCATTGACATTCATTGCTGTTTTAGCGGAAGTTTCCATAAATATCAA
>Locus_41360_96
CTACATAATAAACCGAGGTAGAGGGCGACCACAAAAATCTCAGTGGTAACATCAGGCTTGTCCATGTAGATCCTGGGCGGGTCATTCACAGTTGTT
>Locus_41359_107
CCCATTACAAGGAGGTCAGCTCGTCCATTGGAAGCTCATTCATACGGACGAGGCAAATTTGCAGACTCCAAGATGTTTCAAATGGCCTTGACCCCGTACCTTTTCTT
>Locus_41358_106
CAAATTACGTGCAAGTATAACAGTAACCCAAATTGCATATAGCTTCAGCCAGAAGCGCAACTGGGTTTTCAACGCCCTTGGCTAATTTATTTTTGGCACCTTTGAC
>Locus_41357_117
GCTCGGTACTAGTTCAACGTGTACACCTTTCCCTGACAATCAATTCAATCATGAAATGTGACAATGCCAATGACAATGCTACCCGTCCACACGCAGGCTAGAAAAGGTGGCTTATTA
>Locus_41356_131
GTCGTGTCGTTTTATATCTGGTTTGTTCTCGGCAACACACAGGTGCATTTACAGTTTTTCAACCAAATTTGAGGAAACGTGAACAAGTTAGTTCAATGGCACAAAGAGAGGCCCAGCAGTATCAACAGTAT
>Locus_41355_103
TAGATTGGGTGCACTCTAGAATGTACACGAGTCTCCCACCAATGAAAACATGGACAGCAGGAAAAAGGAGCGGTTCATCTTTATATAGTGCATCGAGCTTAAA
>Locus_41354_127
AACCGGGAAAAGGTAGTCGTCAAAAAGTCGCTGTTGGCCACTTATGTTTGGGTGAAACCATCTTCTTGATGCTGCCATTACTTGTTTACTGTTTAGGGTTTAAGATCGGAAGAGCGTCGTGTAGGGA
>Locus_41353_136
TCAGCAGCACAGCCGTCGTTGCTGCGGTTCTTCATGCATCGTTAAGATTTGCGATGGTGTGACACACCTGTAACTGTTACTTCTTATACTTATTTAATATGTAACTCTTGTAGGCGTTCTCTCAATACATAATCTT
>Locus_41352_113
CCCATTACAAGGTCGAAGAACTCATCAATTATGTAAGAAGACCTTCATTATCTGCAGTTAGCTGTGTGTAATCTCTTGATATCAGCGAACACCAGTTGGTCGACCAATAGCTG
>Locus_41351_169
TTTTTGTCCTTTAAATTTTGAGATTATTTTTACAAGACTAGATACAAACCATGGATAAGCGGAGGACGCAGTAATCTTTTTTTATATAGAAGGAGCGTTTGCAGCAGATAAGTTAAGTTAATTCCCCTGGTTGGTATCATCTCCGCAGCCTGTGTTGGTTGCGCTGCGT
>Locus_41350_110
TCTCGCCTAGGTGGCTTAACTGCGGGTTTGAAATCGCCATGCTGCGCGCCAATACTCGATACACTGAGCGAGAAATCCGAGAATGGCACGCGGGTTTCCTTCGCGATTGC
>Locus_41349_204
GTCGTGGTGTCAGTAGTCGTGGTGATCGGGAAGCCTTAAGGATAATAACCTTGACAACGGAAATGTGATCAGTTTTGATTTTAACCAGGCTGATGTTGATGATGATGAGCGTGACATTGTATTTGGTAAAAGCGAGATCTCCATGGTTACTAGTGAAACCATTAGCAGAGATAAGTACACAAGTAGCAGTCATGTAGATGGCGT
>Locus_41348_108
CAGCAATGCAGCGAGCAGTTCTTCACAAAATTCCCCTCTCTGTTAGCGCACCTCTGAATTATGAGAGAAAAACAATGATATATGTAAGCAAATGTTTTTTAATAAAGA
>Locus_41347_224
TTCCGACTTCTACTATTTAACTAACGAGTTTACACTGTTGATGCCTTGTCATCCACTGTACCACCTGCAGTGAGAGGTATCATGTTCTTGTCTGGAGGTCAATCTGAACAACAATCAGTTGATACATTGAATGCTATTAATAAGGTTGAAGGTGTTCCAAAGCCTTGGGCTATTTCTTATTTGTCTTTGTGGGTATTGCAAGATTCTTCCATCAAGACATGGGA
>Locus_41346_100
AGACAGAGTGCAGTGACGAAGATGGACGAGTGCAGTCAGGCACGTCTCCCAATTAGTTCGTGCGAGCTCTTTCCCGGAGGTCAGTCCGGAGGTCAAGCCC
>Locus_41345_101
GACCTGTGAGAAAAGCTACCTAGACGTTCCTGGTTAATTGAGACCTTTTGTCACTGTTAATTGCTCAATGGTTCCCTGCGACTCTACTCAACGTATGATAA
>Locus_41344_144
CTTCTATAAGTCAATCGCGACGAATTGGATCAAGCAGATTATGACCTGAGGAAGTCAGTTCTTCTGCTGGTTTTGGATATTTGCCAGCAGCAGCATTTCCACACGTGAAATACTTTGCTGCCAAACTTCTCATTATTCGGGTCC
>Locus_41343_105
TAAACTTCATTGTCGCTACATGGGTTGTCTTGATGTGACAACCGTAGGACCATGTGGTAATGTGACAGCAATACAGCCATGTGATGTGACAGCCATGTTACCAGT
>Locus_41342_127
ATTTTCTTTTTATGTTTCGTGCTCTTTATTATACATTTCCTAGATGACGTCAGTTAGTAATTTATGATGAGCAAATGCTACAAGTGGGCGACAGAGTCAATGCTACAAGTGGGCGACAGAGTCAATG
>Locus_41341_128
GCGGGTGACCAAACACATAAAACGAGAATCCTTTTATGAAATTGGATTAGAAGTGTTTGGTTTAGAAAGTTAGTGAAAGCATTGTATTGCCTAGAGTGAAAGCTAGCTGTTCTTTCAGTATAGTTTAC
>Locus_41340_116
AAACAAAATGAAGAAAGCTAACTACAAACACTTCTTCTGTATCAGAATTACTGCTTATTACTTCGATACTCATCTCTTCTTCTTCGGTTACACAGTCCTTGTAGATCTCTTGGTAC
>Locus_41339_255
ATTTTGACGTCAAACCATTAGTTGGGGTCCTCTACAATGACTTTCTGGTTATAATGAAAGAATTCAAATCGCAAACATTGAGGTTCAGTGTGAGACCATAAATGTCCATCAGCCTGGTCAGCAGGTCATGTCCATTGCTGCGCTTGCCCAGTCACAAGCTGTTTCTAATGTCAACGGACAGAAAGCTGGTCCTGTCCATCACTCCTCGCGTCTGCACCATCTGCATCACCAGCAGCAGACCACCGTCATACCACC
>Locus_41338_123
TTATCCCTATTGTCCCATTATTTCTTGTCTCCAAAAACCTGAAGCAATGAAACAGGGTCACATTTTCTACACGCTGTCGCCATTTGCCCAACGTTTGTTTCCCAACGCCCTGGCCACCTGGGC
>Locus_41337_108
CGTGTAAGATTGTAGTGCGTAGAGTGAACGATACTTGACTGCGTCACCTTGTATTGCAATGTGAGAACATATTGGCTCCGAAAATTGAGTCACCGACTGTCTCACAGC
>Locus_41336_130
CCGTTGACCGCGGTTAACCTTAACTGGGGTAACCAAACCCTCGATTTCGATCGACTTAACACACTTCTCCATCTCAGCCAAGTCGGTCTCGTCATCCCATGGCTTGATGTCCATTTTGACGCAACTCTTG
>Locus_41335_102
GCTCCACACAGCCCTTCCTGATATACTTAACCTTATAGTACTTATGCATGTAGTTATGTACTACGGGCAAACAAACTGCGCTAACGCAATAAAGGGTTATAT
>Locus_41334_129
TTATAAGTAATGGTTGCTAGAAATGAACCTAATCTCTTGTATTTATCTTCGAACAACAAGAATCATGCGTGCTTATCAAGTTGGACCCGGTTCTTCACGATCAAATTGGACAGCTAAATTAGATCCCGG
>Locus_41333_129
CGATCAGCATTTTACCTGTCCTTAACTACCTAACGCATAAGCCAGCTGGACTAAAAAAAAAACATCAGATCACCGCAGTCAGTCCTAATGGTTTTTAGGGCTAGTCGTAAAATGGACAGGAATTGATGG
>Locus_41332_85
TGCGCACCAATTATACAGCACAGTGAGTTAAAAATAAATTATGTCACTTTAATGTGATCCACATCAAGCATATCTGTGATTTGAA
>Locus_41331_107
GCACACGTCCGTCATCAACATATCCTGCCCAAGTAGACTTCGAGTCGGAAGTTAGGAGAGTCGCAATGTGCGCGCATCGATACGGCCCCACTGCAGTCTGGAAGCGG
>Locus_41330_94
GCGGGATGTTTTTTGTAGTTGGTGGCTTTGTGAAACTGGTGACGCTGGTCTATCACGTCCACGACACGATCTTTAAAAAAAAAAAAAAAAAAAA
>Locus_41329_137
GCCCCTACCTTGAAGTACCCCAACTTCAGGTACGTCACACAAAACCATACAAGACTGTTTTAGAGTTAGCAACATTCACACCAACACAAACACCGGGACTCAGGCAGGTAAATGTGGTTTAGAGGTGTTGTGGAAGG
>Locus_41328_101
CCAACCTCAGAAGTCATTCCCTAGGTCCTTTGTGTTCAGAAAGTTATCACCTTTGAGTGTTTCATGGGGTCTTACTTCAGGCAGATGGCTCATTGACCTCT
>Locus_41327_110
GCCCGGGAGCTGACACAGGAGTCCCAACGGATACAAACGACACCCGGTATCCTTTCTCGTGACAAACTGTGTAAGTAGCTCCGTGTGGGACAGTGTTCAATCCTCACTGG
>Locus_41326_99
GCAAAGCTAAACGGTGAGTAGCTAACTAACACATTCGCCAATGATTCAATCGATTGAATCGCTAACGATTTTTCCACAACTGGATGTCGATCAGATAGC
>Locus_41325_106
GAAAGAACCGACCAACCTATTCTAGGAGATTTTCCTTGACCATCTTGGCGTACTCCTCAGGGTCCATCTGATCCTTGAGCTTCTTGTAGTATTCCTCGGTCTGTTT
>Locus_41324_110
TAAAGTGAGGACACACGAGTGAACAGTGGATTTCATGTACAAACAATAGCAAACACAATTATTATTAACAATCATCTGCTAACAATTCGCAATTAGGTATCGCCCCAGTC
>Locus_41323_125
ACTGTTAGACGATTGTAAAGACCAGTCCTATGATGGTCCTCTTCTTATAATCCTGCCGACCTTATCAGTTACTGGTCTCCCCCTTGACCCTGATCAGTTTGACCCCCCCCCCAACCCACTTCTTT
>Locus_41322_130
CTAGAGCGGTTTACTGACCCATAGTGCTGAGATTCAAACATTGTCACAAATTAGCGTCTATATTGCTAATAATTTAATACGTTGTTAGTGGTATTCTTGCTAGTGTATAGCCGTGGTTGTACCAAACTCC
>Locus_41321_139
TTTTTTTTGTTGAAATATGTATATATAAAGTATAAATCCAATGAATATATATCAATTAAGTTGAAAACAACAGGCAAGTTATTTTCTTACACAGCAAGAGGAGAGAAACCTATGGCTGCATGGTTCGATCAACATTTAC
>Locus_41320_131
AATTGTGGTCTTCTAAATAGTAGGCTACTAAATGATCTCCGATCATCGATGCAACCAACCGTACAACGTCGTTTTTGCTGCATGAATCCACTCAGTGGTCGTAAACGATTCATTCGAGATCTGACACGAAA
>Locus_41319_104
ATATTGCAATGAGATGTTTGACAAATCATTCATCTTATCTTCAAGACTTGTCTGTACAAAGGTGCATGCCACTCCAATTCGACAGCTGGTGACACCCAGTGGGT
>Locus_41318_143
CGAATAATGTTGAATGGTTCTCTAACTTTACATTTTTCATGAGTGAATCACAAACAGCGAAGCGATTGCCAAGACCTGATCTACGTGTTAATCCAAATAAATGGAGTGGTGCACAGAATCGTAATATAGCTACGCGAGTTGCT
>Locus_41317_84
AAAAAAAAAAAAAAAAAAAACTAAAAAATATTCTTTCTTTTTTGTTTCTACGTTTCACGACGTTGTTAAAGACAGGAAAAGACC
>Locus_41316_279
GAACCATCTGGAACCGCCGCGGGTAGAGGATTTCAGGTCAGTGGAGGACTTTTTTAAGCGATAGTCATTCATTAACATTTTATTGTGGCTTTAACGTGGGCTATTTTCCATGCCCCTCAGCTTGCGAGGCGAGCGCACTATTGATTTCGCTATCCAGCCGACAAGGTCACTAGATCTGCGCTAAATGCTCTGTGGGATTGCGCATTTTTGATGTCATTCAGGGCAGCTGCTTTTGTTTTGGTCAGTTCTCCATTTTCGTGCGTGTATCTATCCCCTCCT
>Locus_41315_126
CCCGCTTCTTCTTTTTTAGTTTGCTCACTTCAAAATTTTTGCTTCAAAAGGTGCACGTGCCAAACAAATGAAGAACGATTATGGTGCCGTGTCCAGTGTGGCGAAAGAATCCTATTCGAAATGCAC
>Locus_41314_178
CTTTAAAGGATTGTTTCATGGCCAATATCAAGAAAGATTTCATAAAGAGACAACACTACCTGTTTTAGACAAGACCAAATTTTTAGTGCCGCAGGAGCTGACCATGTCTCAATTTCTCACCATCATCAGGAATCGTATGTCACTGAATTCAAACCAATCATTTTATCTGATTTTAAAC
>Locus_41313_141
GTCGCAGGAAATGAAGCGTACTAAGAAAAGCACTATTTTCTCTCCCCCTAATCCTTACTTCCCCTTGTCATTCTTCATTCTCCTCTGATAATGTTGTTTTTTTAAAATAAAAATGCGCTATACTGAAATATTGTTGGGATT
>Locus_41312_101
AGTTCCGAAGTCACTGTTTTCAAGAACACCCCAATCATCTCTACCTAAAGAACCAGAATTTTATTTTGGATCGCAAAGCTTCTGTCCGAAATGATGGGGGA
>Locus_41311_124
ACTATAAACTCGAGAGCGGTTGTACAAAACTCGCTGTATTTTGAAAAAAAAAATTACAAGTTTCTATCAAATGTTTTGACAGATCTTCAAAATTGACTTCGTCCACGGATATTTCCCTTTGCCA
>Locus_41310_110
TTACTGATAGTGGACGGTTCCTCAACAACGCATGAGTAATCCCAACAAAGACGTCATCGATGTGCTCAACGACCTGATCGAGTACAGCAAGGACGGCGAGAAAGGCTTCA
>Locus_41309_112
AAGATTGGAAAGGTTGGGTTTGGTACGGGTACATTCCTCTTGTCCTCACTCCTGACCACTTCTGGGTCGTTGCCGCCATCGGCGCCATCTGGGTTCAGGGATTTGTCCTGGG
>Locus_41308_195
CAACTTCACTTCGCACTGCTGTGTCAGACATTGAAAAAGATGATATCCTATTTTTTGTTGTTAAATTGAAGCTTGACGTCACAGTCTATTTGGGAAAGACGAGATCACTCCGCCGTCGCTGAATGTCCCAAAGTTGCCATTTGTTGTTGGGATGACATGGAGCCAAAGAAACATTGCTATCTGTGACACCGGCAG
>Locus_41307_101
CAACCACCTCTAAAGGTTCTTTGTTGAACTCTGGGTCCAACGTTTAGATGTTGTTAGCCAACGAGAGTCGGTAGAAACTGAGGGAACTGAGGCCGATAGAG
>Locus_41306_130
GCTTGTCTACGGACTTTTACGACTCGTCCTAGAGAAAAGATGGAGCAAGCGTACACAGCAAATGCAGCAGATATTTGAACAGGCCTTCACTTTCTCAGACACCCTTAGCTTCAAAGAGATGGCTCGTAAC
>Locus_41305_93
GCAGCTTAGCAGACGACAGACGCCGTCCGAAATAGGCCTACTAATTTTTAATTCTTTGTCATAATCAAATTCAAATTTGATGACTAGTTACTA
>Locus_41304_138
TATGTTAGAATCTAGTATGGCAGGTCACTGGTAGCAAGGATTATTGCGCATGCCAAGACTTGTTACTTCTTGAATTATAAAAAAAAATAAAAATTATTAACCAGTCGGCCTCCGTTATTAGAGAAACAATGTCCTTGC
>Locus_41303_103
CGATCCCACCTGCCGTGACCTAGAAACAGGCTCTCCTACTGTTCATCTGATGAAGAAGGTTTTCAGGCTTTTGAAGTACTACAGCAGTGGACACCACAGGCAA
>Locus_41302_175
TTGCTGAGCCAGAGTTGTAGTTATGAACATGACTCACTGCGGCAGCGTTTCGCCGATGCAGCTCTATTCCATGACAAGATGAACTTTGTCCACGTCCAGATTCCTTTTGAGAGCGATTCCCTGGCAGACATCTTTTCGCTGATGGAGTCCACCAAGAAACACCTCAAGATAAGAG
>Locus_41301_213
AAAAAGTTGGTTCTTCTCGTCAAATAACGGAATTTTAACAGTTTATTTGCCAGTTCGGCTCTTCATTTCTCTGGCCTCCTGAGCGATGGCACAGCAAGCGCACAAGCAATGGCAAAGGAAATCTTCACAAGCATTACCAGGGATATCGTATTTGGCACGAATATCTCCTCGCTTGAGGCAACCAAGAATGCATTGCAGGCCAGCCAAAAAGGA
>Locus_41300_132
CAAAATTCTTTCGCGTATCACATCACAATAGGGGACAAGGGTCAGACTCAGGATATTTGCCGTGACACATGCACATGTGGCTTTGGTAACTACTTCACTGGTCTTCACCTGCATCTATGGTCCTCATATCTA
>Locus_41299_101
CAAACGAACTCGTAAAACCTTTCGTAAACTTTGCAAGCTGCAGCGTATGGATTTGATAGAAGTACTTGTTGTTTGGCAAAGGCAGAGCCCAGTTCAGCTGC
>Locus_41298_82
TCAACCCAACCACTTCTTATCCTGTGGAGTAATCAAAAAACAATTAATAACAACAAAAAAAAGGAAGAAAAAAAAAAAAAAA
>Locus_41297_106
TTACGAATAATGTTGAATGGTTCTCTAATAATCATGATCGCACTAGCTACCTGTGTTGCCTTGTTGATGATTCATCAAGGAGAAGGCGCCAAGATGGCCTCAGCGG
>Locus_41296_84
GACGGTGACATAGTCATCGCCTGAGTGAATAACTTAAAAACAACCAAATAGCATACAAAAAAAAAACAAAAAAAAAAAAAAAAA
>Locus_41295_110
CCCATTATTCTAATAGCAGGAGCGGGAGGACGCCCTCGCCTGCGTCGCCAGCGTTGTCAAGCTCACCCCCGACAACTACGATGCCGTCGTCAACGACGCCAGCAAGGACG
>Locus_41294_131
GTGCTGCGAGAAGGCTAGACCCATTAGTTGTCATCCTAGCTGTTCTGCTGGTTCATCGCACACAAATTCCTTGAGGAATTCTGTCCCCACATCACCTATTTTCTATCCGGTTTCCAGAGTAACAGTTTTCA
>Locus_41293_102
CTTCTCGGTAGAATCTACTACGGCTACCACTTGGCCACCTCCAAGGCCTCAGTATCGGGGGACAGGCGAACGTACGCCTTCTTCAAACCATCAGGGCGGACG
>Locus_41292_226
TTGTTCAGGACAGTAATAGGTCGTCTATTGATATCTCAATGTCAATGTTCAGCAGGCAGCTTGTCCCCACCTCAACACAAGTCAAAGCACTCAAACGATATTATCAAACATTTAAAACTAAAGTATAGGACAACCACACCTTTGCTGAGACACAGAACTATTAATGGCAAAAGACTGATGTTAGGTAGAGAACGGTGCAGGAGAAGACTGTTGCCTTCAGGCAGGA
>Locus_41291_94
GCGCGACTCGGTCCCTGACTGGGACTATGAGATACCCTATATACAGAGTTTAAACAACTCAGGTGGTAAAAAAAAAACGAAGAGTTATTTCCTA
>Locus_41290_180
GTTATTGTCTGTCGAACGATAAATGTGTAATCAAATAAGTACAATTACATTGATGAATACAAATAGTTTCAACCTAAATATGAACATGTGCTAATAAACAAACAAAACTCATTTGCTATTTTTACTTTTAATCTTAAATCGCTAAAAATAAAAATCTTGCTTGATGTCTAATGTGGGGAT
>Locus_41289_84
GGGACAAGACATCATCTACCACAAACCTGTAACTGAAAAAGAACAAACAAGTAAAAAAAAAATCAATAAAAAAAAAAAAAAAAA
>Locus_41288_82
TTCTTTTAAGTAGTGTCGCGTTGAACGATTAAATCATAAAAAAAAAAGGAAAAGATAAAAAACTAAAAAAAAAAAAAAAAAA
>Locus_41287_154
GCTTCCGTAACTTGGCGGTCTGACGGCTAATGATTATTTTGGCCGCCGATACCGAGCCCCTCGAGATCTTGTTGCATTTGCCTTTGGTGTGCGAGGAAAAGAACGTGCACTACGTCTTCGTGCCCAGCAAGGTTGCCCTTGGCCTCGCTTGCGG
>Locus_41286_195
ATGTGCTGCGAGAAGGCTAGACAGACATATAATGGTTCTCAAAATTGTTTACAGCTGTGACCAGGAAAGTAAGTTTGCTCTGTTGCAGTGGTCCTGCTCAGTGAAGAGAAAAGTCATCAAGTTTTACTGTGCTCAACAACACTGGGCATCTGACCTGTAACTTCACAAATATTCTAATTTGAACCTAAAGCTAAT
>Locus_41285_101
CCACCCTTTAAAGTACGACCCGGAAGACAAGAGAGGCAGCAACTATTGGTGCGCAAGGCTCCTTGTTGTGACTTGCATTTGAAACAAGGGCTTCATTGTTT
>Locus_41284_92
GTCAAAACTGTTTTACAAAGAAATAGGGACCATACTATTATACTTAAAACTACAATTATAAAAAGTTCAAGTAAAACTGTGCATATTAGAAT
>Locus_41283_81
TTATCCCCGGATACTCGGGTCAGTACCAGGTGGCACACACATGACTGGGCTAATAGGGGCCTATGAGCCCAGTCATGGTCC
>Locus_41282_93
GAAAGGGATGTGCTGCGAGAAGGATAGAGACTGCTTTCACTTTTTCTCGTTCTTCTTCTTGTCTGCGTCTCTGTTCTTCCATCACTTCCTCAA
>Locus_41281_131
CTTTGTATTTTCCTTTCCAAACTTTTGTTTAATATCTTTATAAATGTTGGTTTACGGAAAATTAAGCATGGGATTTAAAATTGGTAGCTGCCAGTTATGTGTTTGACCTTTTTCAAGATGCACCACAAAGA
>Locus_41280_101
TGAACTTGACTGGCGGGACAGTGTTAAGCCCGTTTCGGTTCGTTTCTCATTTTTCAGATTAATCCGAAATTTTCTAGCGAATGGTGATGTAGCTTGTAGGC
>Locus_41279_156
GTTGTTAGCCTCCTGTCCGGAAAAAGACGATTATAACTTACGGTGCCATGGATACCGATGTTATTATCAACAACCGAACCTACGCCATAGACAAGCGTGGTGAGACGCTAAAATTTGGATTAGAGAGTCACTGGTCCGAGAGTAGGAGAATCAACT
>Locus_41278_167
GTTTATGGGTAATCAGTGTTGCACATTGCTAAAGCTTGGGAGATAATCATACAAAATGTTTTGATACATATAATTAAAGGTATCATTTCTTTAAAAATGTATCAGTAAATTTTGTTATGCTTATAATTTTCTGCCAGCACTATGAATACGTCTTCTGAAAAGTTTTT
>Locus_41277_101
CTCTTAAACTTAATTGGAGTTATTCAGAAAGAATCTTCTCTTTCGTTGTTTCACCATAACTAACAACATTAACCGCTATTTCTTTTGCATAGGGGTTCGCG
>Locus_41276_95
GGCGCGACAACTCGTTCATGCTAGAGGTCTAGAGATGGAACATGGATGTGGACACCGAACCCATCGACCTGTGCGCTTCCGGCGCGACCGTTTTG
>Locus_41275_142
GGGGAGGGTGGAGACCTAACACTGTATGAATATGGATGGCCCCAAAGCAGGTATGCCGCACGAAACTGAAATGTTGAACTATAAAAACTAGGTCATGCTACCATGATATAATTAGCTTTGTAACTTGCAATCATTTAATGTT
>Locus_41274_98
ATTGTCCCATTAATAAGGAATTAGGTAAAACGATCGCTCAATTAAGATCTGATTTACTATTTACGATTGATAACCGTAAAGGCATCCATCTTGAAACG
>Locus_41273_108
AAACATGACCACTACAAATAAAATAAACGTATGTTTGACAAAGTATTGTTTTAATGATTGAACAGTTCATCTGCATAGACAAAGATAGTGAGGCTCATAAAAAAAAAA
>Locus_41272_165
AGTAAATACAGTTAGCATTAGTTCAAAAATTGATAAGTTAATATTTTATTTGTTTGTCATTTCACTTCGTGAGAAGTGAGAGGTCAGTCCGGAGAAATTCAAGGATCGTCATTAAATTAACCCATCGCCACCTTTAGAAATTCAAGGATCGTCATTAAATTAACC
>Locus_41271_109
GCTTCTCTTTTTTGTGCTCATAGACGACCAGGAATTCATTCATTGGTTTACATTTGTTTTCCCTTTCTTGCTGCCGAGCGTAAAACCCGATTTACTCTGTGGCTTTTTT
>Locus_41270_104
CAAGCGGGTTATATTGTAATCGTGTTATTGCAGGTAAGAGTTGCGCTAATAAACTTTTCAACAACAAAAAATATGCAGACGTCAGTCACAACCTGGGTTCAGAC
>Locus_41269_104
GGAGTATTAACTACACGTTAAAACGTCTTATATTGCCAAAGTGATTAGGTGTAAGATTGCATCAACCAATTTGAGTACAGTGGTAGTCAGTATGTGTCAATGCA
>Locus_41268_82
AAAAAAAAAAAAAAAAAACCAAAAAATAAAGTTCTTTAGTTATTTCTACATTTAAGTGTAAGTTTATCTGGTTACAGTGGTA
>Locus_41267_101
GAACAAAGGTCACCCACCGCGCCATCGACCGGTCTGTCGTCAGCTTGATTGGATGCTCACCGTGAGTGAAGATGGTGTCAAACCAGACCACCAGTCCGTTC
>Locus_41266_105
TGAACCAGGACCTATGTATAGAGAAACTAAAAAGTCAGAAACGAATTGACCTCCATTAGTAAGCATTTGCATGTGACCGTGAGGATGTCCAGGAATGGATTGATA
>Locus_41265_108
GACTTTAACCAGTACAAGGCCGTAACCACAGGTCCTGAAATTGGTCATGTCCCGGCATTGGTGTTGTCCTGACATGGGCACTGTCCTGAAATTGGTGTTATCTCACTA
>Locus_41264_102
ACGACCTAAGTTCTAGCAGTTGTTTCAGAGAAAGATGGGAAAAGAAATCAAAGATGTTGAAATGCTCGGAAGTTACCCTCCATCCAACGATTTCAAATCTGT
>Locus_41263_125
GGGGACAGCCGAAACGGATCAACACTTATTCATTTGAATCATCTAAAAATATACATGCTTCTAGTATATCATTACCTAACAAGCTTTAGTGATGGTGGCTAATATTGTCATGTTAGATGTTTTTT
>Locus_41262_102
CCCAGTTCTTCGTGTCCCTTCCTCGTCCAAATGTGGGCGGCTTGACGAATGTGAAATTCTCAAACTCAGCGGTCTTCTGCTGCGAGCTGGTCAACGGCGGGG
>Locus_41261_111
CCCATTATCGACAAATCCATCGTTGCGTAGGATTCACAGTGGTGTCGTATTTTTCTGCTTCTGCTGGTCTCTGAAAAGTAAAATAATCATGGCAACAGAAGTCAGACAAGT
>Locus_41260_158
GAAGATGTCAAAGTTGTTTTCTTAATTTATACATTATATACAGTGTTTTGTGTGATGGCAATGTTAAGGAAAAAGTAGACTTTGATTTCCTTATTGATGGAGAATTTTTACGCACTTCTCTTGCTGTGTATCTTGAAGAAAAAAAAAAAAAAAAAAAA
>Locus_41259_96
AATGTTGAATGGTTCTCTAGCAAAGAAAGAGCGTCATGTCCCACGCGACGTCGTCGGGTGCCACGCCACATGTCGATGGCGATCATCTAGTACCAC
>Locus_41258_134
GCTTCGGTTGCACTGTGTGCCACAGTCAACAGGTCTTCTGATTAACAGACGAGATATTACTCCCCTACATGGAGAGTAACGTTAGAATCAGCAGAACTCGCAGAACCCAGTAGCATCCAGAGGGAACAGTGATA
>Locus_41257_125
CAACTCAATACCACAAACTAAAGTGGAGCTACCGTAGCTTCGCTTAATGCAGAATCCGCTGTTGACGTGATTGAGATGGTATATGTGTTGTCGAAGATTTTTGCACATCTGTAGTTGCTTATATT
>Locus_41256_107
TTTGCTGGGTACAGGAATTCTGTGCGGAGGCACACTCGATGAGGTTCTGTCGTGCCTACCTCTGCCAGACGGTCGGAAGTACTCTCCCCTGCCGAGCGATAGAGCTA
>Locus_41255_104
GATGCTCTAAACTAATTCCGTATTAAGTAATGTAACCTAATATTATTACTTACAAAGGAAAAACTCTTAAAAACAAAGTTTTTGACGATAAATCCATTATATAT
>Locus_41254_105
CCTATTGTCCCATTAGCCGTTGAGGTCGTAGGACGTCCCGCCTTCACCCCCGACGCTGGACACTTTCAGCAGCGACTTCAACATGAACCGCATCGAGAGTCAGGC
>Locus_41253_130
CGACTTTGTTGAATATTAACGGGTGTGTAGGCCTTCGATACATTTGTTATAATTCTTGCATAGCCCAGCGCCACACACATCCAGCCTGGCACACCACATTCAGTAACTCAAGATTTGTTTTGCACACACA
>Locus_41252_103
ACGTCCACTGATAAACTTGTTATTGTCGACGATGTATTGACTTATAAGTGGAAATAAAATCATGAAGTGAGTAATATTTGGCTACACCTCTGTAAAGAAGCTG
>Locus_41251_127
GAGCTAACGGAACTGGCACGACTGGAATTGTCTCGGCGCGTTTTTCGTGTTCGTCGGCCAATTCAAAGTGACGCCGAAGTTCTTTCCTGAGATTCACGAAGACATGAGACGCGAATTCGGTCGGGTG
>Locus_41250_113
CGATTAGTACAAGAAGTAGAATTAGTGTTTTGTTTTTGTTTTCTTCAATTTGTTTATCGTAATTTAAAATGGCTTTTTAACTCCACCCCACTTGATTCCTATATGATCATCTT
>Locus_41249_104
GAATCGCAGTTCACCATTCTCTATGTGCCTCTCAACTTTCGATGCAGCAAAAGAAGCTCGTGATAAACTGATGATAGAGGCCAAAGAACCCATGATACGAGAGG
>Locus_41248_101
TTGGTACAACGTCGGACAAAAGAGTAATTTATCAAGTTATCTCCCTTGGGTCGCGGCATCAAGTAATTCCACCAAGGCCATCCTGTTGTTTTCGCTGAGGA
>Locus_41247_110
AATGAAGAGCCTAGACGCCAGGTTGTTTCTTACCTGCAGCCAACTTTGCTTCACTTATGTGTGGACATTTTTCTGACAAATATAGAAATCCAGAGCCAGTATGGTCCATA
>Locus_41246_137
GCACGTACCGCTTTGGTTCTCAGGAGTCCTATTTTGAAATAACTATTCCGGAATGTTTTTCAGACAAAGAAGTCAGCAAAAAAGCAATTGACTTTTACCAGAACCTGGTGGATAACTATGAGCCGCCGAAAAAGTTC
>Locus_41245_93
GGGATAAAAAAAAAAAAAAAAACTCGTCACACATAAATATATGTAAAAAATTTATTCAATTCAAAACTTGCAGAAGCGCAATTTTACAAAAAA
>Locus_41244_97
AACGTATACCAGTACTGTAAAGTTTACACTTGACACTGTAGCCAGCCAATGGCAGGTGAAATGTTAAAATATCCCAACCTAGTCAGCCAATGGCAAG
>Locus_41243_103
TAAAAGTGACTGTTGGGAAGCTCTGTTCTAGCTCCTGAAATACTACTGCCTTCTCCTCGTCGTCGGCCTGATCTCATCCGTGTCGTCGCGAAGCATCGCGTGG
>Locus_41242_119
GAGAAAGGGATGTGCTGCGAGAAGGCAAGAGGGAGATAAGCGACACCAGAAGGGAACCTGGACTAAATGGTAAAGCTAGACCTGATGGCATGGTAAAGCTAGACCTGATGGCATGGTAA
>Locus_41241_106
GCCTTCTGGCTATAAGCCCTCTTCTCCATTCCAGGTTGATTGATTGAACAGTTGAGCATGATGGTAGATATCTTTGCCGACCAATGCAAATAAAGGTAAAGGAAGG
>Locus_41240_107
TCTTCCTAGACTATCCCGTTGCTACTGGATACTACTTGTGTTCTACCTTTTCTAACTTGTTGACTGGTGGAAGTCGCCGTCTGTGCTTGTCCGTCGGCCATTTTGAC
>Locus_41239_178
AAACTACACGACATTAAGATTTGACGACAATGGCGGGGGTAAGTTATCTGTGCAGCCACGCAGCTTAAAGGGAACATTGCTCACCATAATGTTGTATTTACTCATAGAAGAACTCGATCTTGTGAAATCGAGTGTAACCATTTCATGCATATAGTTTTGAGATCGGAAGAGCGTCGTG
>Locus_41238_86
AAGGGAACGCTGATCATTTCATCGGAGAAATACACCCCAGAAATGCCCTCGCCTTGTTCCCTTGCGACTAGTAAAGTAGCCTCTTT
>Locus_41237_54
ATCATGTTTCATTATTTATAAATTTATTTCTACTTTTGCAGTCTGTCTTGTCAT
>Locus_41236_88
CATGTGTTGCTTACTGACACGTCATTACATGATGAGCGTATTATGTTGTTACTTCAACGTACACAACGAATGACTGTGCAGTAATGTA
>Locus_41235_107
GTTGTCCGTTGAGTTTTGTTGTAGTTATGTCAAAATATGGCGAAGTGTCAAACTTGCGATAGAACTGCCGGTAGAGTCCACCATATTACCTGTGCTCACGGATGCAC
>Locus_41234_99
TTTTTGTTACAGTATCGTGTACCGTGCGACTATCGTGTCAGTACATGTTAATTATAGGACTCTTGGTTCTTTCAATACCGGTATCGGGATCGATATATT
>Locus_41233_137
GAACTTTAATCTATACAGTGAAGTTGATAATTTAAACTTTGGTACAGTTCTGAGATCGACTTGTGCCACAGGGAGGACAAATGTTCTGAGGGAAGTCACACTTTCTTGTGTCTGGATTAAAGAAAAATCCTCCCTCA
>Locus_41232_162
AAAGGGTCATAGGTGTACTGTCTTAGACTTATTGCATGCATCCTTGAAACAGCTGTCAGTCTTGGCATGGATGTTAAACAAAGAGGAACAGGTAATTCATTGCACTATGAAGTTTATAAGAAGTCTGTTAAGCTTGATTAGAGTAAATGTCACAAGGTCTGC
>Locus_41231_124
GTAATGTACGACGACGAGTTCCACCTGTAGTCGAAGTTGTACAAGCTCTGGTCAAATATGGCGCGAGTGTGAATTGTAAAAATGATGATGGCGATATTCCACTTATTCTTGCTGTTCGTGGAAC
>Locus_41230_101
ATAGTTCCGTTGCTTCTGTTTTTTATTTTTAAGTGTTCTTGGTGTTGGAGCCGATGTAGTTTTAAAGCTGTGTTCTTCTTTGCCGCAAAATGTCCCAGGAG
>Locus_41229_151
GCACGGAGACCAGAACTCATTAGAGAAGGACGTCCAGATACCATGTGACAACAGGTGTGGGTTCACCAGAGAGGACCACATCAAACCGCGCGACGTCCCCAGCGCAAGCTTTACAGTTGTTCATGGATTTTACAAAGACCGGCCTGCAAGA
>Locus_41228_114
ACCCTCCTTAGAAACGTGTTTACAGTGTTACCCGTTAGTTACAACAGACGAATCAGTTTGTTCTCAGGGTTGTCCAGAAGGCTACACATGTGAATACAAACCCTACCCATGCAA
>Locus_41227_105
ACTCTGAGGTTGGTGGATGGCAGTCTTAGTCATCCACATGAGCCGCACACGCGGGGACAGCGCCACGCTGTACTACCATCAAACATCTACAAGTTTCATGAAGTT
>Locus_41226_111
CACCTGGACATTGTTGTTGAGTTCATTGGTTTCCAACCGAATTGGCCGGGATTGTCATTGGTGCAAAAGGTTCGAAAATCTCTCAAGTTCGACAGGAATCAGGTGCATCCA
>Locus_41225_115
TATCTGTCGGACAGTTGACTTACACTTGTAATTATATGTTATGATTGAGCCTCGCATGTAAACACTCAGCTGATCAGTACGCAGCCCAATCCCCCACACATAATGGAGATCCGCG
>Locus_41224_449
TTCTAGTACTTCCACTAGGGCTAGACGCGGCTACTGTTTCTGGCATTCCTCTCAGTTACTCACGCGCTCGAATGTTACGTTTGCGAACAGCAAGAAGGCAACGACGATAAATGCATCAAGACCGTGCGCATGTGTCAAAGATACGAGGACACGTGTGCGACGCTGATCCTGTGGACTACGCCTCACGAATGGACGCCACGCGGTGAGCGCCGTCATTACATTTCCAAAGGTTGTGATACGAGAGATGCCTGCACACGCCTTCTCTACGGTTTGGCCACGGTTTGCACGCGTAACTGGTACGAAGATTGGGCGTGCGTGGAATGCTGTCAGGGCGATCGATGCAATCGATATGTGGTGCTCGGTTCGAACAACATGCGTGCGTCAGTGATACTGGTCATGCTCACGGCGTTCGCAACATGGTTGGCGCGTTAATGGAGAGTCCGATCTCA
>Locus_41223_118
CGAAGCTCGTAGCGGTTCTCCAACGCCCTTGGGTTAGACCAGGAGGCACCGAATGCGACCACCACGTACTTGTTCGAGTTGAGCACCTTGTTGAATTCGATAAGGTCCTTCACTTGAG
>Locus_41222_101
AGGAGAAGGTGCTTTTGTTTTTAGGTGTGTGTTGTCAAAATAATGCTACGCTTTTATATAAGGGAACAAAATTGGCTTCCTTGTAGAGTAGTCTGTAATTG
>Locus_41221_94
TTTCCCTGAATGTGGACCACTGAAGTTACTTTTAGTTCAAAAAGCACATCTCAAGCGGAAACTGGAGATGGCCATCAACAGGAGCATCGTGCCC
>Locus_41220_95
GCTTCACTATACTCAGTTTAATGTCGGTCGAGAATGAATCTGCAGCTCTTTAAGCAAAAGATTGCAGCTGCTAAAAAGGGTCATGAACTGCTAAA
>Locus_41219_115
ACGACTTGGCGAGAAGGCTAGACGTGTGCTCCGATATGGTCAAAGGTCAACTATGACGTCATGTGGAGTCCTCCACAGATTTACGACATGTTTCCAGATCGGAAGAGCGTCGTGT
>Locus_41218_101
CCTGCTTCACGCGCTTTATATCGCCGTAATCGAGGAACTTGATATCGAGTACGAAGATTTCGATAATTAATGGCATAAATGAATAACGATCCTTTTAAACC
>Locus_41217_106
TTATGATAACGCTAGTAGCTTTGGTACTTCCTCCTTCTCGCCGTTCTATTCACTGCCCAAATCTACGGTGCTCTCTGCACCAGTGCTCCTCTCCAGGAGCAACGCG
>Locus_41216_101
GCCGAGCGTCCTCACCAACTCCATCTTGCGCTTGTCGTTGTCGCTAACTGGGCAAAGGAATTTCGTCCTCTCCACCTGGAAGCAGGACTCCCAAAGTTCCT
>Locus_41215_170
TTCTCTTTAGGGGACCGTCTGGACCAACGAAAATTGGACGATGCACACGCACAAGAAGACTTCAACCTGAAGGCATACTGGCGATTCTATGAGCCTTGAAAATATCTAGAAGACGTTGGAAGAGATGAAGCCTTCCATCATTAATTCCAGCAGGAAGAAGTCGTGGCCCG
>Locus_41214_128
GCTCTAAAGCTGTTTGCCTGGGCAGTGTCGGACCATGGATCTGTACGAGGATTTCCTCACCTACAAGTCGGGCGTGTACTCGCACACCTCAGGCAACAAGATCGGCAAGCTGTCGGTGAAGATCATTG
>Locus_41213_104
TAAATCCGTAGTAAGTTCGTTTGATTGGTCTAATTACAAAATTGTTACTAAATTCATAATATTACACATTGATTAATTTATTTTCAAATAAGATTAAACATGTT
>Locus_41212_107
CGTTAATGGTTCCTTACCTTACTTTCTCGTGATATTCCCAACCATGTGATAACCATGCTGAACAACTTTCCAAGTTCACTCCATCCCATGTCACAGTTCAGTGCCGC
>Locus_41211_165
AGACAAGAGCAGGCGTCACTGCAGCTCCTCGAGGCTGAAGCAGATGCTGTCATTAAAAAACTGACAGAATACAACTTTCCGTTACAACACAGTTTTGGTTTGATGTACGCCTGTGTTGGTCGTGGTGTTCATGTGTACAATAAACACAACGTGGAGTCCAGCATC
>Locus_41210_110
AGAGCGTAGAAGCTGGTATACAACTAAGGGATCTAATACCAACTGTTGAATTTCTCAAATCCAAACGCTTACCAAGTGGTAATTACATTTCATCCAGTGAGAGTAAATCA
>Locus_41209_96
ACCTGTTGACATAAAATGGATCGTCACTCTGATCGGAAATTCTAAAAGATGATGACTTAGTATGTGTTAAAGTGACAGATCGGAAGAGCGGTTCAG
>Locus_41208_94
ACTATCTGGGAACTTCTTTTCTAGGCGTCATTAGAGGGCCAGAATTACTGAGAAAAAGCCGGCTAGAGCCAAACATGATATCTCAGCAGTTCTT
>Locus_41207_105
GCTACAACTTTTGTAACACTCCATTGAATACCCCGACACCAACCATACTTGTCAATTGAAACAGCTAGAGGATGAGCTTGGCTTTAGGCAGAAAATATTACCCTG
>Locus_41206_96
ATTTGTGCGGTAGGTAACTTACATTACTTCCAATGATCACAAACAAAGACAGGACAGAAAATGATCAAAATGTGAAAGTCAAAGCTCGCCCGACTT
>Locus_41205_92
AGACGAGGCGAACCGTTTCGGCGCAACACTATACCAGGAGTTACTGATTGGGTGACTAGATAAGGAGTCTCGGATGGCATGGGAGATTGTCG
>Locus_41204_104
AAGGCGAAAGAAGAGGAGCGCAAGCTCGTGTTTTTCTTCGGTTTTGCCTTCGTGAATTTGATCGCTTAGACGTTGAATTTGACAACGAAGGTACAATCGCATCA
>Locus_41203_101
CAGAGTTACACCGTAATACCCCGTGCCATTAGAAGTGTCTGTCAAGTCAAATTCCCAGACAGACGCCCATAGATCAAAGACTTACTTGAAGTACTCTACCG
>Locus_41202_101
CCATTAGAAAGGGTAGGTGCGTGAGCTCCTCTCAACAACATGGCCGAACAAAAGGAGAACCCCATGACCGCTCTCAAGGTCGAGAAGCTCGTCCTTAACAT
>Locus_41201_95
GTGACTAAAAAGTAACTAACCTGCAGAACCAAACTGTCGTGGATTCACCAGCACCAATGCTTCTGTTCAATTGACTGGTGCACGTCCCAATTCCA
>Locus_41200_117
CGACTAGTTTGGAATGTTCAGTTAGCACTTCGACAAAATAATCGAAATTCTCGAGATCGTCTCGTAGACGAACAAAATGCCGCTTATCTCGAATCACTTCGAGCGGATGAAGAAAAG
>Locus_41199_101
GGGGGTACACAAGAACGTCTGGAAGGGACTCCTGATGCCACAGCAGGCTCCGAACGCCTACGTGCCACGCATCTTCGGCTTCAAGATCTTCAAGAAGAAGG
>Locus_41198_99
ATAATCAAAGCAGTAAGTTAAGGTTAAGGTCAAAGCTGCATGTGACGCCGCCAACCACACTGGACCACTCCACAGATGTGACATCTACAACAACAAGGC
>Locus_41197_97
GTCAGAATCGAGACGATCGAGGGTCAGAATTTTCCGCAAGCTCCCAGTCTTAGCTCAATCAGCACCTATTCTTAGCTCTGCTAGCTGCCTGTCTTAC
>Locus_41196_106
GTACAGAAACATGGTGGATTATGTTGTAATTTGACCACAGGAATATATAAACACTAGAGTAGAGTTTTCACGGGTTTATTCTAACCACGGCAGCTGATGTGCCACG
>Locus_41195_216
CTCCCACTGAACAAACAGGGTTAGAAGTATGATACCTCCATACATAAAAAGAGTTCCGTCTTTAAAAGCTAAAGCAGTGTTCATACGTTTGGATGGCCAGAACTGATCCACATCCATACCCGGACATGAAGTTTCCTCCCCTGGGGTGTCAGTGGGCAGTGCATAAGAGACTTTGAATACCCCATCATTGGTTGAATCGGTGGCAGCCTCTGCATT
>Locus_41194_115
GCTAAAGGTAGAGTAAAAATGAGGCGAACGCACTATTCACTATCACTATTTCTGGTTCACCGACAAAACGGCCCCAACAATTGGGCTCCAACATAATGGCCCAGACAAAACGGCC
>Locus_41193_140
GCTTTGGAGGCGGAATGTAAAAACAGTAGAAAAACCTGCACTTCAAATGTGAAGTATTTCTTCAAATTCTTGATGATCATTACTAAAAATGGCAATTTGATCCCCAGGGTCTTTTTAGGATCTGCTGGACAAGTTATATA
>Locus_41192_107
TTGGTGACTGCTAGTGTAAATTCGCGACTTACATCACGCTGGTGAACGTGCTCATTTGTGTTACAACAAAAAACTTTTCGACACCATGATACCAGTTTCAGATCCCC
>Locus_41191_135
CCCATTATATTAATGGTCTTGCTACAGCGTAGGTTCGAACCAGAACACCAGCTCGTTTGGAGACAAGATCAACAAGATCGAGAGGACTCTGTCAGAAGAGATCTTGGAACATCCTTACAAGAAGGACAACACGAT
>Locus_41190_104
CTCGAGAAAATCCGCATCGCTCAGTGGTTTTTCTTATGATGGTTCACGTGATGGCTTAGAAACAAGTGGCAAGTCTGGTAGCTACACCTTCAATAATATCCAGG
>Locus_41189_101
AGACTCCAGAGGTGAAGCTACTACAGTGACGTGAAGTCAGGACCCAGCTTGATCTCGAGAGACTTGATGGCCCCGGGCACCTTTGGCTTACCTCCGGAAAG
>Locus_41188_102
CGACCAGGGTGGCTGTAGCGGAACCGAGGTGCTCTCGGTCAACTCCAGGCTGGTCTCTACGTGTGGGAAGAGTTGTTGATCCTGTTGGCCTTCCACGTGGTC
>Locus_41187_126
GGTGCACACTACCCAATAGGTATAAGAAAACCAACATACAGACTTGGATCAGAAGGTAAATCAGTAGAAATTCCTGTACATTATGAAGGAGGCTCTGAACCACAGCGACAGCCTTATCAAGAACAA
>Locus_41186_108
GCCTTCGCACGTGCACGTAAGCTCCTCCATTCTCATCGACATACAACTACGAGTCGTATTTCCTCGACGCCGAGCGCACAAAAGACGTCAATCGAGTGACAAACGCAG
>Locus_41185_112
AAGTTTTCGAGCGACGAGTTGAGTTGAACCGTATCGAAGTGGTCGACACTGAGTTTCAGTACGACGGAAACAAACTGACAGTCTACTTCAACGCTGGTAACGGCCACACTGA
>Locus_41184_116
CCCATTATGTAAGAGCAAAATCGTCTAGATCACAGTGCAGAGCAGTTAAAAACTCACGCTATTGATTTTATAAATAGTCATGCCACAGATGTCATGGAGACCACAGGATGGCGTTC
>Locus_41183_148
TTTTATCCCTATTGTCCCATTATCAAGCAGTCGGCCAATATGTCGAACCCCAAGTGCACTCAGTGCGGCAAGACGGTGTACGTCACCGAGAAGCTCGACTGCCTCAACAAGGTCTGGCACAAGGGCTGCTTCCGCTGCGCCACTTGCA
>Locus_41182_93
GCCGAGACTTGTACTACGGAGCAACCGGTGCAGCGTTTGATATGTCTTCTTGAAGAGTTCAATGACGGCAAAGAAGTTGAAACAACTCAGTCC
>Locus_41181_118
AGAGTCTCGACCCATTGTCAGTTGTTGGAAAATAAAAACGGTTCTGTTATTCAATTAATTTTATTTTATTTCAAATAATTCGTAACTACATTTATATCCGGATTCGACCCGGATCTTC
>Locus_41180_130
CCCATTACATACAAAGGGTATTGGTCGTCTGCTTGACCGGTTCAACTCACGTTTCCCATCTTCATCTAGTCGATTTCTAGTTAACCATTATGTAACAGTGCCCAAGTTTTCTGGTTCAAGCGCATGGTCT
>Locus_41179_148
CCCATTAGACTACTGCTATTGCGCCGATCAGAGTGGAAGATTGTCAATACCTGTAATACAAGTTTGAAGCTGTTCGATCACACATTCGGAAACTCGGAAGGACGAATGCTGAGGATTGGGACATCCGAAATGAATGCCAACAATAAAG
>Locus_41178_96
GAAAAGAGCGGTAATTCAAAATGATGTCAATTCGGTTATCTGAACTCATGGTAGATTGGGCGGGGCATGGCTCTGCTATGAGGGCCTTGGTTGAAC
>Locus_41177_155
GATGTGCTGCGAGAAGGCTAGAGAGTTTGTCTCACAGCACAGCAAGCAGACTGCTTTGCTCCGAAAGCTCGTTAAGCAATATTTAGCGGTCCTTTTGTCATTAAAACAAGACATTCGTCCTCATTCTTTTTTTTTTCGCCAGCACTCATGGTTAA
>Locus_41176_94
AGGTTCTCGTCGTGCGGCCTGGATCAGGCAGTTGTCAGGCTTTAATGATCTGACAACGACGTTGTCGGACCGTCTTACACAACAGTCATGCTGT
>Locus_41175_132
ACCCGGATTCCACGTAGGAGAGAACCACTTGAACAAGTTAAGATAGCTTATTCATCGCTCTTTCCTTCCTTTCCTGACTTGTTGAAGACGAAGGTCAGTCCACATTTTCCACAATATTGTCTGTCGAAGTGG
>Locus_41174_105
ATTACGAATAATGTTGAATGGTTCTCTGCGCCTCACGACATCGAAAGCATCGGACATGCAGCTTACACATCTGCTTCTTCTGTTGGCCATAATTCCATCCATAAC
>Locus_41173_117
GAGTAGTGTCAAAATGTAAACGTAGTCAGATTCGTACATGCCAAGAGATGGGTGTCATCCAAGGATTTCTGGATACAAACTGGATGGGGCGAGTTGTGCTTATTTTATTACTGGTGG
>Locus_41172_112
GACGTTACAAAGACACAAATACATTGCTTAATCAAACTGGTACTCGACTGATAACTCTGGTGGCTTTCTGCTGCCGTAGGACAGTCTGCACAAGATTGCTGACCCTCGCTGC
>Locus_41171_152
AACTATTTGAACCTCACACACTGCTATGGAATAACTTGTTATGATGTGCAGTGCGAACAAACGATATTACCATTCCTGCAAGTACATTTTTTACAATCTTCAGATGGAATGTCCTCCTCTTCCTGATATAACTTGCCATCAAGTTGACAAGA
>Locus_41170_114
ATCTGCGGACTAAGATGTGACACGTGCCAACCAGCACTTGAGTTACTAGAGAGAGATTCCAAAGAGCCTTCCTTATTAAACTTCATTTTCTTGGGACTGACAAAATGTACTTGT
>Locus_41169_102
AAAGGGAAATTCAAAATAATTAAAATAATTATGAGAATGAACAAACAAACAACAAAAATGATTTACCAGTATTGGAACACAAAAGAAGTCAATGACTTTTTC
>Locus_41168_161
AGAACGATTACCCATGTTCCTCCTAAGCTGAGGTTTCGTACCACATCATTTATTGAGAAACGGTGTAGAGGAAAGGACCACAGCTTACAATAGACATATCTTCAAGCTGTCAATCACTCTAAGTAACTGAGGGTGCGAGATCGGAAGAGCGTCGTGTAGGG
>Locus_41167_105
GGTGGTTTTGTGATCTGTAACTAAGCGACGTGCTTGTTAAGCCCTGATGCCCTTGTGGGCAGGGAATTGTTTCTTCCGATGGTTTGGGATTCACCATCCTCTTCT
>Locus_41166_116
TAAATTTGATCAGATTATATAACGATATTACAACAAAACACAGTAAGCAGCTTGAGCTACATTCTCACAGAAACCCTTGTGTTTGTCAGTCCCTACGTCCTGAGATTTTGGCCGTC
>Locus_41165_103
CAGCTTCAAGTCTCGAGTTGTACGCTCCCTAATAGTGTTAAAGTCAATCAAGCTAGGGGAAGCCATGCTGTGAAGTCTTGGTTCGATTCCATCAGCGTCTTCG
>Locus_41164_124
TAGAGTCGGCGTACCTGCAGCACGTGTTAGCGACCGAACAGGAGTTCACAATCCAACTCGATCCAGCAGCGAAGCAGAAAGCATATCTGACCTATGAGCGCAGCGGCGATGCCATCGACTTCCA
>Locus_41163_93
CTGTTGCGTAACCCATGTCTTCGTCTGGTTAAGGGCATCCATGATTTCATCATTGCTGTAACCGTATTTGGAACGAAGTTGTTGACGAGTGTA
>Locus_41162_99
ACTGTTGTTTACTAGATCAATGAAAAATTCTTTATTTAATACAAATCATATACATCTTTTGCTCCACTTTTACGAAGTGAATAAATGTTGTTGTTTTTT
>Locus_41161_111
CCCATTACAGGGTGAGCGTTCCATGAGCGTAGGTTAAAATGAGCATTATTTCTCTTTGCCTGTTGGTCCTCTTCTCATCAAGCGTCTCTTCTTACACTCCTGGCTACTCTT
>Locus_41160_122
CCTAAATTATCAACTGGAAGAACTACTCGACGATGAAGTGGGCAGTGGTGAAGTGCTCCTTCTCTTCAACGTGGGTCTCGAGGGCGAAGTCACGGCAGATCTCCTTGATGGCGGCCTTGTGG
>Locus_41159_97
GTTGGATGTCACACGAAACGAAATAGAGGCAACTTACGATGTCCAACGCTAAGATCACCTACTTCAACGTGCCCGGCCGCGGCGAGCTCCCCCGCCT
>Locus_41158_392
GAGTATAGAAGTTGTTTATGACCGAACGATGCTGGAGCCTCAGGGAGCTCTTCAGCAGTTCCCATCATTAACAACATGACACCATCTTTCAATTTACTTTTTGCAGGGCCCCAGTCATCATCTTTCAGGATAGCTCCAGTGACCATGACCTTCTGTCTGGATGGATGAACACCAGATAAAGCAAACAATTGAGCTTTAAACAGTTCCGGTGACTCTTCTGTATTGCACTCCACATCTGAAAACTTTTCTTTGCCCCATTTCACATTCACTTTGTATATTGGCATTCTTAGCTTAACTAAACTGAATAATAGTTAAAAACCAGTGTATTATTAGAATAAATGCAATTGCAAAATCGTCAAATCATTCGGCTTTGTAGGCAACGGAAGTTTGAG
>Locus_41157_113
TGTTGGGGTGGCTGCCTCTGTAGATACAACAGACGAGGACACAACGCAGATGTTTGAGAAGCCCTGGAATGACACCACGAACAGAATAGTGGACACAATAGTGGACACAATAG
>Locus_41156_97
TATGATGATTTGAAAGCAAGCAACGTGAGCCCATGCTCCCTGTGTAATTTTCGTTTTTGATTCTTCATTGTCGTGAAATATTTCTTGCAGATACGCG
>Locus_41155_188
AAAAAAAGGACTTTTTTTCAAAAAAATAACTTGAAAACTCTCTTCTTGCTTTTTCTGTTTTAGTCTTGAGACAAGTGTGTGTTGTTTGCTAAGCCAAAACCCCATTTTTTGGGTTTAACTGGAGTGTTGGCACTTTGCCAAAGATAAGTGGATTTTGGTTGAATTTTGGGCACGCGGCTCCAAAAAGG
>Locus_41154_122
AAGCCAACGACAAAAATTACACGTTTCAACTCCAAAACATTAGTTTCCCTAAAGTATAGTCCTTGTGAATTATCTATAATTAGGTTATAGTTAGACATAAATACTGAATACAAGGATTGATA
>Locus_41153_98
GGTCCTAAGTCGATCGGTGTCTACCTGAATTGGTAGTGGGGAAGGATAATAAATCATTTGTCATGCGACAGCCATCTTGGTCGTTGAGGAAAGAGCTT
>Locus_41152_105
GTTGTAGGGCAGCTCAACAGACGGCAATGATTGGCGTAGCAGCAGACACTTTTTAAGATAATTTAAAATAATAAAAACACAAACAAAAAATTATTGGTATCTACA
>Locus_41151_143
GGTTGTTTTTTCCGGGTTGTGTTTGTTCCTGCCTGGATCACCTGACAACAGCAAGCATGCACAGATACCTCACGGCAATCACAGATACCTCACAGCATCCGATCTGAATTGTTCATCGCCTCTCCTCACCTCACTTCTTGCAC
>Locus_41150_221
AACTTTTGCTACAGGCTTCCGTTTGTCACCCTGCCCACAAGTATTTCTTGAATGTCCCTAAACCAGATATCAATATCTTTGGAAATGTCAGCCACCTCAACTTCGACACCAACAACCAAAAAGCTGAATACACCAAAGGTGTGACCTTGACCAAAGACAGCCTCGTCATCAAGGTCTCAGGTTTATATTACGTCTACTTCAGCTTCTGTGTACAACAAAAT
>Locus_41149_100
CCCTGTAAGAACCAGTGTCAACAGAGGGCAGTAGCCATCTTCACAACCATTACAAATGCCACTGATGCTGTTACAGGTACTTTTCCGGCAGTGAGTGTTG
>Locus_41148_138
GACTTGGCGAGAAGGCTAGACTGATTTGTTTCCTTTGTTTCCTAAATCAGCACAACCCAACTCCCACTTGGTTAACTTACAGATGGCTGTGTATAACTCAATTTCTTGCTAACCTGGGCTTCCTGTACAGTTGCATTT
>Locus_41147_101
GGGGGCAAGATGCGGTGACCGGTCCAGGATGAAGTGTGAGCTCCCACCTCAAAAGAGAATGACTCCTAGTGACTGATCCAGCTTCTTGAAGTACTCCTTTT
>Locus_41146_108
GACGAGGTACACGGGGTGTTGTGGGACGGCAAACCCAAATCAGGCTCCATATGCGAGATCTGTTTGCCCTTTAAAAGTGTACTCGAAGGGTGCACCGATGACGAGGAC
>Locus_41145_142
AAGGTCGGGTACATAATTTAGGAGTCAGATGTTCTGTGGTTCTAGATTGTTGTGCATCTCCTGGAAATAAGACCAGCCACCTTGCAAGTCTCATGAAAGACAAGGGGCGGATTGTCGCTGTAGATCGGGACTTCAAAAGAAT
>Locus_41144_112
TTCGTGGTGGCCGCTGACAGAAGACCGTACAACGACATTTCCAAATGCCGACACAAGATCGTTTCATGTTGTCTTTGCCACAGAATGAACAGGTGTATTTCGAGTGTTGTGT
>Locus_41143_209
GTAGGAGTAGCAACCACTGAAGTTGCGGCTCTGCTCGTACATCTCGCTCCGTCGTCAACAACTGCTCCGCACGATCAACTACGTTGACTTCACCTGGGCGATCAACAACGAAGTGAAGACCAACACACGCCTATCGTGCACCTACGATCGCATCTTCATCAACGGTGACAACTTCGCCAACGCCATCGTTCCAGGCAGCAACACGACCG
>Locus_41142_112
GAAATTGTTCACTGTAGTCCCATGTTAATGGTCATATCTTGAGAGATGCTGCACGCAAACGCGTGTGATAACTTATCTTATATGTTGCGTGAATGTATAACGTATAAGCCTG
>Locus_41141_107
AAAAATAAAGGGAAATTCCGTACAGCAGGCTGCGCTTTGTTCTCCTTGCGTTCTTCTTCGCAACCTCTTTCGCTTCGTATTGTATCCCTTACGTTAAACAAGAACAT
>Locus_41140_122
TGTGTCGTGGTGTTTCTCTACAGACTGGGTGCACCACACAGAGATGTCTCACCCAGCACCACACAGAGTATTCACAAATATTGCTGAGGAGTCAGCATTGAATAGTGCGCACCAATTATGAG
>Locus_41139_129
TGCTCAACATTCCAAATTTTGTCAAGAAGGAGCAAGGGCTGCTTAGAATGATTGTCAATCTTGATTTTTTAATTTAACCAAAAATGGCTATTTTATGTCAGACATGAAATTCCCACACTGGTAAGTAAT
>Locus_41138_149
TAAAAGGCATTGTGTTGTGTTGTGTTATTTACGTATAGCCATGATATTGTCTATCAGCTCTAATGCTAAGATGTGACTTAGTTTTCAAATCCAGGTTTGGAGACAATCGAGGCCATCGTCTTACCGTCATTACGATGTGGATAGCTGTA
>Locus_41137_157
TATTTTCTAATTATTTTAGGAATCGTTAATAATAAATGGCACCAAGAGTCACTTACAGAAGAACCACTGCCTGGAACACCAGATCCAACAAGATCAGAACCGTCAGAACTCCCGGCGGAAGATTGGTTGCTCAACATATCACCAAGAGAGCTTCCAG
>Locus_41136_116
CCTCCGCTACCCACATTTCGTATAAAAACGAGGAGGTCACGATGGATTCAAGAGCATCTCCAACGAGGACCTCTTTGTGTCAGAAGCCATCCACCAGTCGCGAATCAAAGTCAACG
>Locus_41135_118
GCGTTCTTCGCGTTCAAGCTCGAGCCTGCGGCACCTGCGAACACTAAGCTTGTGTCTTCCGGCCAGCGTGTCCGCCTCATTCGCACGATGGGTGGCAACCGCAAGTTCCGCGCTCTTC
>Locus_41134_149
AGAGTGAAGGCGAGAATCAGTCCGTCGGCCCAAAGACGGGAATTCCCATACCGTCCAATTTAATGGCGAGGTCTCTCCCGAAACCACTGTCACATCCTGTGATGAAGACGTATCTGTTGCTGAGTTGGCCGACCTTCACCTTGTGTAGG
>Locus_41133_93
GACCCACCTGAATCCCAGTGGGAAGGAAATTTTAGCCCAACTAATGTCAGGTAACCATCAGAACTGGGTGGACTTAGGGTCACCCTTCCTTTA
>Locus_41132_155
GTACACCTTTTACAAAGTTCTGTCCGCAGTTCTTTTCAGTGGCATGTGAACTTGCCAACATAGCCTACAAGTTTTACCAACATGTCAGGGGTGTGTTTGCATCTTTAGACACCACCCAGACACCTACACAAATGACATTTACCCATTTTTTTTTT
>Locus_41131_119
ACCATGATCACCAATATGTTTAACAGAATCTTTAGACTGGTATCGCTGTGATAAACCCATACTGCACTGCCCTTTTGACCCCAACGTTCAAGTTTTTAACAAAGTGTTTCCATGTACAC
>Locus_41130_117
TTTATCCCTATTGTCCCATTATTCTAGGGAGAAGGTACTACCATCTGCAACGTGGAGCTTTATCCTGGAGACAAGGGTCAATTCGCCAGAACCTCGGGCACCTTCGCCACCATCGTT
>Locus_41129_104
GGATCGATGTCAAAAGAACGACCGCAGTAGTCTTGTTTCTTAACACCAGTCACGTCTCCTTCACTCCAAGATCGTCCTCTTGTTGCTCAAACCAGAGACGTCCG
>Locus_41128_113
GCTTTTAGGTTTGTTTTCTGGTTTCTGTGGAATCTCTCCAGCAATTCTCTCGCGAGTTATGATTATGCAAGGACAGAATCTGTTCGCGATACACCGATTCGTGCGAATGTTGG
>Locus_41127_118
GTCGTCAACCACTTGAACAACACTGACAAAGAATATCATTGGTATCTTGATGGGGGACAAAGTTGGATCCACTCGCAGGACCTGTCAACCAATTTAACACAAGGCCATAGGGTCCCTA
>Locus_41126_95
AAGAGAATGACCTTAGTATACCGGTAGTGTGTTACTAATCAGCAGACTTTGTCAAATAATGGCAGTCAATATTTTCTACATGTGGAGGCTTTATA
>Locus_41125_83
GAAACCAACACTCCGATTGTGGTCATCTGATTATTCATGAACTTAACCTGTAGCTTTGGTTGTGAGGCTAACACCAGTAGACT
>Locus_41124_96
TAAATAGTACTGATCTGTAAATTGTCGACCCCTCCTAGATGCAATCAATTGTTGGTAGCCTGCACCCACACAAGTGGCCACTCCTCCAAGATTTCC
>Locus_41123_109
AATCTTAATCACTTGACTACGAACGTGTATTAAACACTCACGTGTACTTTGAAAAGAACAGATTACTTAAATCACACCAATTGGTTTCATTTGTCAATGATCAGCCCAG
>Locus_41122_99
ATTATTATCTTTTTGTGAATCGACGCCACTTATCCAAGCAGTCCAGTAGGGATCAAATTTATATAATAAATTTACCTATTTAAAAGCCTGATTGCAGTC
>Locus_41121_153
AGTTTAGTTATTAAGACTTTGATTTGTTTTTAATTGATATCCACAAATTGCTGCTAGAATTACGGGAGTCGAATGAAAACAGATTTGTTAAAATCCGTTCTCCAAAATTGTTCTAAATAGTATTAGTGTTAATGTGGATTTCGCTGACCCTTG
>Locus_41120_112
TGGCGAGAAGGCTAGAAAAATTAGGTTGTTCGTGTTGACGATTATAAAAGGTTAGGCAGCAGATGGAACTCGTACTTTTTGAATACAAGATCGGAAGAGCGTCGTGTAGGGA
>Locus_41119_104
GAAAAAGAGAGAATAAATCTAACTCAGTGATGGAATCAATATATATTCGGAAAAACAATGTCTGGCGCAATCAAGAGACTAATCCCGTTGTTCGACCGCGTTTT
>Locus_41118_129
TCTCGACGACGGTAAGTAAGGATTTTAGGAGGGTGTTGCTGCCATGGTGATTAAAACTGAGAAGATCAAGGAAGACACACAAACTCTTCTTGTCCACTTTGTGCAAAGTGTCAAGGTCAAGTACCCTGC
>Locus_41117_289
GTATTTCGATGGTCCTTCGATTTTTGTGTGTGAAAAGTACAGCCATTTAGTCGATATGTATTACGCAAGAAACGAACTTCCCCAATGCTAATGAAAAGGGTCCTTCAGCTTGATTCAAGAGAAGGATTACCTGATAATGTGTGCAGACTGTAGGAACTGCATGGAACAGTACATCAGTACAGGCACCATCACAGTTGAAGTTGACTTGAACTTGTGTCTCTCAGCAGTGGGATCCTCCTTCTATACAGTAGATCAGTGATTCTCAAACTTTTTAGTATTGCGGACCGGC
>Locus_41116_152
ATTTTTAAGATAGCAAACAGGTAATTAGATTAGTGAAGTATTGATTCAGTGTAAATCGATTATGTCATCATCACCACGAAAATCAGCACGAAAGTTGGTCGTTAATCACTTCGAAGAAAAAAAATATAAATATCTTCTGGACATTATGGAAG
>Locus_41115_144
TAGTTTAGCCTTATATGCTTTCGTACCTATAATGTGGTGATAAAATCAGCGAAAACGCATTTGCAACGAATGAAAATAGCCTTACTGCTTCAAATAGAGTAAAGCTGATGTTGGTTTTTTCTCCTGGAGCCAGAGGTCCTTTGA
>Locus_41114_100
CAACCTACAATTAAAAATGCACAACAACTTCGAGCAGTTGCAGATTGACGTTTGATCGTTGTGACTATACGTCGGGTTGTACTTGCTGGCTTTTTTACAC
>Locus_41113_118
CAAAACATTAAAGACTCGTGTTGAACTCACACCAAGGTTAAAAGAGATGCATATTCTGATCGTATCAGCACTTCTTTTGGGGTGGGCTGAGCTCACGGCTGCCCAGATTCACGTTGGA
>Locus_41112_93
CACACAGGAACAGAAAGAAACAGCAAGGAAGAATTTCACATTACTCCAGTCATGGTCTTCACAAAGTTTGTCGAAGTTGGCCGTGTCGTGCTC
>Locus_41111_169
ACACAGGCATAAGCCTGCTGTGATTTGAACGGGACATGGACATGTTCAGAGAAGTTTATGGCACTGTGCGGCTACTATAATTACATGATCACCCAAGTCAACGTTGAGAAAGGGAAAAGACCTCGGGAAAATTCAGTCGGCCTTCTGTGGTCCGGTCAGGTCCGCTCTT
>Locus_41110_101
TAATGTAAGTTTGATTATTGACTGACAGATCAAAAATTCGACACGTCGTTGGGACTGATTTCAGGTCTACCTTCTTAAACAAGAAGCGCAAAAAAGAAAGC
>Locus_41109_101
GCAATTGTAGATGGGGTTACACAGACCAGTAAGTACAGACAAAATGTTTGGTGTGAGCCAAAAGGTTTTCATTGACCTAGGTCACCCCAAAGTTGCCCTCA
>Locus_41108_111
TAGGTTTGTTATCCAAGTGGTGGGAGGGGGACCCCCGCCCCGTCAAACATCTGGAATTATCCAAGAACTGAAACCTGGAAGAGGATGAAGAAATTGGCTGAGTGCAAGTTG
>Locus_41107_81
CAAAGTTTAGATCAGAGCAGTTTGTCTAGTAATACAAAAAAAACCAATGATCATATAAAAAACAAAGAAAAAAAAAAAAAA
>Locus_41106_101
GAGTGACTACTTCAATTCTAAAAAAAGAAGAACGTTTCAAAAAGATTTTGCTAATTGAAATTGTAACATGTGAATAGAATAGATCGGAAGAGCGTCGTGTA
>Locus_41105_94
CCAAAAAATCTATTCACCGGTCATGAACTGTCAATCCAATGGTTTGGAACAGTTACGAGTGAGAAAGCTTGCCACGGCCGGGTGGGATTTCACA
>Locus_41104_101
ACACGTAGACAAAGAACTAGGCTACAGCCATCTGTGCCAAGGTTAATGACACATTCGCTTTTTGAGTGGATTCCAACTAATCGACAGGCAGCATATTTTGC
>Locus_41103_99
GTTCGTCCGAAACCTGTTCGAGTCGTTCTTGCACATGGAGCACATCCGTGTCTACGGTGAGGGTAACGAACGCCGCTTGACCGGTCGCCATGAGACTGC
>Locus_41102_106
TTGTGTCCGTGGTTGTTGGTGCTGTTGGTGACAATCACCCACAACAACGACTACGACAGCAGCACCCACAACCGTAACTACCACGCAGGCACCAACAACAACCACT
>Locus_41101_85
TTTTTCAACTCACACAGGACCGACTTACAATTGTTTGTTTATTGGCAACACAGTGAAAAAGTTGAGTGTGTCCTGGCTGAATGTT
>Locus_41100_102
CCAGACGTGACTCGGTGTGTCTTTTCAAAGCACGCATCAAAAGCACTTCCATTGTGGAAAAGGTGGTAGTCACTCTTAGAAAACCCCCATGGTTTTTATTGC
>Locus_41099_150
CTCAAATCTTAAAACTTTGAAATAGAGTATTAGTTAAAATCATAATAATTAAATCTTGAGCTGACAAATTTTTCATCTCGGTGAAAATAAGGTTTTAAAAAACATTAGTAGGTCTGCCGATGGAAACAAATTAATTATCTCCCTTACCAA
>Locus_41098_99
AAAAGACAGACCTAGCTGTAGTGAACAGACCCTGGATCGACGTCACTTGTCTGTCTGGATCGACATCACTTTTCTGTCTGGATCGACATCACTTGTCTG
>Locus_41097_81
ATACTGCATCTGTCGCTACTGGTCGAACTTAACCACAAATAAGAAAACATCATAGAAAAAATGAACAAAAAAAAAAAAAAA
>Locus_41096_172
TTAGAATCATGGTGACATTAACCAAACTAAGATTACTGCCAGAGCAATATTTTAGTTTTAAATATGTTAACTTATTTGTATGTGTGTCGGTACGAGATTGAGTGAGTGACAGATTAACGCTGGTCTGACCACACCAAATGACAATCATGTTTGTACTATTTATAGTGACCAC
>Locus_41095_98
CAAAGAGCCTTGGACAGTGGACTGAATACCATGTAACCTTAGAAGCCACAGATCCTTCCAAGGATACAGTTTTTTGCAAGGGATCCGTTGGCAATGAG
>Locus_41094_132
CAGGTTAGTTACTACTCGTAACCTTTCTTTGAGAAAAAAACAAAACGAAAACTAGAACGAGCGATGAACTCGTCGATCATTTACGATGATTTGGTGGTGACGGTTTTTTGGACTTTTGTTGTGGTGGTTGTA
>Locus_41093_109
GGGCAGTCGAAGTAGCCCTCACATGACTAAGCCACTGGGATTTTGTCCCTGGGGTTGTTGGCTCGTCCTTGGAAACTTGAAATTATTCAATTGTCCCCTAGATTGAGCC
>Locus_41092_191
GTCCTGCACACTAATGTCGTCGAATACATGCTCTTCCTAATTATCACAGTCTATTTGCCGACTCAGTTCGTGCTAACCAGCTCCTCATGCCATCATCTCAAGCACTCTCTGCATCATATCAAACAGGATTTATTTCACAGCCTCCTTTGCGATAGTGTTTGTATTTTTGTTTTGTCATGTATGTTTTTTTT
>Locus_41091_182
AAAAAAAAAAAAAAAAAAATAATCGTAACTAAAATTGAAAACTAAACGCTTACACTCTGCCATTTGTACATATTATATGAAAATATATAGCACTTGGCTCACACTAACTTAATGAATGAATGAATATGAGGTTGGAGCTTAGCATTCAAATGCAGTTCTTATCATATAGACTTTTAGTCAAG
>Locus_41090_125
TTCTGCATGTCCCGGTTCCCGAACCGAGCCATAGCATGGCTCAGGAAGATGATCGTGAACTACGAGGAAATTGTCTTGGACGACAGGCGAGTGAAGAAGGTCCAAGCTGACCGGCTGGCCAAACA
>Locus_41089_95
ACCCCCGACTTACCTGCTCGTTAGGGGCGTACACTGGGCCTATTATGGCAAGCCCTACTTGATGTGGGAACAGCTTTCAGAGCCAGCAGTTGTTG
>Locus_41088_106
CCAAAAAGCCCCGTCTAAAAGGTATTGAACAGCAGCTGAAGAGCGATAATTGGGTAACGACAGACTCTGTGCTGTCAACTCGCTTGAGTTTTGTGTGGACATCTAG
>Locus_41087_147
ACAACGAGCTCAAAGACTAGCAAGAACTCTTGGTTGCAGTACTCAACGATTGGTCCGAGAATGGACGCCTTGACATTGGGTAGTGGAATGGGAACATCGCCGATGTCCATCAGGTCGGACAAGGTTTTGATGGTGGACGATTGTTCG
>Locus_41086_137
AAGTGAAAGAGGAACTGTCGAAGTCGTGGATGCTTGATCGCGTCGGACATGATGAATATTGGTTTTATTTACTCGATGATAAGTAAAGGCGTAAGAGGGTGTGCGTGAGTTTACTTGGCGCGAGAGTGAGAAGGAAT
>Locus_41085_101
CGAATAATGTTGAATGGTTCTCTAGAGACACACGCGCACTTCAACGTCCCGAGTGAAGACAAACATTCGAAAATGTTCATGACAAGAAGTGAATACGATCG
>Locus_41084_106
ACAGTAAGAACTACTTCCTTAAGAACCGAGATGCGCTGATTTGTGTCAAGCTGTTTACAACAAGAGTGGTTCGAAAGATCTCGGTGAACTTTGTGATGTCGCCTGC
>Locus_41083_85
CAATCCGGATTGGCTGTGTTAAAGTTAAATAAATCCAGAAAAAATTAAACAAGAGAAAAAAAAGAAAGAAAAAAAAAAAAAAAAA
>Locus_41082_121
TAAATTTATCCCTAACAAGTCAGCCACAGTCGGTCAGTGCGGTGAAAGTCCGACGACGACGACGACGAGGTCGAGGCCGCCTTCTTTGCCGCCTCGTCTGCGAGGTGCTTGGCAATGCGCT
>Locus_41081_136
CACCAGAGTAGTAAGACCAACACAGAACAACAATGACCTGGTTTACATGTCACTCTGCTACAAGCCATACACGAATACATCACTTGGTTTACATGTCACTCTGCTACACGCCATCACACACGAATACATCACAGGC
>Locus_41080_122
TATCCGATCCCTATTGTCCCATTATGTGATCATAAACACAGATAAACACATGGGTCTCTGCTACTCTTGCGAAGGTCGTCGCGTTCACCACGTGGCTCATCACGGACCTGCTTACGTCCCTG
>Locus_41079_101
GCTAGTAAATAAATGTAAAGTTGGTTACCTTCAGACGTCATTTGACAACGAAACCGTAACATCTGTTTGAATGTGCCAAGTATTGACAACGTGATTTCTCT
>Locus_41078_153
GTTCCTGTATCGGATACGGAAGATAGGGGAGATTACTCCAAAGCCAGGAGCGATGGACTCAGAAAAGGTCCTTAACTGCTTCGTGTTTGACAACGACAGGAGCGAAGTTGCCTCCAGACTCAACATTGTCCAGTAAGGATCAGCTGGTCTCGG
>Locus_41077_107
GGTCTGAGAAGCAGTTGATCGCTTCCACGGCATACCGACTCTCAGTACTTTACGTCTCTCTCCCCCTACACAAACCAACAGTCAACAAGTGCTTCTAAACGCACCAA
>Locus_41076_98
GAACGACTCCAAAGAAAGAAATTTCGGTAAGCTGATACAACTGCAGCGGCTAAGGCTGGGCTTTGTGTAGGAACAAGACTCATTGGAAGGGAGGGGAG
>Locus_41075_122
ACATATAGTAGTGTTCTCCTATAAAAGTTAGCCCAGTACGCTTTAAAACAACAGGTCCGTAGGGCGATATCAGTCACCTGTTGCGATATCAGTNNNNNNNNNNCACCTGTTGCGATATCAGT
>Locus_41074_117
AAACATACTGCCTGTTTCTTAGGCACTTCTTCAAACACCACAAAGTCTTGAAATGGATGATAATGATATCATCGACGCCGTCCTACAACAAACAGGAGGAAACTAGTTTGCTGCCGC
>Locus_41073_92
TTGTTTCATTGACACATTGCTTAACGCTTTGTGGCCTAATTAGTGGATTTGACACAGTGGTGTTTAAAAGTAAAGTTAGTTTTGATGTGAAT
>Locus_41072_96
TCTGTGGCTTTATAATCGGTCCAGTCCTGAACCCAGCATCCACTCTAGCCTCACGCAGAAGCCAAATATGCTGGGCGAGGCTTGTAGTGCGTATGC
>Locus_41071_119
CCTTTGAACAACAAACAAATTGGAAACTGGTTAGCATAACATTAATTGATGATAAAAATCTATATGTACTTCATTTAAATTAGTTTAGAAATCAATATCAACAATGGTAACTAGCCAAA
>Locus_41070_173
GTCGTGGTTCACCCTGTCGACAGGATTGGTATATGGGAAGAGACAAGTGGACAATAACTCCAGCAGCAAATACGGACAACTCCAAGTACAACTACAACGACGTCCTCTACAAGTCCATCTTGTTTTATGAAGCCCAGCGGTCAGGAAAACTTCCATCAACAAACCGTATTCCT
>Locus_41069_431
CTGTAAAAAAATATAGCTCTTCTACGTTTACACGTATGGCCCCTGACGATATGGATGAAGATGATTACAATGAAAAGAGAATGGGCCCTACCGCCTTCAGTAGGCGTCTTTGAAGGCTGGCCAATATCTATACCCCACAAGCCAGCTCAAGTGCTGCATGAACTTTACCCTGGCCGAATTATGTCTGACTGTTACTCGCAAATTTTTCATCGACGCATGCGCAGTTTGGTGCCCAGTCCAGAGCGCGTGTATATATCCTGTTCTTTACTGCGAGGTATTTATCCTCTTGTTGTGCGTCGTATTGCAGACAATGTTGTTGTTGAAGAGAGAATGTTAGGCTCAAGAATATTGTCAACCTTTAACACAACATACCATGGCTTTTTAGATTAGCTTTACACATTGTGTGGCTGTAGCCGAATTCATAATATAAA
>Locus_41068_104
GAAACCGCAACTACTAGAAACCGTAGCAAAGTATCTTCACCTATTCGAAGATTCTGTACACGATCTACGCTGGTCTCGGAGCGATCGCCTTTTCAATCTTCTTG
>Locus_41067_110
GAAAAAAGGCCAAAGATATAACAACTCACCTTGGTTCTATAGATGTATTTGTGTTAAAAATTTTATCCATCAAAATCCATCCTCTAAAACATGGCTCCTAAGAGAAATAA
>Locus_41066_130
CCTCCTGTTGTCACCTCTTTGATAGCATGTTTCTGTGTCTTCTCTCGTAGGCAGTCCTCAGACCAGGCCAGAGTCTGTGACTCCAGTCGGCGATCCAGGCGTTGAACATCTTCGGAGTCTTGAAGTCTTC
>Locus_41065_108
CGATAGGGCGCTTGCCTGGTGAGTTCCTTGTGCTACTTCTGCATGGTAAACCAAAAAAAATCGTCGCACTGGCAAAAAATGCCCCTCAAATCATTTATCCGGACATAC
>Locus_41064_101
ACCCCTTCAGCCCCAACCACAAATTAAAGGAGCTCAAATTGTTCTTCGCCAAACGAACTTACTGACCCATGTAGGTGCTGGGGTCAACGGTGGCGGGCAGG
>Locus_41063_283
GGAAGAGCGGTAAGGAGAAGAACCGTAGCTTCTCAAGAATGACCAGACAGGAGTCCAAGAACTGGAACCCATGGATCACAAACTTGCCCCAGAACAGAGCAAAGGTCAGCCAGTACAGTGGAGCACCCAAGATCTCAGCCTGGAGGAAGTGTCTTGAGTAGACGCAGATCAAGTACAGCTCTGCTCCGACGCAGAATGGAGTCATCCCATAAGGAACGTTGTAGTAGAAGTTCAAAACCGAGAACCGGTTCTTCATCTGCTTGTGGTGGGTGTTCACCTTCAA
>Locus_41062_134
CGTCTTTATGACCACGTTTGTGAACAACACATTATCTTGCTGATGATGCTGGATTCTTGTGCCCAAACACACCAGTTAATACCCTCCTTTCCCTCCCTGAAAGACCAACTCAAGCTCCAAAAACTAGACCACCG
>Locus_41061_117
GAGGCATGGAGGTGTTGCGTTTAGATTGGACTCAAACCACATCAGACAATAACACCCGGGAGACATTCGTCTGCAGACTTGAGGATCCCCGATTCATTCAAGACAACGGAGTCGTGG
>Locus_41060_113
CTTTTTCTGAATCTACTAAGACTTTATTTTGATGGTTCAATCATAATTACACGAGTTTTGGAAGACGATACAAATTTAGATGACAATTTAGATAGTGATGAGGAATATGGCTT
>Locus_41059_108
TTCTGGGCTGAGTTCTTGGACATACGAGACGCAGTGGCTCATCTACACCGAATTGGTGGCAGACAACGCCGCCCTATTGGGGACAGAGCACTTCAGGATGGAATAACG
>Locus_41058_101
CAACCGAGTCTCCAGTACACTGATCTACTGGTATTATTGCACTTTGACCGTCACAAGCTTTTAAAAACAAAAGTTTCCCGTTGTTATGGCGTCATGATGCT
>Locus_41057_139
GACAATAACAGAGACTGATTATATTCAGTATTTGCATTAGATCAAGAATCATGGGGATTTCTACCTCTAAATTATGGTTGGTAACAAAAAATCTGAATAAAATACAAACCAACGAACACGCCGATGTAAGAGATGGCAG
>Locus_41056_209
ACTGTGAGATAAACTAGGAACCTGGCGGCGCCATGCTCTCACAGGTTGGTCCGGCCACCTGCCCACCAGGAAGGAGATGACCGGTCAGGTGGAGGAAATTAAAGTAGACTACCCACAGATGAACCGGGGTGCGATCACTTCCGGTGTGATCACGGCCAAAGATTCACGCATTTTCCGAAAAACTCACTTCCGACAGTACGCCCCTGCTG
>Locus_41055_152
CGATTTAGCCACATCCACATCTTTTCCATCATTTTGCTTAATATTTTTTCAAGTTATTTACACATATCCCATAAGTTTAGTTGTTCCTCTAACCAGAAATAGCTGTATAAATTATTGCAGCTTTACAAAAGAGGTCTATTAACAATTGATTT
>Locus_41054_116
TCGGTTGTAGTGGTAGAGGGTAAATGATGAATAATAGAATTCCAAACAACATCAATAAAATAAAAAGGAACTTGAAGAAATAACACGTAACTTCCTTAGAAATTTGTTACTCCTTT
>Locus_41053_209
GGGATGTGCTGCGAGAAGGCTAGAACGCACTATTGTAAAACTCATACTCCAATTGGTGTGCTGCTGGCCGTGGAGAGAGGACGGGTGTTGTAACGACAGTGCATAGTGTTAGAGCACCAATTACCCCAGCCCGAGTCATTGAAGGGCATGATCTCATTGTGAAGTGTACGTAAACTATGCAGTGGAACAATGTGTGCGTCTATTTGAAC
>Locus_41052_121
GAAACCTGTTCAGGTCGAACCACGAGCACGCGATGACGTAGATCTGGTTGACACGACGGAGTGGCACACCGTTCAGCTTGTGTGGACCAGTGACCAACAGAAGGCCAGATGATAAATGTTT
>Locus_41051_108
GGACCAGCTATTATGTTAGTCAACAACGTCCAAAACAACAAAGATGGTGGCCATATAACGTGGAATGACGTTGAATTCAGCGGTATCCCATCTAGTGAAAACAAGGAA
>Locus_41050_112
TGATTTTAAGAGAGTTGAGTTTGTTCAAAGGATCGTCATCATCCTTCTCATCCCATTGCCAAACGATTTTCCATCGATGCCGATCCGTCATCCATCATATTGAATACACCCG
>Locus_41049_120
AATGTTCCGTCTACAATTACATCGATGTTCTGCAAGTAAAGCAACTCCGTTACACAGAGCAGCATACATGGGGCATGCAGATATTATCTCCCTTCTCATTTCACATGGAGCTGACCCAAA
>Locus_41048_93
ACCCATATCACTGCATTTAGACAAATCTATAATTGAAGTGATCTTGGTTGGATCTAGCGTCATTCTTGGCTATCCCCCCAAGTTGGACCGAAG
>Locus_41047_92
GGTTGTTACCAACTGGGTCAGTGTGAAGTCTCCAACAATGGTTGACCCAGTCACACTTCAGCCCAACAATGGTTGACCCAGTCACACTTCAG
>Locus_41046_95
TGGGTAACTTCACGAACCGAGACTCTAGTAAGAGTGCATACATTGGAGGAAAGGGGCCTTAATGTACATGTACTGCCACACTCTTAACTCGAAAC
>Locus_41045_166
CGAGCTTGAAGAACCGCTTCAGTTCGCATACGTAGATGAGCGCGAAGCCGGTTGACTTGCCACCGCCGAAGTTGGTGTGAAATCCGAAGCAGAAGACCAGATCGGGCGTGGTCTTGTACAGCTGGGCGACTTTCTCTCGGATCTCTTTCTTGGAGAGCGAGGCGCG
>Locus_41044_115
ATTGTCCCATTACTAGGATTTTTTCACTACCACACAGAGCTGACCCTCTCACCCAATGAATTTGAGAACTATCAAGTCGGAGTGGACACTGATGTGACCTTTTGCCTTAAAGAGT
>Locus_41043_236
GTTGTGTCGTACGTTGATGTTGTTGTCTCACTTTTCATTTGGTGTCAGTGCTACCTGCAACATCTACACACTCAAGGCACTTTCTCGTGTTTCTGGTGGATCATTTGAATTTTTCAATACAAAAACCAAGTCAAAATGGGAACCTAAGGTTAAAGCTCAAGTAAACAAAGCCAGTCAGCCAGGACTGACGGCAGTGACAGTAGAGGGGCATCAGTATGATGACAATCTACCACCAC
>Locus_41042_99
GAACCTTGGTGACAGCCCAACTAGCTTGCAAAGGTCTTAACCAGGATTCCTGCTGACTCATCCGATTCAATCCCAACTGGCCGAAAAGGGACTGGAAAA
>Locus_41041_138
CCACCGGTGGTGAAGACGGCGTGTTTGCCCAGCAACGACTACCAATGCCCCTGAATCTAGGGCTACTACCAGTGTTCCTGCAGCTGCCACAACTTTGGCGCCTGATGCAAACACAGCATATGTACCTGTAGTTACTAT
>Locus_41040_94
ATACGTAATGGGCACTGGAGTATTTATGGTGTGACCAAATCCATTACCCGTTAGATGATTAGCGACCAGATCCGTCATTCATGGCACTGTAATG
>Locus_41039_103
ATTTTCCGGACTGGGGGTGTTGTGGTCCTTTGACATCGCCGAGGTTAAGTACTGTGAACTCTACACCACGTGCTGGCAGTCTGACCCACTGAAGAGACCAAAA
>Locus_41038_99
ACGGGTAAACCTCCGTAACATACCCACGGAAGACATCCTAATGCGTGAGTTGGGTGCAGCAAGGTGCTGGGCGATCTCCATCACCCCTTCCTCACCAAG
>Locus_41037_101
TTTTCTACGGAGTGAGGAAACCAATGTCTCCTCACACCAGATACTTATTCAGAAGAGATTTCCGTACTAACGGTCCTTTGAAGAGCTCCACCTTCTTGAAC
>Locus_41036_85
AAAAAAAAAAAAAAAAAAAACGAAAAAATATTTTTAATTTGTTATTTATTGTTTTGATACGTGTGATAATTCCACTCATGACTGC
>Locus_41035_217
CCAGTGCGCTGCCACTCAACCACCGTATCCCCATACAAAGTACTTTCTACAAATAAAATAAAATGAATAGGATTAAGCCATTTAATAAATATTTTTATTGAAATAACTTTCAAATAAGTTATCTTGAAAGTTTCAAAACACCTGATTGAGAAATATTTACAAGTGATTATGAAATGACTTTATTTACAATATCATACAAATTACAAATGAAGGTTCT
>Locus_41034_114
GTAAACAGTGCAGCCAGCTGTGACGCCGTCAGTCACTGGAGTCATAGAGGGACGTGGTGTTATCGGACTCCCAGACGATGAATGGGTTAATAGCATCACTGACCACTGAGGCGG
>Locus_41033_275
TAACACCACTTTACACAATGACCAACTGTTGGTCTAACTTTAAAGACATTGATCATAAAATTGAAAGCAGTGACACTCGTGATCAGGTTAGAGGGGACACTAGAGTCATCGATACATGCATTGATACTGAAGGAGATACTCAACCAATAGATAAAGGTTACTGTGACACTATAAATGTGAGGCAGTTTGGGCAGTCATGTTTAGAAATGTATGTGACAGCTGCCAAAAAGCAGGTCTTTTCAGGCGGTTGGCACACATCCAGAGCTGAGGAAATT
>Locus_41032_115
AGAGACAGCGCACACGTTCTTGTTTGACCGCAAGAAGCAAGAAGCCGAGCACACGCCGTTCGAGTGTCTGAGTATGCGCTGCGAAATGTTAGAGGCGGAAGGAATCCGACTGAAG
>Locus_41031_276
GTAGCGGCTTTTGTTCTTGTAATTATTATTTTTGGTTGTTATTGTCTGTTAACTGTTAAGCACGTCACAATTTTTTAACGCCCATGATCTGCGTAGCCTTGACACGCGTCCCTAGCAACCATCACCAATGACGTGTTTTGATTACGTAGAGAAGCATCGACTTGAACGGTTAATGCGGAAGTTGTCTAAGAGGTAGTTATTATATATATAAACTCGTGATTGTCTGTATAACTAGAGCAAATACATAATTTTTTAACGCCCATGATCTGCGTAGCC
>Locus_41030_106
GACTAGCTTTTGAGTAGAGTACATCTCGCATCGCCATGATGATAATCATCACGCCTAGACTTATCCATAGAGCTACAGATGAGATCTTTGCTAATGTACTTCGATT
>Locus_41029_124
GTCACCTATTTGGAGGCTCAACACAAGTTAAAACGTGCTATGATTCCTTGAAAGGTTTACTCAGCGTTTACAAACCTGGAGCCATGAGCGTTCGCACCCCAAGGGATGGACAAAGGTATGTCAC
>Locus_41028_103
GTGCACAACAAAACTTCATTCGAGCGGGACATGGCCTTGACCTTTCTCACCAGATTCTCTTCCTCCGGACCTTCTAGATGCATAAATATGGCGGCCCCCCCCC
>Locus_41027_127
TGACGTAGGGACAGACTTCTCATTTTGATTAGCTTATGGTAACCATATCTATTAAGTTAATGAAACATATTTTGTAATACCTTGTGAATGGTTTTAATGTGAGTGTACAGATCTAGTTTTATTGAAG
>Locus_41026_98
AAAATTAGACTACACTTAAATAAACTTTTGTTCAGTCATTTTTTACGGGTGATACGCTAGTTTAACAGAATGTGTTAAAACAGGTCACCCCACCCCCC
>Locus_41025_118
AACGTTATCTAGAGTTGGGGTGACTCGGGACAGAACCCACTTCTATTTTAAAATCTGACTCAGAGACTGATGCAAACCCTGCAAGAGAACAAGATTCCAATGATGAAAGCAGCAGTGA
>Locus_41024_167
CGTCGTCTAATGGGGTCGAATATAAAGAAAAGTCATTGCACTCAGTGTGATTGAATTTCTTTTAAAAGTCACTTTAAATTAATTCACAGAGGCCGGTAGGGTGACCAGCCAGATCCCTTGCTTTGATGGACACCAAACCGCAGTAGGATATTATTTGCGGTATAAAA
>Locus_41023_81
GCTGTGGTGTGGTGTTTGTCACGCACTAACAGAGGTGCTCTGTCAATGTTTGACACCACACCACAAACAGTGCGTGATTGC
>Locus_41022_89
TACATACAAACCTTTATACCCCCGAATTTTGTCACAGTAACATAGTTACCATCCCTTGAATGTATGTTTGGAAATATGGGGGCTTAAAA
>Locus_41021_120
GCTAATGTTTTCTTTGAAAAGCGGTACGACTCTCGGTCAGGAAGAGCCGAAACTCGCAGTCGGGCCAAGGAGGACATTAAAAGAGTTATAAATGCGATCGATAGAGTTAGAAAATGGGAA
>Locus_41020_192
AAAATATTCTCAAAAAGTACAACTAACAGGTGGTTTCCTTAGCAACCCATTCCACGTCCGAATTCCGGATGGGAAAAACGAGAACTTGTATGTGACTAAACATCTCTACTGGTTCAACTTAACAACTTTACGGGTTGAACTAAACAGATGCACTGGTTGAACTAAACAGACGCACTGGTTGAACTAAACAGA
>Locus_41019_101
GGACCCCAGCTTGGCAGGACACCAGCTTAAGTCCGGGGTCGAATCGTCCGGGGTCGAAGTGTCTTACCACTATATATTTTCAAAACAATGATTGATTTTCC
>Locus_41018_126
CAAGTAACGAAGAATAAATGAACAAAATCTACGCGCAGACAATGCTGCCATGTTTGGTAGTTAAACAGCGATTACATGCCACTGATACGAGGTAAGTGTGTAACACATAGCCAAGCCTCTTTTAAT
>Locus_41017_105
TTGTTGAAGCACCTCTTATAGAACGGTCAACTCTTGGCTGAGGTCTTTTTTTCCGATGCCTATTAAAGCAGCTTCTTCGAGCAGCTTCAGCAGGTCGATGTCCTG
>Locus_41016_152
CGACGAGTTGCACGTCCAGATCGCTAGCTAACTTCAAAGAAATACGCTGCTGGTCATAACAAACAACATGAATCAGCCAAGAATACCGCTGTTCTCGATCGTGAAACCGAAGAATTACATCATGAACGTGTGAACAAAGATGTGGCTCGCGC
>Locus_41015_116
GTCGCCGTGACAGCTAAAGCTGCTCAAAGATGCTCTAATGGCCAAGAAAACCAAAGAAGCAGAAGACGAACGAGAATTGCGTGAAGTGTTCCGTGTCTTCGACAAGAACAGCCGCG
>Locus_41014_285
CGAGGTGGTCGCAAACTGCGCGGAAAGAAAAAATTTCCTGATGAAGTATTGGCATCCTTGGAACTAGCTTTATTTGCGCTGGTTGATGCGGCTTTCGTTGCCAGAGCTGATGGTGCTCGTGCTAATGGTGCCGTATTTGAACGTGAAACATTTGGCTTCGGTGGAGAGACAGTGTTTTCTTCACTACTACCTTTTGTTTTGAATAAGAATGAATTGATATGTGGTAAAACTCCACCCTGTGGAATGGTGACACCATTGAGAAGTTTTTTCAATTCTTCATCAATG
>Locus_41013_209
GCAGTAGCAACAGTGGTCGCAATAGGAGTACTTTTTGGAAGGTGATCTTAGTCTGATAGAAGTCAGGATCATCTTTCTTGTCTTCGATTTCGAGATCTTCTGGAAGTTCACCGATGGCTTTCAGCTCCTTAGCCTCTTCAGGGTAGTACTTGAGCAAGATGTCACACTTGCGATCGCTGTCTTCGAACTCTCGCATACTGACCAGCACA
>Locus_41012_297
GGGATGATTTGTGGGTGCAGTTGCTAATGTGGAAGAAAAAAAAACAAATATTATTTTAGTCATTTGTCATATTTGGTTAGAACAAGTGACAGAAAATGTGCTGTCCTGATTAGCTGAGTGGAATGTGCTGTCCTGATTGGCTGAGTGGAATTTGCTGTCCTGATTGGCTGAGTGGAATGTGCTGTCCTGATTGGCCGAGTTGTGTCACATGATCTTGTGACTTTGAGCTAAATCCTTGGGTAAAGCAAAATCATTGATAAGCGTAGCACACAATAATCTTCTGTATAGAAGGAGCGT
>Locus_41011_107
GAAGGTGTCTACCAGCGGAACAAGGTGTCGCTTGTGGGTGCTGCAGCCGTCTTGACATGTTTTGCCAACTATCTCCTTGAACAGCCTCACTTCGACACAGACCCTGC
>Locus_41010_138
GCTTCACCAAGCTTCTATGTAAGCCGATCTTGCTGTTCTCGTTGTTCACGTGTGCCTTTCCATGTACATTTGATATCACAAGCATCACAACGTACTAGTGCTTGTCTGCAAGCTGTTCGATCGTGGTTTTCCAATGCG
>Locus_41009_104
GGGATGTGCTGCGAGAAGGCTAGAAAGTTCTGCTAATTTGATCAAATCTAGTTTTCATTCATGGAACTTAATTATCTTCGCAAGATCGGAAGAGCGGTTCAGCA
>Locus_41008_118
TCTTGGGTAGTAAGGTCCTCAGTAACTTAACATAGAATTCATTGCAGCATTCATTTGAGCAGCATTGTTTGCAGACACCATGGAAGAAGAAGAGGGAGTCGATGGAGGCTCAGTCTTG
>Locus_41007_128
TTACCTTAGTGTCAACAAAATCTTCGAAACGCATTGGCCTTGGCTGATCCTGGTGACTACATCATGGTCACTACTCCTTATTACTACAGAATACAAAATGATTTTTATGAACGCCCATGTGTCAATGT
>Locus_41006_111
TATTGTGTTGTGTATTTGTTCCACTACTTGGTCACCAAGGTGTCCTCCTACTCCTCTAAAACTGCCCCCTCCACTCTGAGCGCCTCCTACTCCATCTCCAACCATTCCTCC
>Locus_41005_115
TCTATCAAAAGTTGGGCGGATTCTTTCGTGACACAATACTCACAAAGATTGAAGTCCTTCAACCTGGAACATTTTTCAATCTTGTCGGCGTATTTGGATCGGACCATGCACCCCA
>Locus_41004_205
ATATATAAGTGTAAATTGTAACGTCTAACTTTTGAAATCATTACATAAGGCTACTCATATTATGCTAGTGTTGTATTTTGTAAGGTCTAAGATTATGGCCAGGTTATTTTGTCATTATGTGTGATATGTTTTTCTTTGTTTGCTTCGGCAAAACAATATTTTTGACCAGCGAGGACGCTGGCATTCGGGGGCCTGGGGAAACTGT
>Locus_41003_149
TTACGAATAATGTTGAATGGTTCTCTCTGACACTGACTGCTAGCCAACGCCGCCATGTCGTACTCGAGCAGCGTACAACGAACTACCTATGTTGTCAATCAACCGACGGCGGGCAATCCGTTCCAACAGCTGAACGGCGAATGGTCCGC
>Locus_41002_123
GTTTAAGTCAAGCTGAACTGAAGTGGAATCCGTCCGCTCTTGGTGGCTAATTGTCGGGGTTTTCGGTGTTATGAAATGATCTGGTGCTTGGGTTTACAGGTCGAGCGAAAGGTTAGCCAAATA
>Locus_41001_118
GCTGCCGGAACAGCCACCTCTGCGCTCGGATCTTCAAAGGAGAAACCTTCTCGCCAACCCAGGCGATGAAGACGAACTTGGCGCGGGTAGAGAGATCGTCACCAGTCTGGACACGGAA
>Locus_41000_89
TGTGTTTGTTTTACAGAACTGTTGGCTTGGTGCGAGATGGTAGGAGGACAGACACAAATAAAATGTCTTGACAACCGAACCCGTGAGAT
>Locus_40999_117
GAGCAGTCGACAGAGCTCCTCACTTCGAAAGACGAGGGTTGTTTAAAAGCTGTCCTGTCGCCCACGTTTCTCTACAGCTGTACGCACCACAAGACGCCTCACCCTCAGCTGTTCTCA
>Locus_40998_133
GAACTAATTTGTTCTGACAGGAACGGGTACTGCTCCAGGTAATGGCAAGAAGGGTTCATTAGCAGTTCCAGTCAGATCTGATGCTCCTCGTGGTCAAACTCTTACCGGAACTTTGGGAGCCACTGATCAAAAC
>Locus_40997_96
GTCACTGACCCAGAGGTGGACTCCAAAGCATTTGAACAGTAACCTTGAACTTTGGAGGAACAGCTTTAGGAGCTGGAGCAGCTTTGGCTGGGTGAG
>Locus_40996_148
GCTGTAAGTGTTTAAGAAGCTTTGATTACTTTCCATCTCTGTCTTTATCTGCATAATCAATAATCTGGTCAACTTCACTGCTACTGAAATGCTCTCCAACACTGGCAGCTACCTTCTCGAATTATTCAGCTGCAAAACCTCCGCTTCC
>Locus_40995_321
TGCGCACATCTCTGAACCTTACAACGGGCGGCAATCCTTTCCTCCAGAAAAAGCGACGCCAGCCAAGTAGCGATAGTTAACACCACACATCAGGGCCCCGCCACTGTCACCAAGGCAGGACCTTGCTCGGTTTTCAACATCGTTATCTTTATCAAATACACAAATCTCTTTATTGCTGATTGTTACACCCCAATCATACTGATTACAATCGTCTGTGGATATGGCCCTAGTGAAAGCTTCTCGCAGATATGGAGAGCCTTGTGGGAATTCCTCGCTTCCTCCCCATCCAACTATCACACATTTCTCACCCTCAAAGTTGCT
>Locus_40994_140
TAAAGAACATACCAACATTTTATTACATTGTGATGTGATTTTGACAAATATATCCCACTTTATTAATTACGAGCAGCATAGCCCGTCCAAGGACATTCCGCCACCGTTCAGTGGCATGTTGTAACTCCCCTCCAACAGCC
>Locus_40993_108
TTCACACGAACTGAACTACGCGACTTAAAGATCCTGTGTTGTTGCAGTCATGAACTGGGATTGTGTTGGTTTTTTCTTTTCTGATGGCGATGAACCAGTGGCTGGGGG
>Locus_40992_127
CTGTAGAAGTATATCACAGGTACGTGTTGGATCAGTGTCCAATCAATCATCAGTTGTAGAGTCTGTTGATGACCTCCGTCTCAGTGACGGTTGTGTCCAGAGGTTGAAGGAAATTCAAGATGGGGTC
>Locus_40991_100
GAACACGTAGCAAACTAATAAATTCAATATGAATGCTTTTGAAGAGTGCGTTACTTATGAGAAAAGAGAAATCCACAATTGGCAGACACCAGCACTAACA
>Locus_40990_127
TCACTGAAACTGCTACAGCCGGTAAGTCTGGAGGCAAATAATATGCGTGCTGAATATGAAATCAGAACTCTGGCGGGAGCCCCTCAAAAAGCGAAGCCAATCCCGAACAGTGCTCCTGGCCCCAAGA
>Locus_40989_118
TCGTGCCTCGCCCCGCTCTGCTGGATCCGCGACCGTGATCCCATTACATTTTGAGTACCCATCCAGTAAACATTAGGTCACGTGGCATAACCCTGATGATGATAGAGTTACGTCAAAT
>Locus_40988_163
TATAAACACAATCACACACACGGAGCCCATAACAGACAGGAGAGCTACCCGGTAACCACCCGTGTTTGATCTATTATGTCAGGGGAAATCACTGCCAACTACCGGATTTCTATTCAGGAATGATGCAACACGTTTAGACGCCTTGACTCAATGGCAAACAGCG
>Locus_40987_101
CCTTAAGTCTTGGCGAGCCCTGTTTTGTTGATACTTGTAGGAGAGCTTGGGACACCACGGGACGATGAGAGAGACCCAGAGGACCAAACTATGTATTCTGC
>Locus_40986_102
CGTTTCTAACCTCAATGACAGTTACGTTAATGCCCTGGATTCGTGTTAACCCCACTTATCCAAAAACAAATCGACATCATTCGTGAGAAGAAAGGAGTTAGA
>Locus_40985_106
TTATAGGCCAGAGTAACCAACCGGAAGCTCTGCTGCACCGGACAACAGTTGCTGGTACAACAAAACCATCGAAATGAACAAATAATTTAACTTAGTTTGGGGCTGA
>Locus_40984_103
CGTAACGGTATTCTCGTGGACGAACTTCATTCAACATCTTGCTGCTGATTGTGTTATTGATTTATAACAATATCAGATGCTTGAATAAGCTCGACGATTTGTG
>Locus_40983_147
GGAGCTCATGGACCGACGGCTCCACGAGCTGTTGGCCGGCAACGCCGCCAAGGACCTCAAGGTCAAGCGTATCACGCCGCGTCACTTGCAGCTCGCCATTCGTGGTGATGAGGAGCGCGACTCGCTCATCAAGGCCACCATTGCGGG
>Locus_40982_109
GACACTCCTCGACGAGAATCCATTGGCAATAGTCCCAGCTACCTGAATGAGCAAGTCATGCTGTAGAAATCCCTTTTACAGGTGGTCCCAGTTAACGCCTGCGGGTGTG
>Locus_40981_106
CAAATCAAGTACTTTATTATACTTGCTACGTTATGAGTTGATGTTGAGGTTTTACTGTTGGATGACTTATTTTATGGAACTAGCAAATGTACCGGGCAATGTTGAG
>Locus_40980_92
AGAGTCAATCGGATTACCACTGTTACAACGTTCATGTGGTTTATGGTGCTACTTTTCACATATTTTTGCTCTCTTCAGAGAGATTTGGTCAT
>Locus_40979_184
GTATCGGTGTAATCTACAATGCATGGCTCGTTTTCTTCTGGATCTCAGCTATGTGAAGTTAAAACGCACATTTGATGATCGAATTTTTATGTGTGCTCAAGAAAGAAAATATTTTTTGTAAATAATGTATAAATTTACTATATGGTATCATGTTCATCGTTTACTATAAGACATAATAATATCG
>Locus_40978_110
AAACTATAGTCAACGTAAAGACTTACAAAACCATTATTCTTTGATAACCATTGTAGAGTTTTATCATGTTGCTACAATTTGTGGTAGCCTTGAAATCAACTTTTTTTTTT
>Locus_40977_102
AGTCGAAGGCGTGATTTACCGTTTGACTCTATATTGAAGAGTGGTTCCAAGTTCTTGGAGTCTTGGAACCGTCTTTCAAATTCCACAGCCAAGGCATCCAAC
>Locus_40976_187
TAGGGTCCGACGACGATTAGGAACTCGATTTCCTGTTGCAGACCTATTTGGAGGAATCTGATCAGAGCTGAACTGTTTGCCACACATTCCAAGCGTTAGTCTGTGCAAGTGACCCAACTGTTCAGAAAGCCCACCAAAACTGGAAGAAATAGCATTGAACTCTATCTGCTTCAGCTCCAGACGATCA
>Locus_40975_96
CGGTTGTTACAACAGGTTATAAGGATTTGTACAGAGAAGACAGTATGCAAACAGATGCCTGGGGACAAAAGGCTAACTGGGCAACCAAGATGGACG
>Locus_40974_93
ATTTAGAAGTGGTTCTGTTGACTTGGGGATTCACAGTTTATCAAACACAATTAGTATTAAAACAAGAGGCTTGTAACTTATGGTGAACATTAC
>Locus_40973_84
TCATAGCCTCCTACCACACAGTGACTTTCAGGTAGGCACTGTGGTGTCACTAACAGTATCGGAGGATGGTGTGTCACTGAAAGT
>Locus_40972_108
TCCGTGATAGAAGTCGGACGACTAGTTGGATGCCGTGGCGTATTTCTTCCTGAAATACTTCCAGTTTATCGCGCACGGCGCTCCTTCACCGCCCAAGCAGCCTTCAAA
>Locus_40971_119
CCGGTCTGACAGAACCTTCTAAATCCGTTGAAGTGGCGGGTGTTTCGCGGAGCCAATTTTCACAATGCTAGCATTCTGATTGGTCGAAACGTACACGTGACGAACTTTTTCAATATGGC
>Locus_40970_101
CGCCATAGGACCGAAAAAAACGGAGACTGATTTTTAACCTTGCGTTGTCAACAGCGGAACGATCTTTTGGTTTGGAGGATAAAGAACTTTTCTTCTGTCTC
>Locus_40969_151
CAATAGGGATAAAAAAAAAAAAAAAGTTTCTTATACAGCATCCATTTTATTTGCACAGTTTTACACACAACAAACACACATATTACATTTACTCATCAAAATTAATTGCGCGTTAATTGATAACTGCTGTGCGGCGTCGGTCAGATATCTG
>Locus_40968_139
CGGCGGGGACTAGGTCGTTCTGGGTGCTTCTGCCCAGACCCGATGTTGCTGGCAAACAGAGAAGCACCGACAGGAATCCAGTGCATGCTCCGTCCAGCAAGGAAGTATCCACCAACTGATCCACGATTTCTGCATGATG
>Locus_40967_101
CCCATTAGAGACGGTCGAAGTGGAGCAAACTTTGCAGTCGACAACAGCTTACCTTCACTTTTCCGCGAACGAACAATGCCGGCGAACCAGTCGAAACGCAA
>Locus_40966_110
CACTAATCTATGGAATCTGTTTTACAATTCATAATCAGAAATTATTGTAAACAAATTTTAAAAAATCAATTGTCATATTATGAAGTACAAAGGTGAGATTTCTCTCGGCT
>Locus_40965_134
ACGAACGGTTGCACTAAAAACAATCAGTCATCTCAGCAATAAAGCGCACCAGTCCCAACACAAGACGTCAATCATAAATCTGTGTGCAGGGTTGTCTCCAGTCGCACAGATCTTCAAGACGTCGTCGGTTGTCG
>Locus_40964_144
GGCTACAGCTTCTGGTTGCGAAACCACGACCTCCTGCTGTCGCTGCTGCTGGTGTTTGTGCAATCAACCAAACCAGACGTGCTGCCGATGGCTGAGTTCGGAGGCTTCGTTGCTACACACGACGGGAAAGGACAACAATGCCCA
>Locus_40963_108
GTGTTAATTTTTGTATGAGTTTGCTCCAAGCATTGGACAGTATAAAAAATGTCGATAACGAACACCAATGACAAGCATAGCGATTGGTATCGACAATATCAGAACGAA
>Locus_40962_101
TCCAGCAGTGCAGTGAACTATGGCAGGATTGAGCAAGGTCAGAGGTGACGAGAATAAACCACGAGCTGAAGACAACAAAAAATCATCATGGACATTGCTTG
>Locus_40961_93
CAAACTACACAGGAACACGAACGAACAAACGCTGGTATTTTACGAGGCAGCCGAGTTGGTAGCCGCTTGCTTAGCTGCGTACATCTGTTTTGC
>Locus_40960_101
GGCCAAACTCGATGACCGGTTTTGCGTTGTGAACGAGGTCTTTACATTATTGTACAAGGGAGATGAGGAAGAAGAAGTGATTGACGTTCACGCTGACGCTG
>Locus_40959_101
ATAAAGTTAAACGCGTCCTAAAGCAGTTCTAGGCGACGATGTGTTCAACGTTTCAATGAGCTGATCGAGTGGAAACCGGAAAGATCGGAAGAGCGTCGTGT
>Locus_40958_168
CAAGAGGCCGGACTCTCCGAGAGACAGCGGTGTGACGAACCAGTTCTTGACCACTCTCATTGAAGGAAAGAGAATTTCGGACCTGCCAAACATCGCGAAGAAGTACCAGGCCTACTACAGGTTCCTGAACAAGGAGGAGGGAGCGACTGTAGTGTCTGCCCGCGAACT
>Locus_40957_138
CCGGCCACAGGGTTAGGTGCTACTACAACACGGTGACTTCAACGCAATGAAGTTAAAGAAGGAATCCCAAGCTATCAAGTTTGGTATGTCTGCCAAGTTGGATCAAGTTGTCGTCGTTGAAAAGCTTGCCTATGGTAC
>Locus_40956_103
GTTGGCAGTTGCTACTGAGGTGGCTTCCAAGTGAAGTTAAGGACGGTTGCAAGGATCAACTCATGTTGTTCGCTTGTGGTTTGTCTTGCTCCCCTGAAGCTAG
>Locus_40955_123
ACAGTTGGAGGAATTAAAAGTTTTCGTTTATGCCGGCTCTCTGGCTAAGTTGATTAAGCTCTGCCATGTCTCCAGGGACCATTTTTATTTTATTCAAAGAAAATATTATGAGACCTATTTCCT
>Locus_40954_100
CCTGTTCTTCAAGCGAGTGCGAAATCAACGAGGCATCGAGAGAAACGCCCTGAGGGTTACCGCTAGAATGAGCCAAAAGAAAATCGAGAGAAGAACCAAG
>Locus_40953_108
TGTGCTGCGAGAAGGCTAGACCCTCTAGCTACGCGGCGTCCCTCACGGGAGCGAACTCGAACAACGTGGGAGTGAATAGCACAAGAAACAAAAAAAAAAAAAAAAAAA
>Locus_40952_133
TGTCGGACCAGTTTGTGTACTGGAGTTCCTCGTACCTTCTTCACGTCTTCTGGTTGTCTGTCCTACAATTGCGCTTCTATTATTTCATGGGCTCAGTGAATAAATCTTTTGAAACCCTCGTCAGTAAAGATGA
>Locus_40951_123
CCCCACCAGACGGGGAGCTGGTGTTCCCACTTCTCAGTTTGTCTCTGCCGACTGTTCATAAACACCAGCACGGGCTAATGTCAACCATCACAATATCTATGTCCATCATATTGACCAGCATTG
>Locus_40950_94
AAACTGGGGGCATTTGAGGAGAACTTGAAAGTCGGACTCGTCTTTGAGACTTGCTGCCATACTTTCCAGCTTCGCTTTCCTTTCCTCCTCTTCT
>Locus_40949_97
ACTCGAGAATATGTTCCGAAAATTATCGGCGCGAATGTTTTCTGGTCATTAAACAGCTTCGACTTGTTGCTTGAGACAGGGATGGTTGAAACAGATC
>Locus_40948_107
AAAATCAAATACCGTGCGTTTCTTCTGCTTAGGACTAACACGAAACGACAGAAAAACGGAAAGCACACAAGGGAACACTGCGTTTATGAAGGGGTCGCAGCCGATAC
>Locus_40947_102
GGGCTGGGGAACATTTTTATTAGGAAGGACGACACTATTTTTGGAATACAAAGTAAAATTCCTAAGAAATCCATAAGCTAAAACAATAATTCATCTAGGTTT
>Locus_40946_333
AGAGCTACTTCGATAACTTGAAAACTTACAAAACCCTTATGGAAACGGTTGCGCTATCTTCACTTCTTCTGGTGCTGCTGCCAGAAAGGGTCAATTCCAATCCAACATCGGTCAAATTGGAGTTAATCTTCCTATTCCTGTCCCTCCTCCTTTCTTCTCTTTCACTGGCTCCAAGGCATCATACCTCGGTGCCTCCAACTTCTACGGAAAGAACGGTGTTAGGTTCTTCACATACACAAAGACCGTCATGAGCAACTGGTGGGATGATGATATGTCTGCAGGTGTGCGCACTGCTATGCCTGTCTTAGGACGTGAGTCTGAGACCGATAAGAA
>Locus_40945_231
GACTTAGGAACCATGGTACGGAATGTTTGGAGTGCCATCGAAAACCTATCGACATCGGCCAACATTTCTAGAATGTTCTCTAAGGCCGGCCCTGGAAGATTTGGCCACGAATAAGGTTGTTGTTCTGTTGCCGTCTTGTGGACACCGGTCTGATGAGAACTTCTGAGATAATACGGTTCACCACGATCATCACTCCTCATCTGTCTTTTTGAGGCTGACATTTCTTCAAAA
>Locus_40944_85
GCCAGGACATTTCACTTCCGAGCACCAGGCGTCCTGTAAAGCGAAGGCTCGTGGTCGGTCCTGTAAAGTGAAGGCTCGTGGTCCG
>Locus_40943_304
CACTCCATGTAATTCATCTCCTCTCTAGGTTACGACCGCTCATCGCGCGTGAGGGCGAGCGGCGTCTACGACCGAGCAGCCACTTAGTTCTTTGGGAACTGCACACCCGCGAAGGTGCCGTTCTCGCGCTCCTCCTCCCATCGCTCAAACCAGCTGCTTGGGCAGATCGAGTGCGCGAACTGGAAGTACTTCTTGCACGCGTCGTCGTCGCCGTCGTTGTTCTTCAAGCAGAGCACGTACTCATTGTATCGGGTCCAGCAGTGCTGCGCCTGGTTCTGGTTCGGGAAGCGCGGGTCGATCGGGG
>Locus_40942_101
AAAGCTAAGCGTTTTGTAATGTCGGTGGTCGAGGCCACAGTAGATTGCCGAAGTATGTCCACACCGGCCAGACGTCGTCTCATGCGAGATTTCAAACGGCT
>Locus_40941_133
TTTTTTTATCCCTATTGTCCCATAATAAAAAAGCATAGCAAGCGGAGATGTTCCACCTCTGGAAGCTTATCAAGAGAAAGCCGTTCCTGAGCAACACCAAGAGAATGGGAGTCGCTATCCTGATCACCGGTGG
>Locus_40940_107
CTCGCACAGCGTAGCGTGGATGCTGCGGATTTTCGTCGATTTGTTTGTGCGCAAGTCAAACGATGTCGGCATCAATATGTACAAGAAAATGGGCTACGTCAGTTGCC
>Locus_40939_180
GTCTGGGGTTGAGGAGGGAGTAGGAATGCTTGGGTTGTGGAAAGTACCGCTTCAACAAGCTGCCACTCGGCACCCTGGCCGGCCTCCCTCGTGTGCTGGACATGGGTCAGTGCAATGACGCCTACGGCGCTGTTCAGGTCGCCCTCACCCTGGCCAAGGCTCTCAACACCGACATCAACA
>Locus_40938_316
GCCGTTGCAGTGCCCGCTCAGGAAGTAGCGCATGAGATGGAGGTTCCCGGGTCTGCAAGAGACGGGCCTCTACAAGTGTCTGGCCAACGGCGTGGACAGTGGGGGGAACCCCCTGAGTGTGACGTCATCGACCGAGGTGACAAGCGAGCAGCCCAGCATGGGCTCCCTCATTGAGGCCATCCGCGTTCTCAATATTCAAACAGATCGTGCGATAGACAACATTTGCATATCAGACTGTTGGCAGTCTCGTCTCGACCAGATGAAANNNNNNNNNNCACGCGAGATTTGACGTCTCAGATGTCTACAAAGGTCACAG
>Locus_40937_85
GGATTGGACAGTCTACTGGGTCTCTGGATTTCTATCAGATGACCCAGAGACCTATCCTGTCAGATGACCCAGAGACCTAACCTGT
>Locus_40936_168
ATGTGCTGCGAGAAGGCTAGACTGTTTGGAGACAGACCACTGGCTAACTTGCTGCAGACTGCAAAGTCTTTATCAGATCGAAAATTTTCTGTGATTTTGAGCACATCAACAACACTAATGTAATTGGCTCTGCACAAGGCAAACAAGATCGGAAGAGAGTCGTGTAGG
>Locus_40935_152
ACCTTTGACTTCAACAGTCGCGCAGTCGTTCGACCGACTCATCTACAGGCCCGAAAAAGCGCTTCGAAGTGAAGAAATGGAACGCCGTGACGCTGTGGGCGTGGGATATTGTCGTCGACAACTGTGCCATATGTCGAAATCACATTATGGAT
>Locus_40934_114
CGTGTCCGTGTTCGCTCTGGTTAGAATCAACAAGCACGATCAATACAAGTTGGGTCTAATCCGATTCATTGTATCTGTCCGAATTGTCGTCAACAAATCATCACACGAGTCGAC
>Locus_40933_94
CCCATTATGTAATTCCAACTCGATGTCTCTTTGGAGGATAGCCTCAAGCGAGAGGCATCAAAAATTCAAGCACCTACACACAAACCCTACACAC
>Locus_40932_118
CCCATTACATCTATTTACCAACAAGACGAAGGTAGCCTATATCCATCTAAATTTGCACAAGAAAATACAAGTTCCTGTAACTTAGTTTTTTTAAATAAAAAAGTACTTAAAGTACTAC
>Locus_40931_181
TCGAGCAGTTCCGGACCCGGTTCTTCATGCCCATCCTCCTCGCCACCGACACCCTCGTCAAGAAAATCCCCACCGTGCTGGGACCCATCCTGAACAGAATCGGTATGTTCCCCCAGGTCGTGACCCACATCGACGACCTCCAGGCTAAGGTCGACGACGCCAGAGCTTCCATCAAGTTCCA
>Locus_40930_208
TTCAGGTCGATAACAGGTTTTAGTCGTCGTTATCACTCTCCATGCAGAGCTTGGATCAGAGGAATGTAAATTCTCAAATCAATTTGGCAACACTTGCATCTCAGAGATTCCGACATGACATAAGTACCAGAGCCAGATTGACTTTCAAAGGGCTGTCTCCAGATCTTACGATATGGGTTAACTCCCGTGGTGTTACCGTAGATTACCG
>Locus_40929_164
CAGTCCGGATCCGAAAATTCTACTCGAGGGAAGACTCACCAGGAGGTTCAACAAGTGGGGTTCAGTCTCAGCTCGGAAAGTCCATACAGAAATAACCTTATCAGCCAGCTCATAACCAGTGTGGTTATGGAAACCTGTCTATCGTGGAAAGTAATGTCAGGGTG
>Locus_40928_103
GAGTTTAAAGTACCGTTATGGGAGACATACGACTGTTAATCTAAAGCTTATTTTATGGCACATCAAAATTAGAGAAAAGTCTAATAATGTGTTAGGTGCTGCT
>Locus_40927_107
CTTTCGACTTCCCTACGACGTAAAAGTCATAATTCTAATCATTAAAATAACTTTTCTCTTTAAAATAAATTACATAGTTGTTTAAGTTGGGGAGTGGTGTGAATATT
>Locus_40926_268
CAAATGTGGTTGCGACTGACGAGGCCACTACCCGAGACTCTCATCCAACTCCAATCCAACGACTACGAAGGAGGAAAGTGCATCAAGACCAACCCTGATGCCACCACCAAGTACTCTGGATCTACCAAGGGATCTTGCGGTGCCAACACTGAAGGAAAGGGCTACGTCGTCAACGACTGCTCTGGTCCTTACTCTTATGGACGTGCCCCCACCAACAAGTGCTTCAAGGTCGAGGGAGCTGCTACTGCCACCTCTTACAAGATCCAAT
>Locus_40925_131
AGAGGGGTGTGTGCTGCGAGAAGGCTAGACAACTGAAATCCAAGCGAAAGTTAGACGACTCTATCCAAGTGTTCCTCGTGTGCCAATTCAAGATGTCATTGAAAACATTCGGATTCGGTCTGAAGGCCTTC
>Locus_40924_124
CATTACGTCAGGACGAAGTATGTCTTGATTTTTACTTCAACGATGCGTCTTTCCTGTTTGTCCTTACTTGTCGTGCTCTTGATTGCTGTTGCTCAAGCAACGGAAAAAAAAAAAAAAAAAAAAA
>Locus_40923_326
CAGACGACTTTGTCCAGAGGACCTGTCTCCGAATGTGTACAGCATAGACACTGTGTTTCTCTGGTCATGTGGGTTAAGAGACTGAGCATCAACAGTGGCCATGTGAAAATGTGTGTCTCTACTTTTCCTCACCCCCCCACTGCAGATACGCCTCTGGCAAACGTCTCATCAGCGACCATTTCTTCACGTTGCACACGAGATCAGGTTCAAGTGCATCCACTTGACAGTGATAAATCATGGACTGTTGACGATGGCGTGTGTGTAACAACACAGATCGCTTACCTTCTCTTCTCGAGGCCTGCTACTGACCGTGTCTTCAACATTCA
>Locus_40922_96
CGATTATCCGTAGAATGTTTAAGTGTGTTAGCTATTTTAAAAAAGCTGTTTCATAAGCAGATTTTATTCCTAGCTCTTGTATTTTCATGAGTACAC
>Locus_40921_92
CGAAAACTAATTTGAAACAGCCGTTACGTCGAGGACCGGGTCGAGGGACTTCGAGCGGGACCTACGTTTTTGTGGTTTTCGCTTGGTTTTTA
>Locus_40920_162
GGGGGGTCGGATAGACCGTTGTTATATTTTTTATTTTTAAGTTTTCTAAACTCATTGACAGCACTCTTTACCACTGGCATTGCAGCCTAGAGACACATTTCTTCATGGCATTGTTGGAAAATGGGTGAAGTGGGCGGGGGTGTTATTTCTTTCAAATATGCA
>Locus_40919_110
AACCTACCGTTGGAGATATCCTGTCTCTAGTATTCCTTCTTTAGCACTTACGACTACAACCATAACCCCTCAAACAACACCCCCGAGTACACCACCGCCGTCGATGAGAA
>Locus_40918_101
TTATGTGATGTTATTGTTTCATGGATCAAATAGTGCATTTTCAAATATATTCAGAGCCACACATTCCTTTATGTTTATTTATCAACATAACTTAAATGGAT
>Locus_40917_100
TCTTTGAGATGTTGAGGTATCGAGCGTTCACTCTCTGCAAATGCAGTACTGGAATCGGTGAACTTCAGGCTCACTTTCAATGTGTCAACAAATGTAGTTT
>Locus_40916_104
GAATAATGTTGAATGGTTCTCTAGTAGTACGCAGACATGCGGGCAAAACGGACAATTACTAACCTCAACACTTTGAAAAACATGAAAAAAAAAAAAAAAAAAAA
>Locus_40915_96
GTTTGCTTTATCTATGCAAGTAGACACAGTTTATAGCAGGCAAGCAACCTACAAAATTTCGAGAAGATGTGGCCATAAAAGAGATGGTGTAACATG
>Locus_40914_98
GAAAAATTATAATGTGTTAGGCACAAATCTACCGAAAGGCCAAGAAATCAATAAGTTTTTCTGCAGTTTTTGTGAATAGATCGGAAGAGCGGTTCAGC
>Locus_40913_164
AAAAAAACCTCCCAACCCCCCGACAGGGTAAACCTCATGGTCGTGTGGGGTTCTAATGCTTCCGTTAAAGCTTTCTCAGAGCTTACTGGTCTTGGCGGCGCAATGGGAAATCATCAAGGTGTTTTATTGTGGCTAACTGTGGGAGATCGGAAGAGCGTCGTGTA
>Locus_40912_102
CGGGCGAAACGAGAAACTATTTTTCTTTTGCTGATAAATAAGAAATGGATTTACTTGATTTCACTTTCTGAAATCCTCATGTGTTAAATTTATTTTTCTCAG
>Locus_40911_103
TACCTTAGTTCACGAGCAACGACCGAAGCTCAGCGATTCAAAGCCCATGCTCGGTTTAGTTGATCTCTACGGCACTGCTTACAAGGATAAGGTCATTGCTACT
>Locus_40910_283
GTGGCTATTCGTCTGACAGATGGCACGGGCTAAGATCCAGAAGTTCCTGTCGCAACCCTTCTCCGTCGCCGAGGTTTTCACCGGCATGCAGGGTCGCTTCGTCGAGCTGCCCAACACCATTGCCTCTTTCAGGGCAGTTTTGGACGGCAAGTACGATGCCTTCCCCGAGCAAGCCTTCTTCATGGTTGGTGGCATTGAGGAGGTAGAGACCACTGCTCAGAAGATGGCTGCAGAGAAGGCCCTAGACAAGAAGGACGAAAAGAAGGATGACAAGAAGACTGCT
>Locus_40909_111
GTTGCTGGTTGCGCTGGGTCGGATGACGGCCCAGTACTGTGCAGTCTCAAACTTCGGCTAACTTGTCGAGCATCCAGCCGCCACCGCACAACTATATCAGACAGCAGCCTC
>Locus_40908_177
GAATAATGTTGAATGGTTCTCTTACCGGTTCTATCAATTCTATCGTAATTCGACACTGGGCGTGACCCTGCAGGAGACACTGGAAGATATGATTGAGCAAAGGATGCTCACTGAACAAGCTGCGAACAAAATCTTGAGTGAATTCGATCGTTCGATCAATCTCGCGCTCGAGAAGCG
>Locus_40907_101
ATTTTAAAGGTGGTTTTCTAACTCGGAAAGTTTGTTTAGTGCAATGAGAGATATGATAGATATTTTTATAATTGTTGCATTGTAATTGTTCAGCATTCCCA
>Locus_40906_100
GTCTGTGCATGTGTGGTTTCCGTTGGGGTTATCCCCAGGACCAGCGGACCTGATCAGTCGACCCTTCCTGACCGTTGCTTAAGACAAACTGGGCAACCGA
>Locus_40905_163
ATATCCGATCCCTATTGTTCCATTATATCCCATTTCCCAGCTTTTACCTTATTCCCAGAACGCCCAAATGAGCTAAACTAGGCCAACCGAGAATCTTTCACAGTCCAAGGGTTCTTTTTGATGCAAATGTAGGTGTTGTAGGCCTTCTCGAATTGAGGATCTC
>Locus_40904_148
GGTCGTGTGACACTGGTAGTTCGGTCGGTGTAAATCACACAGGTCAAGTTAAGTCACATCCCTCAAGCCAGCCACTAAATGACCGCAAGTCAAGTGAAGTCACACGTCAATGATTACAACATTTCTTGAATACACCTCAATCCCAATG
>Locus_40903_99
AGTCTTAAATGACAGACGAGTAAATGTCGCAATTTCCGCGTGTGATGCACAAGCAACCACACAGGAAAAGCGAGACAACAACGATCGGGATGACGGGCG
>Locus_40902_98
AGGGTACGGTGGTAGTAGTGCACGTTCCACAATAACAATCGTTCGATTTAAAATCGACTGTGTAGCATTGTACAATTGAATGATACTATCACTGATAT
>Locus_40901_140
TATTTTAAGCGAAATAAAAGCTGTACCGATATACATCACTGAATTCTTATCTACACTCGGTGGATGAAGCTATTAGGCAATGTGACAGCGACGAAGCTGCAAGACTGTTATCATTTCGAGATCCACATGTTGCCAGTCCA
>Locus_40900_116
ACCTGCTTCGGGGAGAAAGTCACGAGGTCCAAACTGAGGCATTGCTGAAGGCTCAGCTAGCTGCGGACTCAATTGATGAGGCCCTGTCTCTGTCTAGTCCCGCCCCGATTGCAGCC
>Locus_40899_299
TAAGCGCGTAGAAAGGTTACTACCCCAACGGGATGCGAGAGCGAGGGACGCGAGCATAACCAGTGCGCAACAATTCACCGTTGATATCAGTGGAAGTGGCAGGGTCGCCGAGCACGACGTGAGCGACAGAGCCTTCGGTCCAGTGGATGGAGGCAATGAGGGGCTTTTCCCAGACCAAGTACTTGAGGTAATCCGCGGCTTCAGGTCCATATTCCTCGCCCAAAGTGGGGCACTTGATGTAGGCCAAAGTGGCTTCCTGTGCTTGCGCAGGGGGGGGGGGGGGGGGGTGTTGGGGGGGG
>Locus_40898_104
GAACTCGATGGAACTACACATGTACTCGAACACGCTCTCTGTATGCAGTCTCTAGCTCTCTAATGTTCTTGCTCTCTCTCGGGGGTGCCAATTTTCCGGTTTAT
>Locus_40897_440
ATAATGTTGAATGGTTCTCTAGTAGAGTAGACGGAATTTGATTGAAGATCAAGAAAACGTTAATTGATCATTCAATGTCACTCTATCGTTTTCTTTCGAGCAAAAACGCTGTTAAAACCAGTTCGACAGCTGGTGCTCATTCAACAGCACCATCATCTTATGGAGCTGTTGATCATGGTCATGGTCATGATTCACACAATGCTCCATGGGAAGGCGTGAATCTTTGGCGAACACCATACAAAGGTGATACCGATACCATCACTCAAGTCAAACGTACGAAAGGTTTTCTCGATAAATATGTAGAAAATCGTACACGTCGTATTCAAGAATTACAACTCTTCGCTTTGCGTAATAAAGCAACTCCGACTTGGGTTATGATGCCACGAGATAAACTCATTCTTGCAGTACAAGGTGTTATCGGTGCTTATGTTGTTTATCAC
>Locus_40896_122
GGTTGTCTGTGTTTAACAGACAGTCGTCGTCAGCTGATTCCATCTCAACCAACTCCCCAGCCAGGGATGTACAAGGGTCACCGAGTTCACATGGGATTGGGTCCCCAAGTATACAAGCCTCA
>Locus_40895_159
GAAGACTACTCCACAGTGAAACACTACGACTTGGAAAGGCACTTGAATTCGTCACCTTCCTGGATAGAGCATTCAGATCAGGAAATTTTGGAATGAAGTTTGATCTGGGGCCCTTGGAATAAGCTTTAGTATCAACAGTGGAGGCTGATGAGCTGGGTT
>Locus_40894_136
ACCTCGACATTCGAACAGAGGGTCCAACACTAGCAGACATTGGAGATGTTGGCCTCCAATGACATCTGTGTTTGTCATGTTGACATCTGTTGTAGCGTATCGACAATCGACTTTACTATCAGCTCTTTGAATGAAT
>Locus_40893_105
TTTTTTATCCCTATTGTCCCATTATGGACGAAAAAGTACGGCCCGAACCGTTGTTCGATCGAGCCGGAGTTCATGCTCTGGGTTGCATTTCTTCTTGCGACCCTT
>Locus_40892_113
CAAATTTATGAGTAAGCTCAAGAATAATGATGTTTTTAGCTTATGCACGAAAAATTTTAATATTTTGATACATTTAAACCGAACGTGATCTGGAACTGGTATATTCTGGAACA
>Locus_40891_121
CGCGTCAAGGGTTAGTAGGGTATCAGTTGTTTAGTAGCCCCACATTCGACTGTAATCCGAGCGCGTACAGTTGTGCCAACTGGAACACGATAAATGCAGTTCAGGTAAAAGGTAAACCCGC
>Locus_40890_419
GGCACTACGAACACCGTGGTTACTTCATAATAATGATTGTGGTTCTGCATGTCCACCAAGTTGCAGCGATCTGTTCTACCCTCAAGAGATCAGAGTCTGCACCTTACAATGCGTCAGCGGTTGCTTCTGTAGAGAAGGTCTTGTTCGGGCACAGAATGGTCAATGTGTGAGACCAGCAACATGTTGCAGAGGCGCAAATGAAGTTTACAAGAGCTGTGGCACTGCTTGCCCTAAAAGATGCGATTTCCGATCAAGCATATGTCAGGCCGTTTGTGTTGAAGGGTGTTTCTGCCGACGAGGTTTCATTCGCAGAAACAATACAACTAACAGTCCTTGCATTCGTCGAACGCAATGTTAGACAGACAATCTAATTCATTTATTTCATTTCCTTTAGTTATCCACATCATATTGTAATCATG
>Locus_40889_125
GCACTTGGTCAGAAAGCATTGGGACCTACAAGTAGTTGATGAACTCTGGCTCCGTCATGATCTTGAACATCTCCTTGATCTTCAGGTTTCCATATCTCTCGATGTAAACGGGTCTGCCCTTCTTG
>Locus_40888_108
TAACCCCTAGTACCTTTGTAACCTTTCCTTGAAGTTAATAAGGACAATAACTCAGCCAACAATGATGATCTGGATGCCCTGAAGATTGATAGAGCAGCATCAATGAAC
>Locus_40887_109
CCCATTACAAAGACACGAAAGGCCGGCTGGTGGGTTGTTTTACACTCTCACTCGTTGGCTTGTTCCTCTCTCTAGAGGGCTACTGCAACCATGAAGCTCGCAGTGTGCG
>Locus_40886_84
AAGAAGAGAAACGCTAGAGTAGATAGACCTAATTCATAAACAATCAACGATAAAACAAAAAACAAATAAAAAAAAAAAAAAAAA
>Locus_40885_124
CTCAAACTAAAGCCAACAGTATAAAAAGTCCAGAACTACTTGATACTCTTCTCCTTGCAATCTTTTACCATCAAACTGGAGACAATAGGGATCTTTGCTTTGAAGTTTTTGAGCAATTTTTTAT
>Locus_40884_101
GTTGAAAGGGAACAACTTGAGCCCCTAGCACAACATGAGGACGAACAAGATAGTGCCGGGAAAGAACGATATCAGAAACAGAACAGCGATGAACGTGATCA
>Locus_40883_292
CACCAAGTAGGTTTCCACCACGATTTGTCTAGACAGCACAAACACCACAAGAAGCTATTCAACAGTTACGTGATGTTGAAGATGTTTTGAATAAGAAAGTTGAACATTTGGAAGCAAAAATCAATGAAGAAACAGCCATCGCCCGTCGTGATGCACGAACAAATAAACGCAACGCTTTGAACGCTCTCAAAAGAAAGAAACGCTTGGAAAAAACTTTACAACAAATTGACGGAACATTAACAACACTCGAATATCAACGCGAAGCTTTGCAAAATGCTTCAATGAATGGTCA
>Locus_40882_141
TTTCTCGCTCCTCACTCTACGGGAATTGACAGACGACTTTGAATCGGATGCCCGGAATATCTCCTTTCGACTTACCCTTCTTACCGAAGCCGGCAACGACGACCTCATCATTCTCGGCGAGGTAGTTGAGGCAGCCGTGCC
>Locus_40881_86
TGTGCCGAGAGTGTTCACGTAGCGTGTTGCTACCTTAAGAAGACTGTTCCTCGCACACACGGCTCTCACAAGTGCATCGCACAACG
>Locus_40880_93
GCGGATGGGTGGTTGTTGTCTGAGGTGGCTCTAACGGCAAATGTCTGGAAGATGTGCTCAATGTCCTGTGGGACTGTGTCAAAGTGGCAGGGC
>Locus_40879_102
GGTCGGAGGAACTAGTTCACCCGTGTCATGAGGGCTGATAGTGGTGTCAACTCTGAAGGTTTGAGGACTACTGTGTTTCCACAGGCCAGAGCAGGTCCAAAT
>Locus_40878_139
CTTTCTGATTGCACTTAAACCGGTTCACAGACTGCCCTGCCTCGCTACCATATCTCAAACTGTGTTTGTAGGTGCCGTATTTACCGGGTTATTAAGCCTGTAGCCAACGAGTTCAACACCGGATCATGCAGGTTATTAC
>Locus_40877_81
CAAAGAACCGGGACTAAACACGGACGGATTACTTAAAAATAACCAACAATAATAAAAAAAAACAAGAAAAAAAAAAAAAAA
>Locus_40876_100
GCTCCTAGAAGAGTGGAGTTAATTCTTGTCGAAACTGCGATGGTACGGAAACGTAGCAAGATCTGGAGGTTCTCGCAAAGACTATAATGCAAGGCACAGT
>Locus_40875_95
GACCTTGTGTGAAAGTGGCTCCGTACCTATAAGTAAGTCACTCCAACAACATGTAAGTTACATTCTGCATTCACCAAGTTAACCATCTTGAATAC
>Locus_40874_81
CGAGAGTAGAACTGTAAACCGGTGTAATTTAGTCAGAAAAAAACAACCAACAAAGAAAAAAAGAAGAAAAAAAAAAAAAAA
>Locus_40873_82
CATAGTAGGTCCATAAGTCAATCAGTTTTTATCTAAAAATAATGAATTATCACAAAAAAAAGCAAGAAAAAAAAAAAAAAAA
>Locus_40872_118
GCAAGTACACGGTGTGTTAGAGGAGAGACTTTCTCTTGCCAAACACTCCATCGTGATCTGTGATGTTTTTTAAGCGAGGCAGGCAGAGTCAGAGAGGAGATTGTGTGGCACATGAACG
>Locus_40871_113
CTAGGCGATAGAAGATAGTGTCGTTGCTCGAGAAGGAGATCGCGGAGCGGGTGAAGGCCGAGGTGGGGCCCAAGTGGGAGGAGCTGCGAAACGCCAAAATTGTGACCGAAATC
>Locus_40870_109
CCCGGAGGGTCATTGGGTACTGGAGTGGTCGGACTGCGACAGAAATTCCACCTTCCACGGTGCCATTCGGGATGTTGGCGTACATGGTCGAGTTACTGGCCAGTGGTGC
>Locus_40869_186
ACGAATAATGTTGAATGGTTCTCTCGAACATCCGTCGTTTGAGACAGTTCTGCTCACCTCGCCATGGCCGCTACGAAGGACTCTGTCAAAGATAAAGTGAACCAGTTGATCAAGGACAATAAAGTGATGGTCTTTTCCAAGACATATTGTCCGTACTGTACGAAAGCCAAGAAAATACTCGGCAAA
>Locus_40868_314
ATGCTCCCCTAACACACCGATCGTGTTACGGCAGCCGTCTTTACTTTCACCAACTGATGTCAGGTACCCATTTGAGGCTGGGTGAACTCGGGGATCTTGCCAGTGCCGAGACTCATGTTAAGAATGCTGTTATTATAAACCTGAATCATTACAGTAAGCTCAGGTTAACTTTTCTTTGATTAAACATTCAAGTGGATATAATTGTGAAGTCCTTACAAAATAATGCTGCCTCAAAAGGTGTAAATTAAAACAGTGCTCATCCACAATTAACAATTAAGTATTAAGTGTAGAAGTATCTGATGGGTTATATGATG
>Locus_40867_99
ATGTGCTGCGAGAAGGCTAGAGTAATGTAATGGTTCACCATTTTCTGAGTACATTTCTTCTGTTGCTTTACTTCTTTGACTTCTCAACAAGCTTTCTGA
>Locus_40866_129
TNNNNNNNNNNNNNNNNNNNNTCGTTTGGCTCAGGGCAGAACTACTATAGTAGAATATAGTCACGCCAGTAGGTCTTGACATTGTCCATTTGTAATCACGCCAGTAGGTCTTGACATTGTCCCAACGTT
>Locus_40865_276
AAACTCACTGCTCTTCTGAATGACACTGTCCAGGACGGTGTTGTGAAACTCGACATCCGCTAAGAAATGACGATTATGCTTACCTGCCTAGTGAGTTTATTGGAACTTGATTTACCAGCTTGGCTCTCAGCTGTTTGACTGTCTTTTGATTGATTCTTTCAGGTTGATTTTGATTGATTCTACGGAAATCTCGGTCAATTTGATTGATTTTGATCAATCGATGTGTGAGAATGTGAGACTTTTACAGTTGTGTTTGCTAGTCAGGTTTGATTTGAG
>Locus_40864_126
AATAAGTAGTCTTTTTAGATGACAGGTCCTCTTCCGTCAGGCTCCACTCAACCATAAGGGGTGTTTCGCTTCTTTGATTGCAAAATTGGATGCTTTCAGGAGCTCCACGACGTTCTTGTTGGAGTA
>Locus_40863_265
GAACATCCACTACCTCTTGAGCGGTTCTATATGACCGATCATTTCCGGCTTGATCTCCACGGAGTTGAACGTCTTGCCCTGATGCACACCGACAACGCAGCCGACCATTTCCGGCACGATGATCATATCACGCAGATGGGTCTTGATCGCCTGAGGCTTCTCCAGTTCGGGCGTTTCCTTCTTCGCCTTGCGCAAGCGTTTGATCAACGCCATTTGTTTGCGTTTCAAACCGCGCGACAAGCGTCGACGGGCACGGCAGTGCAGC
>Locus_40862_103
ATTGGGTGGTATAACGAGTCCTTAAACATTGCCGAAGAGACCCAGGTCTTTGAGTTGTTGTAAAACATCATCAGGTATTTTAGCATTGACATCTATAGACTTT
>Locus_40861_99
GCGGGTAGAAGGGTAGACCCCGTATCCGGTCGAACAAAAACTCTCCAGACATCCTGGTCCTGCGCCAACCTCTCTATCTGCCCCCAGCTGTGCCCGCTC
>Locus_40860_101
TTACCGCAACTGACGAAAAGACTCGACCGGCAGAAGTACAAGTTCTACCTCTCCCTCCAGAACTCGCTCTGCACAGATTACATCACGGATAAATTCTTCAA
>Locus_40859_120
TTTTTATTTTATCGGTTCCCGCGTTTTTTGCTGGTTACGCCTGGTTAGATGAGTGTTATATCTGTTTTCTTCGTGCAGCTAGATTTAAGATTAGGCCTGATTGGAAAAAACTGTCGCCGA
>Locus_40858_127
GCAGGCTGGGGAAGGGGTTATGTGTTTAAGATATAGATTTGGGACCTCTTGTGTGGTGTTCAGTCAAACGACGCCGTTTCATTACGTCTTGTAATTGTGCAGTTTATAACCTATAATGTAGGTTCCC
>Locus_40857_113
GCATTTATAGCGCCATCTAACTCTAACCATTGAAGATTCAATTTGGATCTCTTGGCATTTTTCTGATGATTGATCAATTGTTGAATTGTTTTCTCATCGTATAAGGACGGGAG
>Locus_40856_116
TGCTTTCGGTTGCATAGTCAACGTGTAGAGACCAATCAAATAGCCTATTTTAACCATATACATTCACCATGGGTGCTGCTCCAAGTATCAATCCTTGCTGTCCTCCTCCTCCTCCT
>Locus_40855_131
TTCACTACGTTCTACACTGTTTGCTACAGTTTTGATTGGTTCTGTTGAAATCGTGATTTCGTTAAGAGGTTCTACAGTTATCTACGTTGTTTCTACGAGACATTGTCGTTTTGTCACCTTGTCGTTTTGTC
>Locus_40854_330
AGCGTCGGCTGCTAGTCGTAGTTCCGGATGCTCGACGCACACAACAAGGCGAGAACCAACCCCGCCTTCTACACCACCTTCATCGACACCGAGTACAAGAAGAAGGTCGATGCCGCCACCAACGTCCACAGTGTGTGGAGACTCAAGTTCAACGAGAAGAGCCCTGCCCAATTTGATGAAGCTATCAAGGCCCTAAAAGCACAGGCACCTTTGAAGGCACTCCAGCTCGATCTCGGAATGACCTACTCCGTGTGGCAGCATGTCAAATATCTCGCTACTACCCTCAAGGGATTGTCTCACACTGGAGCTAGTGGCTCAAACCCTAGCCAG
>Locus_40853_100
TTTTTTTTTTTTTTTGGAAGTACCAAACTGATTTCCATCATGTTCTCGTGTTTGATCAGTTGTTAAAGTTTTAATATGATAATGAATACTATGTACGAGC
>Locus_40852_144
CTTCGGGCAGAAAGTGTTCTTCCGCTTCTGGACGAAGAAGATCGTGCTGCGCATGGAGTGCACCGAGTGTAAGTTCAAGAAGCAGCTGGCGATCAAGCGCACGAAGCACTTCGAACTGGGCGCGGAGAAGAAGAAGAAAAATCA
>Locus_40851_99
GCAATGAAACTTTGCGAGCACCGTACAGTACAGCATCGTCGCAAACGCTCCCGCCAGCGTCCTTGCAGCGTTCCGACGAGCTCATCGATTTAACCGCGC
>Locus_40850_113
AAACTGTCAAAGTACTACTGGTTCGTACCGAGCAAGATCGAGACAAGTTCGAGTTTGATCATTGCGAACTTGGAGAAGATGATGTTGTTGAATGGCATCGAAACGAAGATTTT
>Locus_40849_166
GTCTTTTATTTACTAACCTGGTGAGCTCTACCAACAAGTAGAAAATGACAGAACAGGAGGAGAGAAATAGTCCAATAACCATCGGCGAGGCACAAACCCTGGCAACAGCAAGTAAGTAGGTATGGACGCAAGTTACTTACCCTAGGTGGTACAACTTGTCTATAAG
>Locus_40848_93
TTCAAAGGTAACCGTTGTCTGTTACGAGGTATAGTTCCAGAAGTAACAGTGGTTTGTCCGTTCAAGTGGTTAAGAGTTCCAATAGAGGATGGT
>Locus_40847_125
TTAGAAGGTGGATATGGTTCTACCCCAAATATCTGTCCCAGGCTTTGAACGCCGTCGACGGCTCAACTCTCAGCTCGTTCAACTCTGGAAGTTGTTCTCGTACGAATGTTGAAGACGCTAACCCA
>Locus_40846_122
GGGATGTGCTGCGAGAAGGCTAGAGAGGAGCTCCTCCTTCTTCCTCAATACCGCTTGCTTTTCCGATATGGACGCACAGACAGAAAAAGCTTTCCAAAAACAACCCCACATCTTCTTAGCTA
>Locus_40845_298
GGTCTAACTGTAAAATTTTAAATTAGTGTCCTTTAAAAACAGCAATACTATTCAGTTCTGTATGAGTCTGTAAGTTTTTATTTATTATTAGAATTAGAGTCTTATCAGGGAGTCTAAGAAGCTCGCTTTCGGGCGTAGTATCCAAGGCATGCACACACACCAAGGATGCCAACAATGAGGCCTATTACCAAGGCAATGGCATCACCGGCGTCGAAAGCTGCAACACCAGGTAGAAATAAAGATAAAACACATATTACAAGCTGCATAAACTCTCCGTTGCCAGCCATTTTGATGCTCA
>Locus_40844_92
GTAGCTTTGGTGGAGCAAACGAAGATGGTCTAAGGGTATACATTGGTGCTTGTTTCTTGACACTTTGTACGGTTTTACCAAGCATACCTGGT
>Locus_40843_103
GTTTTCAGGCCGGTAGTTAACTCTGTATAGAACATGGTATGGTATTTATTTCTCCGGGACGGCGTACTCGCCAGAGTCGACCTTGACGATCACGTCGTGCGGG
>Locus_40842_127
CGGTTCGAGATAGTGACATCACATACCCTACAATCTAAAACACATGCCTTTTCACCAGCAGTGTGTCAATCAGGGCAACACTGCGTGTCAGCCTGCATGTCAATCAGGGCAACACTGCGTGTCAGCC
>Locus_40841_97
GTGTTGACTTGACAGATAGTGTTGTCAGTGCAAAACTCAACTATTCTACTCTTTTTTCTTTAAGTTTCCGTTCTTGACTCCGTTTGTATTGCCGTTC
>Locus_40840_157
ATCATCTGTGGAAGTCGGTTATCCTTGCTATCAAATAAAACCCGATCTCGGTCAGCCACACGAAGCTGAACAAACGCAAAAGAAACCCGTCCAAATAATCAGAACAGAACAGACAAACAAAGAACTCTGTCGACTTTTCAGAATGGCACCAATAAAA
>Locus_40839_96
GTTGCTCATTGAGGTTGTCGTTCGTCACCAAAGAATCCTCAACCAGGTTCATCACCAATCAAACCAGTAACAAGCAAGAAGCCATCAACATCCAGC
>Locus_40838_161
TTAATCTTCTGTATATAAGGAGCGTCTGTATAGATAAGACAAGGCAATAATGAAAATACATGTAGTTAAATGCTAATTAGAGGCCATGCACAGTTTGATGGGTAATTGTGTTCCATGATGAGACTCACACTTTCAGCCTTATCGTCATAAGAAACCTTGTA
>Locus_40837_116
GAAAAGGGCCGTGCTGTCAGAACCCAATAGGCATAACTGTCAAGATGGTGCAGCGTGTCACTTACCGTAGGCGTTTGTCCTACAACACCTCGTCCAACCGCCGCCGCATCGTCAAG
>Locus_40836_95
CTTTGTACAGGCCAGCTGTAAGTGCATTAGTTAGCGCATCACTTTATATTCGTGGACTAGCGGACAAAGTTCGTTATGAAGATTTGAAGAAAATC
>Locus_40835_108
CCGTCAAGACAGTCAAAGTGTCGACCTGTGAGGTACAGAGAATAGCATCAACCATGGCTCCTAATAAAGTGAAGATTTTTCTTGTAGGCAGAAGCGGAAATGGGAAAA
>Locus_40834_106
AATGAGTTGTTCAATCAGTCTTAGTTGTTCTTAGTCAGATTCAACAAGTTAGTCACAATAAACAAGTTACTCACAATCAACAAGTTAGTCAGAATAAGCAAGTTAG
>Locus_40833_84
TGGTCCTGACAACCTGAGTTTGTTGTGGATAATCCAGAAAGAACTAAAGACCATAAAAAAAAACAATAAAAAAAAAAAAAAAAA
>Locus_40832_147
GTCCCATTATAGAAGGCTGGCTCGTAGCGTAGCAAGCAACCATGAGCGGCAAGGTCGTCCGTTGGCACCGCCTCCCTTTCGCGCAGTTTGTCGCCTACGAGGCCAAGCGCCCTATGTTCAGCCCGTTCCTCGTCGGTGCGGCTGGGT
>Locus_40831_105
GAGCAAACGGCGAAAGTCGACGTGCAAAAGCGCTGTCATGTCATCAAGGCGAGTCATGACCGACGTGCACATTGATCGAACCTGATCGAGATCGTGCTTCAGTTG
>Locus_40830_101
GCCCAAATCCAGAACGAACACGATTTGCTATTGCTAAGCAAGGTGCACGTGTGATTATATGTGATTTACCTAATTCAAAAGGTAAAGAAGTGGTAGAAAAA
>Locus_40829_166
GCGCCTGCGTTCACAAGATTGTCTACAGTACATCAGTCTAAAAGATATTATCTCTCAGATGAGCTCTGAGCTTTTCGTACTGAGGGAACAGTTCGGGACATTTGCCAACACATGGCGGCAGCGCCTGGAAGCCAGAAGGAAATCTCTGTTCGAGGAATCCCCCGAG
>Locus_40828_132
GGCCTCAAGTTTCGTTAACGTTGCAGCAACGTAGAAGCGAGGTTGGGGAGGAAGTTGGCCAAGGGCAAAAGTCTGCGGGCCTCAGCTCCAACAGGATCACTAGATGGGAGAGTGGCGACTGTAACATTCGGG
>Locus_40827_148
ACCCTGGGTGTCATTTTCACTCTTCTGTTAAACGCATCCAACCATGTTACTCCGGAAAAATTTGACAACATTATCTATGGTCAAATCTTCAAAAAACTGAAAGAGACGTTGTATAGTGGACACAGTGCTTGGCTTGCAGACATTCCCC
>Locus_40826_84
GCTGAGTGAGGTGCCGCATGTATGTCGTCTAAGTCACAAAGAACCAATAAACATACAAAAAAAAAAGAAAAAAAAAAAAAAAAA
>Locus_40825_92
CTTACGGTTGCCACTTGTTGTCCTTCGTGGCGATGATGAAATTAATAAAATTCTTCAAAAATCCATGCAAAAGGAAGATCCGAATATTCTCG
>Locus_40824_94
CGGAAGCGTTCAAAATGGAAGTACTTCATATCCACTTTGGGCATTTTCATAAATGCGAAGATCAAATGCGTTCTCATAACCAGCTCTGTAATAA
>Locus_40823_119
AACTTTCAGTCGAGTCTCGTGTCCAAGTTGTCGAGGACGCGCCCTTGAAATCTTTCCTGTGTCTACCATTTCTTGTCGAAGTTTCTGAAATTCTGCTAAATGGGCTTTCTGTCCGGGCG
>Locus_40822_95
CATCGTTATAAAAGTCCTCCGCTGACCTGGAGAAGAGATGGGCGCAGCCAAGGTCTACCAAGCCCCAAGAAAGTTCTAATGNNNNNNNNNNGAAA
>Locus_40821_118
AAACTTTCAAACCCTTACATGCCCAGCAACTATCCTCCGGGAATCAAGAACTACCTCAAGTTGGTGCCATCGTGCACGATGTTCTTGTACTTTATGGCCTTCCACCCGGTCATCATCT
>Locus_40820_95
GTTTCCGTGTGAGATGTGGAAAGGCCCATTTTTTCGTGCTTACAAAGCTCAAATTGCTGCTCAATACAGCGGAGCACAATTGACTATTGCTGGTG
>Locus_40819_94
ATAGAGTTGTTCCATGGGAGGCTTATAAAGGCACATGGCCTCTGCGTCTTCTGTCACTAGAACGTTGGTGTCTGCCGATAGGTAGTAGCGCCGC
>Locus_40818_110
AAAACTTCACGAACATTCTGCTTTAATGACACCACACGACCATCGTTCATATGCATTCGTGGACCATAGGTATTGAAGATTCGTGCAATACGAATATCGATTCCTTCCTG
>Locus_40817_105
TCTACTAGCGAGCCCGGGTGGTCGACTAGTTGGAAGGCTACCAGCCAGCCCACAACGAGAACGTGGTGACGATCTTCTCGGCTCCGAACTACTGCTACAAGTGCG
>Locus_40816_299
TTCACGACGGTTATCTGTAGTCATTACAAACCTATGATAACGACAAAGAGTTTATCTGTAACCAAACGAATGATATTAATGTAAACACCACAGATGACGTCATGTGCTATGAAAGACCTGTGTACCTCGAGCAATTCAAGAATCCCTGTTACGAGATGGTGTTTAGGAACTCATCCTTACCAGCAATGATTCAGTGTTTGCCCTTCTTTCACGTACTTGGCAGTGATAAGTGTGGCACTACAGACTTTCACGCTAGACTGACGTCACATCCGGAAATACTGACGAATGATGGCCTGGCA
>Locus_40815_104
TGAAAACGTATTTGGTAAAAGAGTCGTAACGCATTATAACTTGTGCCCTAGTTAATACTTAAAGATGTATACAAATTTAAACAATTAAAATGACACCCCCGGTG
>Locus_40814_100
AACTCGTAAGGAGTGCAGGGTGATCATGTGTTTGGGTCAACATGATGGCCAGAGGAGGACAGGTAGTTATATATAAAAATTTGCTTCTACACTTTCCCAC
>Locus_40813_160
TGCCCTAGGCTCGGTATTAAGTCTTGTTGATCATGTTCACCTTCCCGAAGGGTGGAATTTGGGACTATCCAGGAATTCCTTCATTGACAGTGCCATACGGTCTCACCAGCGACTTCTACTTCTCAGGACACTGCGGATTCATCACTCTGGTTCTGCTCGA
>Locus_40812_114
TAAGTGACGTCTGTCGACCAAGGGTCCTATCGCTTGGAGTATTGCCAAATGTCCCAAATGTGGCACACACATTGGATGGTCTTACCATGCCTTAGCTGGTACCTTAGACTCAGC
>Locus_40811_119
GGGGTTTGTGGCTACCCCAAGTCTGTCGTAAAGCAGCCAGTAAGACCACCAATAGGGCCGAGAATAGCTGCGAGAAGACCGGCTCCACCAGGTGCACGACCAGCTGGGACTACTGGCGG
>Locus_40810_95
AAACAATGAGTAGTTCTAGGAAAACCCATTGGCCAGGGGGAAGAGATTGCTTCAGTTTGGCTACCTTTTCGGGGTCGGAAACGCTCAAGGTGTAG
>Locus_40809_137
CCGCCTTTTTGTTTTCAGCTTTTACTGGGTTTTCCCGTGATCCGATCGAGCTGAAATTGGGCACACGGACCCGTCTGACCTAACAATGCNNNNNNNNNNNNNNNNNGATCGATCGAACGTACCGTAATTAAATTAAT
>Locus_40808_167
AAAGTTTAGTGATATATGACGTTAGACCTATATGATGGATATGTGTTAATATTTATTCTCAAGACCGTGTAAAAGCGAATGTATGCATGCATGGTATCCGGGGTGGATAGCGATTGTCAAAATAGGTGCTGTCGTTAAGATGAATTAACAAGGGCGACGTAATGCGG
>Locus_40807_114
TTTCAAACCCACTCGGTAGTCCCTGACGACTCTTGAATGGCATGTTCCCTTGAACGAAGTGGTATGTTGTTGCTGCCCTGTTTGGTCAATGCCAAATAAATGGGATTCAAAAAG
>Locus_40806_96
AGCGGGGACCGCAGGAGTGGCTCGTGCCATAGACCAAGAACCCCTGGCCCAACGTGGATGCCCACTCCGGTTGCCTCCTCGTCCACTACGGCATGA
>Locus_40805_141
CCCATTACAAAGTGGACTTCAGTCACTCAGAGCTGCTGCTGCACTAATCTCCTTGTTGTTAGATGATGGCTGCTATGATCCTTTCAATGAGTTGGACTGTGTTGGAAACCTGATCTTTGCCATCCACCTCCACACTAAGAA
>Locus_40804_84
TAAGTTGACAGACTGTCGCTGTCCTAGACTAAGTGAGAAAGAAGAAATCAGCACACAAAAAAACAACAAAAAAAAAAAAAAAAA
>Locus_40803_114
ATCTCTATCTCTTACATATAGTTGCTGTTGCGTCGCTCGGTGGACCATGTGCACAAGAAATGGGTCAAAATATTGACCGTCATCACGTACATCATATCGGTGTCACTTGTGGGC
>Locus_40802_90
GACGTGGTCTATTTGGCCAATGGTTACGAGCTGCACCAAATAAACATGTTACCAATGCTACTGCACCAGATAAACCGGTTACCAATGCTC
>Locus_40801_97
AGCGTTGGTTATCTCGATCCTCGCCTGTTCGCCTAGTAGCAATGCACTTTGGCATTTTTAGTTAAAAACAGTGTTGACATCTCACTTTCTTCTAGAC
>Locus_40800_100
TTTCAAATGTCACTAGAAATATCACTACTATTGAGTCTTCAAGAAAAGGCTATCAATAGAATAGCTGTTTGGAAATCCAGGGCTGGAAGCAAGCTGTCGG
>Locus_40799_116
GGCACAACTGTTTTCGGTCTCTTAAATCGGCGTGTTGACCAAAGCTAGAGAATTTTGTCAATGTTGACCAAAGCCAGAGAATTTTTTCCGTGTTGACCAAAGCCAGAGAATTTTGT
>Locus_40798_245
GTAAGCAACAGTGGTAGTAGTGTAAGCAACAATTATGGATTTTGCGAATGTTCCTTCCGATGAAAGACTTGAACGTAAGACGTATTTACAATACGACGTTTTTAGCTAACAACCCAACTTATCAGTCATTATGTACAGTGCATGCAAGTCACGTGATCAACATGCTGGGAGTCTTTGTACCACGCCTCAGCAGTTTGCTCATGGGAATCGTAAACAAAAACGATATTAATGAACCACTTATGTCA
>Locus_40797_81
TTTTGGAGTCAAAGTTGCGACACAAACTGTCCTTGGCGTGTGATAGAAAGTAAAACCTCAGTTTCAACGCTGTGTTTGACA
>Locus_40796_99
GTTTGAACATGTCCGTCCCATCGTCTACCCAGACCAGTTTGAAGCTTTCGATGACCTGGGATATGCCTCGTCTAGTCAGAACAACAAATTCGACATGAG
>Locus_40795_103
GAGGGCCTCTCGGTGTTGTAGATCAGGCCGAAGTTGGCCACATGCAACACATATTGCAATCGTTAAACCATCAGAATCACACAAACCAGGAATAGTAGGTAAG
>Locus_40794_262
TGGCATGGTCTCTTCCAGAACCGGTATCTTCGGGCGCGCATGGTGCGGGCAATATCGAAGACCTGCTCCAAGCTGACGTTACCGTTGTGGATGATGTTCTTGTCCTTCTTGCGGTCACGCTCCGGCTCGCCCAAAGCCTTAATCAACAGCGAGGCGGCGCTCGGCACGACCTCAATCTGCGCGTTACGGTTTTGCACGACCAAGCGGATGGTGACACGCAGGCCCTTGAAGGCCAGGGTGGCCTTGGCCACATCGTCGGCAA
>Locus_40793_205
TTTCGTCGCCCACGAAGCATATTTTTACACGTTAAAACCAATGTCTTTCTTCAAGATATGAACGATTTTGCCGCGATGAACGCCATTTATTCCGAATTTTTTGTCGAACGTCATCCCGCTCGTTCCACCGTTCAAGTAGCTGGCCTTCCTAAAAATGCCAAAGTCGAAATCGAAGCCATCGCAATCTTAGGTGATATTAAAGATG
>Locus_40792_81
AACGTCGTTTGTCCGTCGGGAATTTATCACAATAGCAAAGACACCATGTTATTCTTTTAAACAGACCTACGTTGGTCTAGC
>Locus_40791_249
GTTCAAAACCGGACGGACACGTCGTCCCAGAGTATGTGAATACCACCACCCCACCACTCATTGTAAAACATTTCCAAACTGTAAATTTGGGGATAAATGCTTGTTCATCCATCCCAACTGTCGATTTGACTCCAAGTGTACCCGGCCTGATTGCCCATTCACGCACACAAGCCGCAGGACAAGAAATGCAAACACTCATGTCATTGCCATACCACAACCTCGTGTCATTTTTACCCCTGCACCATTACC
>Locus_40790_112
GTGTTTCAGTCTTGTACCTTACCTGGCAGAGACTGAGCTCCAGGATCAGATTGATCAACTGGCTGAAATGTTCTTCACCTCGGTAGGTGTCTTGCAAAGAGACGCCCCGCCC
>Locus_40789_97
CTGTCGTTTGTTCCGGGGACTAATACTCGAAACAGGGAACATGAAAACATATCCACTCAAACCTTGCATAACAGCAGCACATGAGGTTTGGCTGGGA
>Locus_40788_87
TTAGTGGTACTTTTCACAATAGTGATAAATAGCATCACTATTCGCCTGCGCGCTGGAACAGCCAGGAGAAAACAACCCAGTTGCTCA
>Locus_40787_81
GCGTCTAGTCTGACTACCAACAGTTTGCATTGTCAGATGTTTAGGAGTGGTTGTCGTTGGTCAATTTTACTGTCCGGCAAA
>Locus_40786_128
AACCAAACACAAAACTACGCAGCTCCTTCCCAACCCTCAATTACGGGGAAATCTTCCGAAAAAAACCGCAGAGATGAGAGTTATGACAATGTGAAAACGGGAAATGAATACAACCATGAATACCAAAA
>Locus_40785_88
TTCGACCAGTAGCGACAGATGCATTATCTAATCGAAGAGGACGTGAGAGAGCGGGTGAAGAGATGGGGTATGTGAGTCGACGTAGCTG
>Locus_40784_95
TGACGACACAAGCCCTGCTCAAGGATGGGTGCACTATTTACTGTAAGAAGATAGGAAGCTTGGAAGACAACTGTACCACTAACGAGACAGAGTCC
>Locus_40783_92
TGAGACACGTAAGGTATGCGTTGTGTTTGAACCATGTTGTCTTAGCCTTCATTCTAAACACGAGCTTAGACTGACCACCATNNNNNNNNNNC
>Locus_40782_116
CCACGTGGATTACCTCCTCACGGTCTTAGAGCTGGTAAGCCTTCAGCCGCCAAGGAAAATGGTCTTGCAAATTTAGCACAAGCAGGACTTGCTGAAGTCAAAGGCCAGCAGAAAAA
>Locus_40781_84
AAGAACTTACAGCTATTTTTACAGCTTCCGAACAATAACAGGACCGAACTTGAAAGAAGCTTTGAACAATACGACGCCAACCAC
>Locus_40780_106
ACACTACGGTCTAGACGTAGATTACTTGTTCCCCCATCAGCACCAACCTGGTACATCACTGGTGAAGCTACTGGACCACACATCGATCAAAGTAAATGTGTCATTG
>Locus_40779_84
AGACGAGTAGGTTGGTGTGTCCAGACTGAAAAGAGAATGATTGACATCGGGAAAGTGAAGCAGACAAGATTGCCGAATTGTGCT
>Locus_40778_97
ATTCGGAAAGAAAAAGTTTTACGCTTTTTAATTATTACCTGTGACAAATCTGAATTGGGCAACGCAATGCGAGTCCCTCAGGATNNNNNNNNNNAAT
>Locus_40777_99
TGCCAGTTCACAGGTCTGTCCTTATGTTGTCCCACAACAACGCCGAGTACAGCCACAACCAACTCACAAAGCGCGAGCTCCACGCCNNNNNNNNNNGAC
>Locus_40776_82
GTGGACGACCTGTTGGATGCTTGTTGGCTCGACTAGAGATGAACGCCCTCCACGCATTGTTCCAGCTTGCAGCTCTGCTGTC
>Locus_40775_101
CGAATAATGTTGAATGGTTCTCTAGGCAAACTTCGATCTCCTTTCCGTGTGCGAAAAGAGAATATCAAATCTAGCAACATGACAGATTTAATGGTGACCGA
>Locus_40774_102
TAGCTTTACGAGTAGGCTTAGTTCAAGCTTGGCAAAAGCAGAAAGCTTACCACCCAAGTCAAGACCATCCAGGGTCTGCGCGAGGAGATCGCAAAGCTGTTC
>Locus_40773_100
TCAGGGAACGTCATTGCTATTCTTTGACGAATCTAACACTATTTAGACTTGCACTTCACGTCTGCCTTGATCTTTCAGCAACAGCCTTCGTGGCTCGTCA
>Locus_40772_88
TGAGCCGCGACTACACCCGCAACTTGAGGAATCTAGAACCATGACCGTCCCCGTTGTAGTCGAAGGTATAGAGGTAATTGGCAACTTC
>Locus_40771_88
AAGCGGGTGCGTTCGTCTCAATTTCCTCTCAGAAATAAGCAAGGTCCTGGAAACCAAAGTGGAACGAGCAATTGATACACTCGACGAG
>Locus_40770_89
CCACAATGCCTACTTAGTCAACGTACTGAGACGTAGTATTATTGATTACTTTGATTAACAGCTTCTGGTATCTCCTTGCTGTCGACTGT
>Locus_40769_87
CGACAAGAAGACCGTAAGTAGCATTAGACGACTCAGTACTAACTTGTAACAAGTTCGACCACGCAAGCAAAGTTAACGGAGAGGGAA
>Locus_40768_87
CGAGATGTGTGTTTACAGTGTCGTTGCCGTATTGAATACGAGATAAAAGAAGTAGGTAGGCTCGGTGTTAGTACAGAAGCCTGTGAA
>Locus_40767_81
CAATGGGACTAGGTAATACCCGCTTGATGAATGAGCGCTCGGAAGAAGAAAGCTTTCAATTTACATTTCAACAACCTCCCC
>Locus_40766_88
CTGTGTAGATTCTGATGGGCTTCTTTGTTTATCCAATAGGACCGTATGTGGCACTATACTTGCCGATGGACCCACAAAAGTAGCCAGT
>Locus_40765_88
AAACAACCAATGTACCAGGCTTCTATATTTACTCATCAATATCCTTGGCTGCCAGCAAACAGTGTGTTTATTTAATCCTTGCCCGATG
>Locus_40764_81
CGGTCAGGGAACGTCATTGCTATTTTGTTGGATCACTCACCATGTTTAGACATGCACTTCTCGACTGCCTTGTTCTTTCAG
>Locus_40763_84
TTATGCTGCGGTTGGTGTTTCCGGCGTAGTACAAACATGAATACACCAGCTATATTGACGCACAGATGCCACAACTCCACGCCC
>Locus_40762_96
GGGTGTGGAAAACGGCGTCCACATCCGTGTAGGCACTACAAATTCAGAAAAAGACATACTCTAGGTGTGAATATCCAAGTCCACGTCTAAGGCATT
>Locus_40761_88
AGGGAACGTCATTGCTATTCTGTTACGAGAATCAACAAGTATAGACTTGCACTTCTCATCTGCCTTGTTATTTCAGCAACAGCCTTCG
>Locus_40760_88
CTAATACCTTGTCGGAAATCCAATGTTACAACCAATGACGACATCATCACAGGAATTACATCATATTATAAACCCTATGACAGAAGGT
>Locus_40759_81
TTCACACTAAAGCTCCTGCTAACTCCATTGAGAAGTGACGAAGTCGGCTGAACGTGTGACAAACTTCACTTCCAGTGCCCC
>Locus_40758_81
GAAACAGAAACTTCTGCCAATATGAATCCGTATCTGACAAAACGGCTTAGTTCTCGCTTGGGCTTAATGTCTTGGCCAATG
>Locus_40757_81
TCGCTCTTTAACGTTGTCAATTTTACTTCAAGAATTTCAGCCTCGTTACCATTTTGACTTTTATGACTTGCTTAGCACTCG
>Locus_40756_99
CGGCGTCCACACCCGTGTCCCGATAGGTGTATCAAAAAAAAACATGCTCTAGGTGTGAATATCCAAGTCAACGTCTAAGGCATTACAATTGGTCTAAGA
>Locus_40755_84
ACAGAAGGTGTTTAGTTTATCCATGTTTCTAATACGATGCTCTGCAAGGATATACGGTCATGCAAATGGAATGAATAGTCATAC
>Locus_40754_86
AAGCGGTTTCTGTTGTAGTTTCACCGTTCGATCACAAGCACACGTGTAGACGGAGTCTAAACAAGAGCAGGTGTTTCCATGGCATC
>Locus_40753_97
CTGAATCAACGGGAACCGTTCCTTTAACTAATCCACGAAGAACAGCTTGGAAACCTTATTGGTGGAAAAAGAAACGCCGAGACCTTTCTATCAACCG
>Locus_40752_107
TCGTGCTGTAGTAGGTCGTGTTTTGGTAAGAGTCCCAAATAATAATTACTTACCACTCAGTGCTAAAAGATCATTGAACGCCTCTCATTCTTGTTACCCAATGATAC
>Locus_40751_84
ATTTCTACACTTTAGCGAATCGGCGGTTGAATGACGAGAGGACAGATAAGTGGAATCACGAACAAACTGGGGTCAATGGTGAGA
>Locus_40750_94
GTAAGGATTTAGAGGACTTTTGTTGATATTAATAGCACATTCTTCCAGTACCAATTGTCTTCCTCATCTGAGCCTTCTTAGACCAATTGTAATG
>Locus_40749_88
GTTGGCGCGGTACTTCTAGGACATGCCAGAACTCATTACTATAGCACCCATTGTTCTAGGTCAGGTCGAAATTGACGCCACTATTGAT
>Locus_40748_84
GAGTGACTGAGGGACGTGGTGCAAAGTTTAATAATCACGTCAAACAGATCTGCAACAATGAAGTCAGCTGTTCTTCTGGCATTC
>Locus_40747_88
GTATGTTCGGTGGTACTTCAGGATCTAGCGAGCCATAATTACTCTGCCATTGGTACTATCCCAGTTGTCAGATCCGACTAAAGTTTGC
>Locus_40746_83
CTACTACAGAACAAACAACTGTGCGGTCATACTATTAACATTGTCCCAGACGTAACCTATCCAATACCGTCTCTCGGGCGATG
>Locus_40745_91
AGGAGCGGCAGAGCTCGACAGTATTGATATACGGAGCAATATCCAAACTTGCCATCCATCTCGTCTGCCATCCGGCCTTCGCCTTGTGCGC
>Locus_40744_88
CTCTCGGGGGTCGGCATTGGAAGTCAGAGTACACAGCAAGATGAACGATGTATCTGGACGCAATCTTCGATTGCCTCCCGGCACTGGC
>Locus_40743_59
GTTACATGTGAGCTGGTCTCATTCTGGATTGAATCTACTTTAAACGTTGAGCTGCGATT
>Locus_40742_88
CTCAAGTTGGACCACCTGATTGTTCAAGAATACGTCACAACCACGGCTACTCGTTCATGTGACCTATGTGTCGTCATAGGATAGTGGT
>Locus_40741_88
TTAACTGGGTCAGTTACATGAGTTTGTGGGAAGTATAAACACTTGGATAGTCACCACAGCAAGAGCTGAAACCCCAGGAGGTGACACC
>Locus_40740_98
AGGAATGAGCTGTCGGTTCATTTTTACCCAATCAAAAACAAGTGGTACTCTCATCCTAGCAGATTTGGGACAGGCTCACGATCTTGCCGAGGTTTGCA
>Locus_40739_88
TTTCGTTCAAGTCCCTTGGTTTGTATTATCAAGTAGGATAAGCAGGGCTCTAGAAGGAAAACAGTCTTGAAAAGTATCTCGTAGTGAG
>Locus_40738_88
GTCGGCGGTAGTTTTCTGCACATTAAAAGTACCAATCAACACTACAATGTTGAGACTAGTAATCCTCCTAACTACCGTTACGGTGTTG
>Locus_40737_88
TCAGTTCCAACAACTCTTGAAGCTGAAAGTATCTATCAAGATCCAAAAAGAAAAGAGAAGCGTTTTCTGAGTGGGGCAAACTCTCTCG
>Locus_40736_96
GTGGACTGTGCCGTGACTTTTACAACTCGCAGAAGCAACTCATCTTGACCTATATTTGTTTGGTGAGTCTCGCCCTAGCTGCAGCAGATTTCCCAT
>Locus_40735_93
TCGATGGACGTTTTGTTTCTTGTAGGTTTTAGAACTACTTATTCGCCATCCTCATTTGCCTCCCGATCTTCATTATGTGCCAACCCAACTGGA
>Locus_40734_81
AAGCTGACAAAGCAGGTCGACCGTTCGTTGACCACCACTGACCTCCAGGCATGCATCACCACAAAGTACGACTTCAGCAAG
>Locus_40733_96
TTGGGGTCAGCTACGGCACCTGTTCACAACACAAACTACTAATCTTTGTTACCATAGAACCACCTGCTTAATCCCCCATCTGTCCCCAGAAAAGGA
>Locus_40732_130
GTATAAATCTAAAACCCTTGGTTCTCCTTCTACTCTATACAGATGTGCAACCTTTACATCGAATGGGCTACCAAATGGCAACACCGATGTACAGTATGCCTTGGCTAGATACATCAATGCAGGATTCCTC
>Locus_40731_87
TTTGTACTACAGCTGCAATGACTTGCACAAATTAACTATAACCACAGTTCCCTGTTCAGCTGTCAATCTATTTGGTCAGCTCGGCTT
>Locus_40730_81
TGTTGGGGACACTGCTTGTGTGGTTAATTCACGATGGAGAATGCTGCATCAACAACAAGGATACTGGAACGGACGGCTCTT
>Locus_40729_84
GGAGGGCCGGAATCGGGACTCGGTGGTATTACGAGTAGCTGTTGAACTGGCCCACTTCCACCATTACGACGCCAATGCTGATGG
>Locus_40728_88
TTGCAGTCAGAACAATCTTCTTGTCAAGATATTGAGAAATATGCAGGCGACATGTGTAACTCCGTTGATAGTGGAGGCACCAGCCGCG
>Locus_40727_95
TGGTCAGAAAGGCACTATTTTGAACTCACTAAAACATTTTTGAATAGCACCAACACCCTTAATGACAACTATGTCTCCACGTTTGTAAACTGACA
>Locus_40726_90
GTAATGGTCGACGTCTTTATCGTTTTGTATACAATGAGCAAAGAAGCCGTAATCATGCCCAAATCCCGCGTTGTTGTGTTGACGCTGCTG
>Locus_40725_88
GTTCATTTCCCTTACGGTAAGAATCGAAACACAAAACAAGATTAAACACAGCCTGGAAATATGCTAAAGATGAGCTTCGCCCACCTAC
>Locus_40724_84
GGTAAGTTTGTACTACAGCTGCAATGTCTAAGTATTATTATCTTTAGCCACAGATCCCTGTTCTGATGTCAATCTGTTTGGTCA
>Locus_40723_88
CAGACGTTGCAACAAATGACAATGTGCCACTCACCCTACACACCTAATTGTGTTTCTTAATGCTTCCCGCCTTGTTCCCATGGAGGAC
>Locus_40722_88
ATACGACAAATTTAACTCAACACTGAAAGAATTCAGTATCAGCCTGAATGTCTCTGTACAGCAAAGACCAGACTTGTGCAGTCTGGCG
>Locus_40721_85
CAGTTATCGGAACGCAACTTTTGTGTTTTAGAATATCATCTACGCCATCCTGTTATTGGTCTCAGCATTGACCTTAGTTCAAGGT
>Locus_40720_96
TGTGAAAGTCGGGTTACTCTACCCGTTAGCACAAGTATTTTGCAATCACCTCCATCGTAACAGCCAAAGGCCTGGTTCCGAAAATGTTCATCGAGA
>Locus_40719_94
TGATTCGAGTTCACTCTGTAACAGCTGTTTGTATCAAGTCTTCCCTTCCACCATGATTCGCTCTATGAGATACTTCTCAAAGTTTCCGGCATCC
>Locus_40718_92
CTGGAGGTGGTACCCGCAGTGGTACTTGAGAACACTAGGCGTCACCATGTCCTACCCCATGGGCAACGCCGTGGGCGTCTCCGTGTCCACCT
>Locus_40717_88
GAATAAAGAACCACACCTATACGAGGTCCATAGTCAATAAGATGGTCTAGTATTGGATCCACTCTAAGTGGCTGACCAACCCGTTGGA
>Locus_40716_100
AACGAGTCGACAAACGGTGAATATGTCCCCACGAAAAACAAATCCAACAAGCAGAGTACAACCGATTCTAGCTCCATTTTGATACCGACAGCGACGGCCA
>Locus_40715_101
GTTGAACGTTTCCAACTTCCGGTTTTACTATTTGCAAGATTTCTCATAAGGCACAGAAATAGAGTGAATCATAACCAATGCTCCCTTTAAGCTGCGCGGCC
>Locus_40714_84
AAGGTCCGCTGCCATCATGTACCCTCTGGTAGGAGGACAATGTCACACTGTAAAATGCCCCAGGCATTGCCGTTGTCACCATAA
>Locus_40713_105
TTGAAAGAAAAGTAGAAAGGATTTACTGCCATTGATAAGCATGTCCCACCTTGGAACACGACATCTGTAACGATAGACAATGTAGGANNNNNNNNNNACGAACCC
>Locus_40712_87
TGTGGACTCGGCTGCCGGACTATTTTGGTTCTGATGAACACCAGTGCTGACACCTGATTGTTGACGTTAGCGTCAGCGTCGTCAAAG
>Locus_40711_84
GCACCTGTCCACAACGGTTTGAGTACTAGAATGATAACATAGCACCACCTGCTAGATCCCCCATCAGTCCCCAGAAAAGGAACA
>Locus_40710_100
TTGTTGTATGGGACGTGCACGCTTTGGTAGATCCACGACAACTACAACCTCGTCAACAAGGTCTTCCAAATACCTGACATCAAGACCATTAGCTCGTTCG
>Locus_40709_81
AAAACAAGGACGATGTTAGACTCTAACTCGATTAACCACTTTGACCAATGATCTGATGGCGTAATCACCCTTTTTGGCATA
>Locus_40708_89
AGAACCTCCATCGTAAGAAAGGATAGCATAACGAAAGACAAGACACCACATCCATAGAAACCGTAGTAGACATCGTAACAATCACAAAC
>Locus_40707_94
AGTAGTTTGTACGCCTTCTTCACCCCTTTCACAAGGATGTTGAGAACTTCGTCATTCACTCTGTCAAGCTCCAAAAAGAAAAGAGGAGCGTTTT
>Locus_40706_109
ATCTTTAAGTTCAGAGGACGTCGGTGGATTAGGTATCTTGTTGTATGGCCCACCAGGATGTGGTAAAACAATGATTGCCAAAGCAACAGCCAAAGCAGCTGGCGCCCGC
>Locus_40705_87
ATAACTTACGCACGGCAGATCGGTACTCGAAGACAGTAGCATTTGTGGGCGGGGACGAAAGTGGCGTGAATCAAACAAGCACCGAAT
>Locus_40704_101
GCCAATGGAGCAGTCAAATGCTTTAACGGCACATATTATAACTAGTTCTCGCGTGTTATGCCGTGACCAATGTACCGATGTACCCCTTCATGACGGGCGGG
>Locus_40703_87
TTGTAATCCAGGTCGACAATCTATAAAGTCATGTAAAAATAAAGTTTGTACTGAGCCACGCTCTGGCTTATCTGACTCTGTGTTACG
>Locus_40702_87
GGGTCAACACCATCTATCGCGACTCGTTCCACAAAGATGTGTGAAAAAGTAAGAAAACCCCTAATCTCAAAGACTGGTGTCACCCTG
>Locus_40701_88
CTACGTGGACCTCGGAAGGCACGTATGAACAATGATGAATAGGTTCGCACCACCACTAGTGCTAGAGTCATTGGCGCTTTGAAAGGAG
>Locus_40700_89
GGAATCCGACAACTCAAATCCATTATTGTCAAGTACGACCAGTGGTACAGTGGCGAGAGATCATCCAGGAATTCAGTTAGTCAAACATT
>Locus_40699_85
GAGGCAGTAACTTTCGAATCTAATCTTTTTTAGGAAGAGAAATGAAGTTTGTACAGAGCCTCGCTTAAGCTCTACTGACTACTTG
>Locus_40698_86
CTGACGCGACGGTTATCGTAATTATAAAATCACAGAATAACAAACCGAGTCCCGTCATGATGATGTCTAGTTTGTTGTCACGCCAG
>Locus_40697_88
AACCTATCCATTGCAGACACTGTTACAGTTTACCTACTGGCGTGACATAATACTAGATATCATCTAGACGGGACTCGGTTTGCTATTC
>Locus_40696_88
TAGGACAAAAACCAGAGTCGGAATTGGAATATTCAAGAGCAGGTTAACCTAAAGCCTAACAACCTGACGACGACCGCCATGTTTTTGA
>Locus_40695_88
GTGCAGTGGTCGCAGCTCAGGTGTTCAACAACCCAGGAGTATGACTGTTCCACTGCTAAATGCTGCGTGAAGGACCCGACCACCAAAC
>Locus_40694_81
TGTAGGCAGACAGCCTTTCAGGGTAGATAAACAAACTGACAGAGACAAAGATTGCACTGAGGACGTTGATGTGTCTCCCAG
>Locus_40693_88
CCACCACGATACCATTGTTTCTATTACTCGATGGAAAACCATGTCCACGGCATCGACAGGGGTTCCTGAACCCCCGAGGCCACAGAAA
>Locus_40692_84
AGGCCCCATAAAGTCCCAATGCAGTTTTGAAAAAGTACAGCCAGGGGCGTCGAAGCTGACGGAGCAACAGGAATTACAACTGTA
>Locus_40691_88
GGTTTAGGTGGTTGACGGACCTACTACTCCTTGTTGCTACACATCTCTACTCATGTATCGAATATAATATTGTTTAGGTTAATGGCTC
>Locus_40690_93
GGTTCTTTAACGAAATTTAGCTATGTATAAAAAAGATGAAAATGCTAATCATGTCACTGATGACTATTCTCATGGCATTCTGTACCACAACGG
>Locus_40689_225
TACCTTCCTCGTAAAGTTTGAACTCACCACGAACCCGAATCCATTTATTAAATATCCTTGACATCCACAAGTTTCAGGCGGCTATTGATGTATAACCTCCCCTTGGTATTCCCTGTGCTGTGTGGCTCTAGTCCACCATTTCTTATGTGAAGTTCAACCAGTTTATGACATCGCCCTTTACATATTACTTAGTCGTTCATTATAATATATTTGAACCTGTAACTG
>Locus_40688_89
TTAGTAAGTCTCTAATCTTCTATTACTGACAATAAAAAGAATGGAAGCCTGCGCCAAACATCCATTAGTATCACAAGAAAATGGAGAGA
>Locus_40687_100
CCAGGTAAGTATTTTGTAGAGTCTTACAGGATCTAATACGACCTTTTCTTGTGCCTTACGGCATTGACCATGTGCCAAGATCAAGTCCATACACTTGGTG
>Locus_40686_95
CAGTGCGCAGAGTCCAAACTTTGAACCGTTTGAGGAGCATCATGTTTGCACTCATAGCCTTGGGTCAAGTGACCTGTGCTTTAGGATTTGCGATC
>Locus_40685_88
TCATTTATTGCAGTCAGAACAATTTTCTTGAGTTATAATTATGACATTTGCAGGCGAAATGTGTCACTCAGTTGATTGTGGAGGCACC
>Locus_40684_89
CGCGTCAGAGCCCTGGTAGTAACACATCTGAAGACTATGCCACCCTTCCAACAAGTCTGACAAGCAAGATCTTTCAGAAGTCTCCAAAT
>Locus_40683_84
ATGAAGAGATCGGTTGTTATTGGTACTTTTATGATAACGCTATTTTAGCTTCTATTTTCGCCTGCACGCTGGCACAGCCAGGAG
>Locus_40682_81
AAAGTGTCCGTGCATGTACTTCCTGTCTGCATGACAGCTGTGGCATAACCATTAGGGCAGAAAAGGGCACAGCCTATGGCA
>Locus_40681_88
AGGACTCGTAGAATTGAAATAAATCTAACGAGGAAATACAAGCACATAAAAATGAACAGTGCATTGGTAATTCTCATCTGCCTTCCGA
>Locus_40680_87
TCAGCTACGGCACCTGTCCACAATGGTTCGACATAATATTAGTTACCATAGCACCACATGCTTGATCCCACATCTGTCCCCAGAAAA
>Locus_40679_86
GGAATAGTCCAGTCTAGACAAATCTTTGTTTCAACCATGACCCTTAAATGCTTCATATGTTTACTTCTACTTGGAATGGTCCTCAG
>Locus_40678_88
TAATAAAGACCAGTTCTATGGTTTTTTCTAAAAGATTACCACAGTGATCCTCCTCACACTCACAGTGGTATGTGCTGTCAGCGCCGCG
>Locus_40677_84
ATCGGCAAAACAGTCTACCTGATTCATATAAGGACTACAAAGACAAAGGGCTAATTTGTACAAGAAACTCAAAGTTCCTCCCCC
>Locus_40676_132
AAAGAAGGGACAAACGGAGGTACATAAGACCCATTTCCCTTAAAGCACTGTCTTCAACTGGGATCCTTCGTGTATTAATGGGCCCTCCTCTCATGGCTAGCACCAGTTTTAATGTGGCCCCACTATGGATGG
>Locus_40675_91
GCAGTTATTACCCACTAGTTTGATGGTACAAGATAAGACTAGCCTCGGGCGCTGAATAAATGTTCAGTTAATTTCTTGGTATGGAGATGTT
>Locus_40674_88
CTGCATGAGACGAAACCACTGGATCAACAGATTGATGACGACGTAGGTTTGCCTGAAATAATTCTCGACATCACCCTTCTCCAAGGAG
>Locus_40673_84
TTCAAAAGACTGTTCTGGTTACGGTGTTAAAGTATTACCACTGGCAGAATAAAACCCTGGTACATACAAAATGGTAGCTAGTGC
>Locus_40672_84
AGATGTGTCCTTCACCTGATGTACTGTGTGAAGATGAGATAGGTGACGTCATTACTACCACACACAGGCAGGTAGATGAAAGGA
>Locus_40671_92
TCGCACGCACCAGACGAATAAAGTACCACAAGAGATGACCAAGGTCAGTCAATAAGAAGGTCCAGTATCAGACCCACTCGAAGTGGCTGACC
>Locus_40670_84
CCACTAGTTTGAAGGTACATCTATTCTGAAATCACGAGCGCTGAATCAATGTTAAGTTCATTTCTAGGTATGGAGATGTTCAAG
>Locus_40669_84
ACTCCACGGGCATTGTCGTTGGCAGTTGCAAAGACTAGCCTTCACTGACTCCCAACCTGCCTACCAAGTCCTCCGACAAGTTGT
>Locus_40668_97
GTAGGTTGAAGTAGTCTTGTTAGCAGTGTCACGACCACTGTGTCACAGACCCAAGTCTCCTCTATACAAGGTGTCCCTCCAGACTNNNNNNNNNNAT
>Locus_40667_90
CAGACAATAACCTAGGTGTAACATGTTTATATTATCTCTCAATTGTTTCAATATCTCATATGACATCATGAAAACAATGATATGTATTCC
>Locus_40666_88
TGAGACAACAACACCAACTACAGTATAACAATGAAACACAAATCGATTTCACCTCTGACGATGTTGCCGACCACATTCGCGTCTGTGT
>Locus_40665_95
AGGTAGCAGGTCATTTGCAAGCATTAAACAAAATATCACCAAGTTGGTAAGGGGGTCATTTCCTGTCTTAAACAACGTCGTGTGCCGTTGCTACA
>Locus_40664_97
CGAGAGGAGATCGCTTGAACTCTTGAAAATAAAAAGAAAAACACATCAACGTTCTATATGCATACCTCCACTGACAAAACAAGAAAATGAACAAGTC
>Locus_40663_88
TGACACGGTCGACCTGAGACTGGTGCTACCAAAGACCACCAGAGCTGAACTAGGTGAACCCAACTGTGCATGGACACCAACCAACAAT
>Locus_40662_84
AGGTAATGTGTTAATCTTATAAGTAGTAACAATAGTATGCTCTCCTGGCTTTTACCAATGCAGGCACTAGGACCTGTCATGGTG
>Locus_40661_88
CTTGACGGACAAGCGGTAAGAGTTAACGGAACCGACCATAACCCTGTGCCAACCTAAATGGGTTGCTGTAGAACTGGCCCTCTTCCAC
>Locus_40660_90
GGGTAAACTGAGTAGTACTTCCGTCCTTTGAAAATGACAAATATGTTTTTGTAAATCAACATTTGAAGAAAGTTAGGTTGTGGTGCTTGT
>Locus_40659_84
GTTTAAACGACACTTCAACTGGGCACTTCCAGTACCAAGTGAAGTCGGGCAACAGGCCAATGACAATATCACCACGGCTGATCT
>Locus_40658_97
TTTCAGAAGTAGTTAATCCTGTAAGTTTGAACTAGCATGGGATCTGAGTGGTAAGCAGCAGACAAAAACACAAACAATGGCGCTNNNNNNNNNNAAA
>Locus_40657_99
GGTAAGTATTTTGTAGAGTCGTTCAGGAATTTAATCACCATTTTCTTGTGCCTTCCAGCATTGACCCTATGCCAAGATCAAGTCCATNNNNNNNNNNGT
>Locus_40656_101
GAAGAGTGTTCAGGTGTTAAAACTTACTACATCGACAAGAAATCCGGATACTCTGGAAAATTTGGAAAAACGCTGAGCCACAAACAACNNNNNNNNNNGAA
>Locus_40655_88
TGAAGACGAACCTTACCAGGAGTTACAGTCACTGACAACAAAGACAACAGCCCCGTGACAGCTGGCGTGACCTTTCATCTACCTGCCC
>Locus_40654_84
ACACTGTGTCTCCTGCTGATACTGCTTCCAATTAGTAAAGTTGGATGTCCCACAGACTGTACCCAACCCAACCAACTGAAATGT
>Locus_40653_81
TCGAATCAAATCTTGTTATCCGTTACTTTAACAATTTGTACTGAGCCTCGATTTAGCTCTACAGACTACTTGTTTGTTGGT
>Locus_40652_84
TCAGCTACGGCACCTGTCCTCAACGGTTCGAGAAGAACTTTGTTACCATAGCAACACCTGCTTGAACCCCCATCTGTCCCCAGA
>Locus_40651_101
ATAAAAATTAGAAAAATCGACGCAACCTCCAAAAAGCTCAGAAGGATTTAAGAAAAAGAGCAAGTCCAAAAATCCTTCTAATGCTTATTATGATGAAGGTG
>Locus_40650_96
GTTGGAAGGGTTCTTAGAATAGAGGTTCAGAGAAGAATTCCAAACCCAACAAAAAAAATGATGACAAAAATGATTGTGTTTTGTCTGTTTGGCATG
>Locus_40649_88
CTGCAATGGATAGGTTAGGGCAGTGAGCCCAGATAAGACGAGCTTGATATTGTTGAAAACCTCGTCGAGAGTATCAATCGCTCGTTCC
>Locus_40648_92
GCGCAGACACAAGTTTTTATACCGCCAGCGTTTCAGGTTTTAAGTCGTTAGGTTAACCTGATCTTGAACTAAGGTTAAGGCTGAGACCAAAA
>Locus_40647_88
TTTGGCTCAGGGCAGAACTACTATAGAACAATGTAGTAACACCAGTAGGTCTTGACAATGTCCCAGACGATACCTATCCAATCCCGTC
>Locus_40646_81
AACAACTTCTGGAGCATCTCACATAGTTAGACTAGTTCCACGTTGGTTTCAAGGACCTCGCGAGCTTCCCTCTCCGTTAAC
>Locus_40645_66
TTCCACTATTCACCACTAAGTCCAATCTTTGTCATTCCCCAATCAGTGGACAAATAGGATGACATA
>Locus_40644_98
TTAGGGAGTGACTGAGGGACGTGTAGCAAAAAAAACTAGTATCGTCAAACAGACCTGATACAATGAAGTACGCTGTTATTCTGGCATTCATCGTCATC
>Locus_40643_104
GTAGAGTCGTACAGGAAGAATAATCGGGAAATCTAGTACCATCCGGCATTGACCCTGAGCCAAGATCAAATCCATACACTTGGTGATGNNNNNNNNNNTCTTCC
>Locus_40642_100
CTGTCATCTAATGTTCGAATGTTTCTGAAGACAGAGTATCATAGTACTTGTAGCCATATCTTGCCTTGTAATGCTGGCACTTGGCGCCCCATCAGAATGG
>Locus_40641_187
GTATAATGTTGAATGGTTCTCTAAAGGAATCCTTCAACACAGTGACAAACGTTGTTTCTCCTCATGGGTAACTGCTGGCGTATGCCCGAAGATCATTCCGGTCTGCTTCATGTGACAGATGCTCACCTTCACTCATTACCGATGCCGTCGGCCATGTCCTCATCAAACTCTTACTTAACTTTCGCTC
>Locus_40640_98
CTAGAGATAGCTTTCTACGGACGTTTCCCAACTTAGCAAGATGTACAAGTATTTGGGAGTAAGAAAACTACAACAGCAGTTGCCCACTGCAAGCGTGG
>Locus_40639_92
GTTCGTCTCAATTGCCTCTCCCTTCGTTCGAAGATCCTGGAAACCAACGTAGAACGAGCGATAGATACACTCGACGAGGTCTTCAACAATAT
>Locus_40638_84
ACAAACACACACACACCGATTTAGCTTCGTATCATAAGCAACGTTACCGTCAAAGTCGTAGAAGCAATTCAGGCAGTTTCTTCC
>Locus_40637_84
AAGTTTTACCATCGATCACTTCACTGTAGGAACAATAGGAAAGTCCCATCTTTATAAGACTGACAAAGACAAAGCTTGCACTGA
>Locus_40636_97
AGCAAACACTACCATAGCTTTTCAACTGGAATGAACACATTGACCTTGGCCAGAGTAGCCGGATCAACTACTCCGCAGGTGCAGNNNNNNNNNNTAG
>Locus_40635_82
GACCACATGAGCTCAGCTGACTGATACATCTAGTAGTTGATGTCGTATTGTATGAAACTCAGAACGATTTCACCTCTGTCGA
>Locus_40634_88
GAATAAGTGTACTTGACGGAGCGTTGCCGCAGAAAGTAGGATTGACCAACTATGCTGAAGCTTACTGCAACGGACTTCTTCTTGCCAG
>Locus_40633_97
ACCGGTGTAATGACCAGTCAACTTGTGTGGAAACAAGACCAGTCAGATGAAATGTATATCTGACATTGGACATTACGTTACAGCCGAGTCTAGGCCC
>Locus_40632_90
CTTATGCAAATGGTTCCTGTCCGTCTGTGCAGTGAACACAACCGTTTGACCGACATTAAAACCCCACTGAACATTCGTCCAACTGTCTGA
>Locus_40631_84
TGGATAGGTTAGGGCAGAGTGCCCGCTACTAACACGATTGATATTGTTGAAGAACTCGTCGAGTGAATCAATCGCTCGTTCCAC
>Locus_40630_88
CGAGAGTAGAACTGTAAACCGGTTTAATGAAGTCAGTAGAACACACCCAACCAGGCCAGTCAGATGAAAAGTATCTCTGACATTGGTC
>Locus_40629_90
CGATACTCCACGGGTATTGTCGTTGGCATTGCGTTAGGCTTGCCTACACAAACTCCACAACTGCCTACCCAATCCTCCGACAAGTTGTTG
>Locus_40628_84
GTGGTACCCGCAGTGGTACTGGAGGTTGTAAGGAGTAACCATGTCCTCCCCCAAGGGCATCGCCGAGGGCGTCTCCGTGTCCAC
>Locus_40627_88
TCAAGTCGACAGTCAGTCTAAGGTTGACTGAGACAGGATAAACTCCCGGGAATACCAAGTGAACAGACGAACATCATCAACATGATGG
>Locus_40626_95
AACATACTAACCTAGTAGATTTACCATTGCATCAGTAATCCAGACGGGCAGTTAGTTTCATCAGTATTGTCACCACAGTCATCANNNNNNNNNNG
>Locus_40625_97
CAAGTTACAATCCACATCAACAACGGCGTCAGGTTGGGTTTATATGAAGCTAAAACTGACAAACGTACATGTGATTCTCACTTTGGCTAAACACAAA
>Locus_40624_92
GCGGCTTGATCAGACGTGACACTTACCCTAAGTCAGCAACTGCGCCAACACAACGCTGAAAAATGAAGTTTTGAACCCTCGGGAAAACCTCG
>Locus_40623_94
TGATTTCAGTTATCGGAACTCAACTTTTGTAAAAATATCTATCCTCTACGCCAACCTGTTTTTGGACTCAGCCTTGACCTTAGTTCAAGGTCAG
>Locus_40622_88
GCGGCACCGGCATTCCAAAATCCCAACTTCTTTAATTGTGCTTTGGGTAATGTTCAATGCCGGGTGCAGGATAAAGATGGCGTAGAGG
>Locus_40621_84
GGACATGAGGTTTGTTGGCTCGGTACTTCTACCAGTACGGTCTCCTCTTTGCTATAGCACCCATTATTCTGGGTCAGGTCGACA
>Locus_40620_88
CAAGGTGCTCAGTCCATGGCAAATTGCCTCATTTAGTAGCAAGCTCTGTTGTACACCAGAGCATCCTCCATGACGCAAACGCAGGTGT
>Locus_40619_86
ACTTTCAGTGCGCAGAGTCCATACTTGGTAGGACAAGTAGAGCCTCATGTTTGCAATCATCGCCTTGAGTCACGTGACCTGTGCTT
>Locus_40618_101
CAAGTGGGTTCGTCAATTGTCCGTTTGTCGAACTCAGCTGTTACGCCATATAAATACATAAAGACCAGAGGTCAGAAAGCAGANNNNNNNNNNNNNNTAAG
>Locus_40617_93
ACAATAACCTAGGTGTAACTGGTTGATAAAACCACTAAATTGTTTCATTATCTAATATGCCATCAAGAAAACAATGATCTGTATTCCGGTCTT
>Locus_40616_101
GTACACAACGGTAACGTCACAAGTAAAAGAAGGGACAAATAGGGGATCAAGCAGGTGATGCTATGGTAAAAAAGATCATGAGCTTGGCNNNNNNNNNNCAC
>Locus_40615_84
GTTGGATTCGGCACCTCTATTATTGTTTATAAAAGAAGATCTTTTTGATCCTCATCTTTGCTGATATGGGTCTGAGCTACTTTT
>Locus_40614_92
CGGCTGAGCTCATGTGTTCGATGCAGCTGAAACACACCCCATCTCCAAACCAACTCTCTCAAGCCCTCTACGAAATCTATGACGTAGACAGC
>Locus_40613_81
GAAGTGGAGCATTGGGTTTTCTTTGCTTTTATCATGTCACCATGCCTGCAATTCCCTCCCATATCACCACACTTCTGCTTT
>Locus_40612_104
AGCAGTCGTCCACCCTAGTTTGATGTGTCCACTGATAAGGAGTTATGGGTTTACACGACGCTGCACAAGAACATTGCACACAAGTCTGNNNNNNNNNNCAGCTG
>Locus_40611_88
ATGAACTGCACAGGTAACCTCTATACAGAAAAAAACGATTATAAAGATGTCAAATACAATTCTCGTCTGACTGACGGTTGCTCTCCTC
>Locus_40610_87
CACCTGCCGTTGTAGCTGTCTCTACTTTATGATATGAGTATCAGACAATACGACATAAACCACAACAAAAGAGTCAGCCGACTCGAG
>Locus_40609_84
TCCCACATGAACCCACTTTTGGTTCGTCCAAGCAGTATTTCTGTGTACAACCTATCCAAGTCTTGACTTTCCCTTTACAATGCA
>Locus_40608_92
GAAACTGTAGTTCAGATCCGCTGTAGTTTAAATCAACATGAAGTCCAACGCAATTGTAGCAATCACTCTCTTTACCTGCGTGGTAGCCCAAC
>Locus_40607_91
GTAGGTGGCTAATGAATAGATCGGTTGTTAAACCATGAAAAGTGTTAACGCAATTTTAGCAACTCTTTTCGCCAGCGCGCTGGCACAGCCA
>Locus_40606_84
GTTAGGTATAGGCATTGGCTCGCTGCTGTTACCAATACCGACTCCATAGCCAAAGCCGACTCCACAAAATCCACCGTATCCATA
>Locus_40605_244
TAAATGGTAATAGGTATGAAACTTACAAGGATATTTCCTCGAACCCGACGAAATTTCCAAAACTCGATCAAAGAAGAGTGCTTTACAAGAAATTTCAAGTGCACTTGCCGATGATGAAAATTCTTCGAAATGGCCTCGTCAATCGTCATCAACCTCTCGTCGATTGAATGTCATCCAATCAAATAAACCTTCCCCACGTTTACTCAAATACGATTTTCTACTTCGTCAATGGCGACTTCGTAAA
>Locus_40604_102
GTGTAGTTCGTGTTGATTGCTACTGTGTGTCCACATATGATCACGGAGCTCTGCTGGTGATCTTTGCAGTTACCTCCCAATCGTCTGCTGCCACGTCACACA
>Locus_40603_101
GCACTAAACAGTTATATAGGCTCAACCATTAGGGGTCTTTTCCTGTCATTAAAAACGTCGAATGCCGTTGCTAAAAAATTGACAGAAGTTTGGGTTCTGAC
>Locus_40602_98
AACGCAACTTCTGTGTTGTACAGTTAGTAGAACACCATCCTGTTTTTGGTATCAGCCTTGACATTAGTTCAAGGTCAGGTTNNNNNNNNNNCTCAAAA
>Locus_40601_83
AGTGATTTATCAGTAATAACCGCAGCTCACAACTGAAGTAATGGTCAACATCAGACCTACTGAAGTGTCCATCTCCGTTACTG
>Locus_40600_83
TAGTAGACCTACTTAACCAAGTGGGATCAAAATCTTTTCAACTGGAAAATCAAAATCTTCATATGGATCTTTCCAAGATTTTG
>Locus_40599_92
CAAACTGGAGCATTTAAATTAAACGTTATAATACGAAAAAGACAAAAAAAATCCAAAGTTCTCAGATGTACTTAGAACAAAGTGGTTCCAAC
>Locus_40598_94
GCCCATGCATGTGTTCATGTATGAGTTCTGAGGGAACTAAGAAAATATTAACCGAAACTGCCTATAGAACCCGACAGGCTTCTGTGTACACGTA
>Locus_40597_94
GAGCTAACTCAAACCCAGTTACTACTTTTTAACACAGGAACACATGATGAACAGAAAGGGCGAACAAAGTGTCAGACAGTTGACGTCACTAAGT
>Locus_40596_94
GAAGGCATCCAAACTGGAATTACCGTTGTTACATGTCGAAAAAAAAAAAAAAATAAACTACTTACAGACCTATAACCGTAACGGAGATGGCAGA
>Locus_40595_94
CCTTTAACAACCTGAGATGTACCAATTTTAAGCGAGAAAAGACACAATCAATGTAAACAGACAAACGAGTGTAAACACTTGGATAGTCACCACT
>Locus_40594_94
ACATGGCTTTTGAATGACTTCGTCCTTCTAACATACCGAACATATCATTAAGCTAAACGCCTGATTCCTGTCTAGTCAAGTGAAGTCTGATCGT
>Locus_40593_94
GTTTAGATCAGAGCAGTTTTTCTGGTTGTTAAATGAAGAACACAGTAATAATGGAAAACATCGACATCTGCTCACTGTGTTTACTTGTAACAAG
>Locus_40592_94
GCGGTTACGACTACCTGTATACTGTTTTTGAGAAGTTGAAAATAACATCAATACAAACGACAAAAACGGGGACAGTCAAGTGTCCAGACAGGAG
>Locus_40591_101
ACGGTAATATAAATCTACTTCAAGGTTATGAACTGTTGAAGAAATCACAAATCAAAACACATCATAGTCCAGCATTTTAAATCCAATATCTTCTGAATATT
>Locus_40590_104
AAAGAATTCAGCACTAGCTGATGCGGCCAATCGAAATGCGTCAAGTCTTTGTCTTAATAGTCTATTTCAAATGTGTATTGCGTGTAGACTGAAGTAGGATTCCG
>Locus_40589_94
GACCTGAGCTTCGAGGGAATTTTAATTATAACTAACTCAACAGACAAAAAAAACAAAAACGAAAACCGCAATCACTGATTCTGTTAAGTTCGGC
>Locus_40588_96
GGGACGTGGAGTAAAGTTTATATCAGAGCAAAAACAGAACTAATACAAAGAAGTCAGCTGTTATTATGGCATTCATCGTCATCTGCTCTCTGTGTT
>Locus_40587_94
GCGCTAAGTTAGTCGTGAATAGAGATTATAAGACAGTGAAAATAATAGGAATCTAAACCTAAGAGAAATTGGTACTTACCTCAATACCTTCGAC
>Locus_40586_94
GACTTGTGTACAAAAACATTTTTACTTGTTAACGGTCCAAGATAGAAATAAGAGAAAAACTGTAACACACGGCATCGTGCTTGCCATGAATCAA
>Locus_40585_94
ATAGGTGGACGACCTGTTGTAAGCGTTTTGAGAGGCTTAAAAAAGAACGAACTCAAAGCATTGATCCTGCTTGAAGCTCTGCTGTCCATCGCGA
>Locus_40584_104
AATTGTGGACTGAAATCGGTGTGACTTCTTATCAGAAAAAAACATGACCAACTTAAACATGTCATCTATCTACATGAGAATCCTCGGCTTGTCCTGTGTCCTGC
>Locus_40583_100
CTAATAGCTTTAGTAGCTTAGACGTTATATCGGAGCAAAAAAAAAAAGAAAAAAAACATGTTACTCCTCTACACCATCTTCTTGGTCCCGGCCTTGACCT
>Locus_40582_94
CAATATAGGATTTGTACGGTGGGGGTTTTAAGAAGAAAAACAAAAAAAAAATGGAAACAGCACAGCTGCGAGCAAAGGTAGAGCCTAAAAAGAT
>Locus_40581_93
GTCGGTTCATTTCTACCTTATGTGTTGTTGAAGATACTATCAACCTAAACGATTTAGGCCAGGCTAACGATCTTGCCGAGTTTGCAGCAATGC
>Locus_40580_101
GTTTCTAAGGACTCGTAGATTTGAATTATAAGATTGCTAAAACACAAGGAACATAAAAATGAAATGTGCATTGATACTTCTCATCTGCCTTCCGATCATCA
>Locus_40579_94
GACCACATGAGCTCAGCCGTCTGAGTTATCATGTGGTTAATATAGTATTAACTGAAACTCAGAACGATTTCACATCTGTCGATGTTGCCGTCCC
>Locus_40578_94
GCTTATATACAGTAGTATATTTTGTTTCTGAGGACGTGAATATAGGATCAAAGAAAACCCAATATGGCTCAGAACATCAACGTTGTCAGCTTTG
>Locus_40577_94
GCGGTAACAGTGTAACCCCTGTTAGTTTTAAGATGCTGAAAAAATCAGCAACACAAAACTGATAACAGTAACAATCAGTGCAGGGTCCTTTGTT
>Locus_40576_107
GGAGTAAGGGGGAAGAGTGTTCAGGTTTTAATTGGATGAAGATAGTAATAACATAAAGATACTATGGATAATTAGGAAAACCGCTGAGCCACAANNNNNNNNNNACG
>Locus_40575_104
GCTACTCCAGGATCTCAAGTTCACGTTCTTAGAGAGCGAAAACACCAGCAAAGAAAATATCCAAGACAACAGAAACGAAGACAGAAAATGGTCGTTTCAGTGTT
>Locus_40574_94
GAAACGGTATCGACTCAATTAGTGATTCTTAATGATTCAAAATATGAACAATCAAAACATTGGAAGATGTTTCAGACGTTTTGAACCTTGCAAC
>Locus_40573_94
AAGGGGCGGACATGAGACGAACGGACACCCTTCTACGTTTCTTTTGGTATTATATTTTCAACATATGTTGGTCCTTCTTGTGCCTGTAACCAGG
>Locus_40572_107
GGGTGTACAACAGGAGTAGTGCTCCTTGTTATCTTGCAAAAATAGGAGCAACCAAAATGCATGACTGGGTCGTAACAGTCGTCGGGGTCCTGTANNNNNNNNNNGTG
>Locus_40571_93
TCCCGTTTAGGTAAGAGTTTTATTTAAAATAAGAGAACAGGAAAGCAAACGGCTCACTTCACTTGACTGCACGCGCAGGTCTGGCATCCGTCC
>Locus_40570_94
GCCGCTGATTTGGCAACCGTAACCGTTGTCACGAAGAGAAGATACTATCAAAGCAAAGCACGTACAGGTGGATATCGTTGTTGTAGTCCAGCTT
>Locus_40569_85
ACAAAAATGATTCGAGTTCTCTCTGTAACTAGACAAAATTAACAGAAATCCCTTACACCTTGATACGCTCTTTGAGATACTTCTC
>Locus_40568_94
TTTTGCTCGTCGTGATATTTTTAAATTGTGATCATCGCAATACATTAGGAATAGAAACATCAAAGACGTCACGACATCTTGTTTGGTTCTCACT
>Locus_40567_99
GACCGTAAGTAGCAGTAGATGAGAGTTATAATACTTGTAACAAATTAGCAAACGAAAGCAGAGATAACGGAGAAGGAAGCACGCGAGGTCCTGGAAACC
>Locus_40566_94
GAAGTCCCGTCCGAATGTCTACCGGTTCTTAAGCTCTTAACATACAAAAAAATTAAAGTTTCCATCACAACCTACGTAAGTGAAGACCTCACAT
>Locus_40565_94
GCTTATTTGTGCCAACCTTTCCATGTTCTGAGATCCCTAATAGATCAGCAAACAAAACTCACAAATTTGATTGACAAAGTTCTGAGGGGCTTGT
>Locus_40564_94
GGCGAGATGTGTGTTTACATTGTCGTTGTCAACTTGACAACATAATAAAAAACGAAAGTTGGCACGGTGTTGGAACAGAAGCCTGTGAACGGGC
>Locus_40563_94
GTTGCGAGACAGCAGTGGTTTAAAATTATCAGTGGCACAAGATAACAATAACCAAAATACTGCATCTGTTGTTACTGTCTCAGCTTGTCTTCAT
>Locus_40562_94
GGCGGTGGGTTAGGTATAGTCATTGTTTTGAACGGCAAAACAAACCAGAAACCAAAACCAATGACGACTCCACAAAATCCACCGTATCCATACC
>Locus_40561_94
GAGTCCACAGAACAGAAGCTCGTCCTTATGAATGACGTAATAAACAAATAAGCTAAAGAGTTGACCCGTGAAGACGTCACCAGTGAAGTCGGGC
>Locus_40560_100
TCATATGGGTACTTGTTTCGAAGTGAAACTACTCAGCAGCAATCAATGTCCAGACAGAAGTAGTAGCAGACCAAACCGTTGCTAGGGTTACATCCCTGCG
>Locus_40559_94
GCGCAGAGTCCAAACTTGGTACCGGTTCTCAAGCCTCAAATATACAATCAACGCAAAGGGTCAAGTGACCTGTACTTTAGGATTTGCGATCAAT
>Locus_40558_94
CAAACGAGTAGAAACAGCATCACCCTTGTTAGTGAATAAACATATAAATAAGAAAAATATTGTAGCTAGTGTTACCTTGATCGTCTGCTGTGTG
>Locus_40557_106
GTTTCAAAGTTGTTGTTTTTAAGAGTTATGATTCAAAAAAAACAGCATGAACGCAAATCTCATATGCCTCCCGACCTTAGCCCTGTGCCAACCTNNNNNNNNNNGA
>Locus_40556_89
TGGTGATTGTTTATGGTGTTGAATTTATCCACTAGCCTCCAGTGGAGGACACAATATTGTCAACTATGAGGTGCCCGTAACAGCAACCA
>Locus_40555_91
AACAAAGGAGGACCGACACGATCGCGCGTCTCGAAAGTTTAAGTTAATATTGTGTTAACACTGTTTATTGTGATTGTTGGCTAGAGAAGTA
>Locus_40554_87
GACTGCCTCGGTGTCCTTTATGTTGACATAAATACACCATCAAACGAAAGTTGCTAGCAGCCTTCATCATACCAGGAGTCGCCAGGC
>Locus_40553_94
TTCCAGTTCCGACTCTGGTTATTGTCCTACTCGTAGATTTTAGTTATTTTTTTTTTTCAACGCTATGTTAGTGATTTTAGTAACTGAAATGTAT
>Locus_40552_93
TTGTGGACTGAAATCGGTTTGACGTTGTATCAGAAAAAAAACAGCACAAATCGAAACTGTCCACTATCTACCAGAGAATCCTCGGCTTGTCCT
>Locus_40551_93
GCTCTGAACTGTAAACGGATGACAGTTATTAAATCGATAACATAAAAGAAAAGCAAAGGGTCTATCAGTCCCAAGATGTTCCACTGGAAGGGG
>Locus_40550_94
AAATTGAGGAGTAGCGTAATGGAAATTTTAAGACCCATAAAAGACGACAAACCCAAATGTTTGATTCTCACTCATCTTCTATGGAATCGTCTCA
>Locus_40549_94
GTTTCAAAGTTGTTGTTTTTAAGACTTATGAACTTTCAAAAAGAACAGCAAGTTAAACATTCTAATTTGCCTCACGGCCTTAGCCCTGTGCCAA
>Locus_40548_104
TAGTCTAACCGAATTCGCTTTTTAATTTTGACTTAAAAAAAACATGATTAACAGAAACGTTACACTTTTGACTATTGTGACTTGCTTAGCACTCGGGGCACCCA
>Locus_40547_94
TGATTTCAGTTATCGGAACTCAACTTTTTTAAACATGTAAAACATCAACAACATAAAGTTTTTAGTCTCAGCCATGACCTTAGTTCAAGGTCAG
>Locus_40546_105
TAAATTGAGGAGTAGCGTATCGGAATTCTAAAGACCCAAAAATAACATCAAGCCAAATTGTTTAGTTCTCACTACTCTTCTATGGAATCGTCTCNNNNNNNNNNT
>Locus_40545_95
TTATCGGAACGTAACTTTTGTGTTGTACAGAATACACTACGAAATCAAACTTTTGATCTCAGCCTAGACCTTAGTTCAAGGTCANNNNNNNNNNC
>Locus_40544_101
AAAATAGGACGTTTGTTTTAAAGGTTTTGTCAAATTCAATATACTATCAAAATAAACTGCCTATTCGCCATTATCATTTGCCTCCCGGCCTTAGCCCTGTG
>Locus_40543_94
TAGTGTTGGTTTTTCGAACTCGAGCTTATAAGGCTCAAAATACAGAAGAAAGCCAAAACCATGAACAAAGCCAACCTTCTGGTTCTCACCCTCG
>Locus_40542_99
TTTGATAATAATAACGGTCTAGGTTTTGTCGTCAGAAATATATCAAAAAACTAAATCATGGACCTTAAATGATTCATCTGTTTACTTCTGCTTGGAAAG
>Locus_40541_93
TCGCGGCACCGGCATTCCAAAATCCCAACTTGGTTAGTTTGGCTTTGTGCTATGTTCAAGGCCTGTATTAGGATTAAGATGGCGTAGAGGAAA
>Locus_40540_94
GCTTTTGAAGGGTCTTCTATTTAGCTTATAAGTGTTTGAATATAATAGGAACAAAAATATGTGAAGGTATGAGAGCAGGAATGGCAGATCAAGC
>Locus_40539_71
ACCAAAATCAGGAGTTTGTATTGGTTATATATTTTGTGTCTTTATTGCAAGTCTATTGACTTTAGTAACTG
>Locus_40538_94
ACAGTTAGACAAACCAGTCTAGCCGTTTTAAGGCACGTAAGAGAAAAGCAACAGAAACAACCTAATCATCCGGACAGTCAGACAGTTGGACGAA
>Locus_40537_101
GTTTGTAAGCGGTTTCTGTTGTAGGTTCTCAGAAGCCTAATAGACAAACAAGGAAAAGGGGTCAAAACAAGTGAAGGTGTTTCCATGGCACTCCTCGTGTG
>Locus_40536_94
GAACGTATCTCCTCTGGACTCAGACTTTTTACGAGGACAACAGAGAAGAAAGCTAAAATGAAGATGGATGTCCAACCGACTGTACCCACCCCAA
>Locus_40535_94
ATTTGAACATAGCGAAACATTCTAGTTTTGACCCTATCAACAAAAAAGGAAAGCAAACGCATCATCTGTCTGAAGGTGATGTGCCTCTTCAGCA
>Locus_40534_94
GAGTTCACCAGTGTGTCACTAACGGTTGTTACTCCAGAAAAATAACAAAAACCAAAACTTCAAACGGCCTTGCATCCAGTGGAGGACTCAATAT
>Locus_40533_94
CAAACTATGTCCATTAGAATAGTACTTGTGACGTGGGCAAAATATGAGTAATGTAAACACCATAACTCATCGAAAGAGGCATCCTGGTTCCTTT
>Locus_40532_106
CCAGGTAAGTATTTTGTAGTGTCGTTTATGATCTTATTAACACATTACTAATGCAAACCGGCAATGACCCTGTACCAAGATCAAGTCCATACACNNNNNNNNNNAT
>Locus_40531_102
AGGGTCACGTAGAACAGAATCTGGATTATCAAAATATGAAGATATTATGAATTAAAAGCTACCAATGCACTTGAATTTGTAGCGATCGCCTCGATTACGTGG
>Locus_40530_98
GAATCTTCATTCCTCGTCGTTAACTTTGTTATAGGCAGAAGACAAGAGAAACACAAAAAGCCGATTTCATTGGAGCAAAGTTGTCATCTGTGATGGAG
>Locus_40529_94
CAGTTTTGAGTTTCACGTCTGTCCCTTCTGAATGCTGAAAGAGACAACGAAATTAAAACTGTAAGTTTCTCCAACACACGTACATTGCTCGCAG
>Locus_40528_93
AAACCCGAACACTCGGAAGTACGCTATTTTACTACGAAAGTTTTCTTTCTGTGACTGGTTTATGAAGGTGAGAACACGGGCAACTGACTTTCT
>Locus_40527_103
GACTCTAACGCGGAACTGGTGAAACTTGTTAGGTCTGAAAGAGATAACAAACTTAAAGGCATAATACTTATTGAAGGCCTCAAGAGNNNNNNNNNNGGACGAG
>Locus_40526_94
GTGTGTAGTCTGACGGTGTTTAAACTTCTAACCCGTGTAACAGAGAAAGAAATCAAAGCAAGTAACTGTGCTCAGCATGCCCGTCATGAACAGG
>Locus_40525_96
CTGGACAGTTGTTATCGGATAAGTGATTCAACTACTAGGAGATGACACTCCTGACTCCAAAATCAACGAACCTATTGATGGCGTCCCTTGTATCAA
>Locus_40524_94
AGAGTCGCGGGCTCTCTGCCATAACCTATCTTAACGGTTTGGATTATTTCTATATTTACTGGCTTTATTACAAATAAGACATCATCAAGACGGG
>Locus_40523_94
TTTACTTAGTGCGTAGTGATTAAGCTTATGATCCAAACAACAGACAAGAAACATAAAAGTCATACATTCTGTCAGCATTCACAGCGAGTTGCCC
>Locus_40522_94
GTTACTTCAGGCGACAATATGACCGTTATTACGTCATCAACACACTATGAATACAAATAACAAATTCGCCCACACAAGCAGAGTTAACGGAGAG
>Locus_40521_92
GAACGGATGGTTCTCACTTTTATCGCTTCCAAGAAACTAATAATACAAATAAAGGAAATGCCATTATTGGCTTTGCCAAACCCAGGTTAAAC
>Locus_40520_94
GAAAAGAGAGTAAAGCTGTTACTGTTTCTAAGGAGTCTAACACAAAATGAAATTAAATCTTACATCAATACCTACGACAGCAACGGCGATGGCA
>Locus_40519_102
GCGTGTAGTCTGCCAATGGTGCAGGTTATTACAATTTGAAGACATGATGAACCTAAATCTCGCATGTTTTGCCATGACCATTGTACCGATGTACCCCTTCAT
>Locus_40518_72
GAAGGATGTCAAGTTTTTACATTGTTCCTCTTTTGTGATGATTTCTTGAGATTACAACGAGTTGAAATTGTT
>Locus_40517_109
CACAGTTGAAACGGTCGTTGAGCTAGAAGTACACAGCCTTGAAAAAGAGCATCAATCTAAATTCTGAACTCTGGTCTATATTTATCCATAAGACGAAANNNNNNNNNNG
>Locus_40516_101
GCGTCGAGTTGCAAATTTCTACTAATTATGACGAATGTAACAAACTAACAAGTCAAATCCAAGAGTTGACCTTAATAAAATACTGCCATTTGTTCCATAGG
>Locus_40515_90
GTAACTGGGACACGGTTCTAGTTCTGTTATCACTAAGAGATGACGAATTCAAACGGTTTAACCTTGATGACGACCAACATGTCGAGAAAC
>Locus_40514_94
GCAGTCAGAACAATCTTCTTGACAATTTTAAGTGACATAAGAAAGCAACAAGTGAAACTCCGTAGATTGTGGAAGCACCAGCCGCGATGCTGTT
>Locus_40513_103
AAACTGTCATCTAATGTTTGATTGTTATTTCTCTCAGAATATACTAGTAATTGAAACCATTTATTGCCTTGTAATGCTGGCACTTGGCGCCCCATCAGAATGG
>Locus_40512_94
GACGTGGAGCAAAGTTTAGTTCAGATTATTAACAGACCAACAAAAAAGAAATTCAAAGTTATTATGGCATTCAACGTCATCTGCTCTCTGTGTT
>Locus_40511_102
AATGAACTATTTTAAATTATTTCTAACTGTATAAAAAAAAAAGAAAAAGAGATCAGAAGAGCGGATCAGCAGGAATGCCGAGANNNNNNNNNNAGATCGTAT
>Locus_40510_81
GAGGTGCCGTTTCCAGCGATCAAACGGTTTATTTACAAAAAACTAAATAGCATAAAAAAAACGAAAAAAAAAAAAAAAAAA
>Locus_40509_101
ACGTCTGCACTATAGTACAGGCCATAAGGGCGTTAATAACAATGGCTGGATGTTTCCACGAACCTACAATACTGGAACAAGGAGCACACACAATCTTTGAG
>Locus_40508_182
GTCTGTGTAGTAAACTGAGATTTGTTTGGTGAAAACTACAGACACCACAATAAACATCAGAAACATCATTTGACTCTATACACACCAGTAGACTCCAGACACACCAGTAGACTCCAGACACACCAGTTGNNNNNNNNNNNNNNNGTAGACTACAGACACACCAGTTGGCATCAAGCACACCA
>Locus_40507_104
ACTAAAGTGGTTAACAATTATTTTAGGGTATTAGACTCATTTTACGAAACTGTTGTTTACTTCTTGCACTCATGTCATGACATCATCAGTGTGGTGTGGATTTT
>Locus_40506_88
GAGTTTCACAAACGTTGCGAACTTCCCATTATGTATCATGAATTTGCACTCTGTGCAATCCATACGCAAAACAATCTTCCTTGTTGTC
>Locus_40505_130
CCTACTTTTGATATGTGTCATCTTTATAAGCCACATTGGTTTTGATGGTGAACCGAAGTCATGGAAATTTGTTCGAACACACCTACACACCAATATCATAATTTAATAATTCTCAAAAATTAACATTTCA
>Locus_40504_100
ATTTTTTTTTTCAGTGACATGTACACGATGAGCTGGTCACATTGGCGCCTGGTGTTTTGCTGGCACATGCTGCAGAATCAATCTTGCCACACACTAATTG
>Locus_40503_113
CGGTTTTGTCCGTCTCGGTTTTGTCCGTCTGCCAAAACAGGCTTGGGATTATGTTACAGTTCGTCCAAAAGCTCACCTCTTCTACTGGCTCTACTACACAACACACTCTCAAG
>Locus_40502_109
GGCCGTGTTGCAAACATTCGCCGGTGATTTGGATTCCAATGTACTCCACCTGGACGACGTCCAAGTCCAATAGGAGCAATCGATCGTTTGGATTCGAATTTCATCTCCG
>Locus_40501_76
CTCAAGTTACAGATGCCTGTCATCATTCAATGGACTTTTCTTTATTCTATCGTCAGAAGTTGTCAAACCTGATGAT
>Locus_40500_98
TAAACAGTAACTTAAATTCAGAATTCAAATAGTCAAGTTACTCTTACTCAGTAACAGTAACGGTGAGTAACGCCAGGAATAAACGGAGTTACAGCACG
>Locus_40499_93
AGCTGAACGCTCTAGCGTTGTACATTAACCACAATGAGTCGCACTAGAATAAGGGCGCCATATCCAGTCGTAAGAGGGTGGAGAGGGAGGCTT
>Locus_40498_260
CACCGGTCGGTTTACAAAGAAACGTAAGACTTGGTGAGTGGCCAGCCAAATGTTTCTTTGCATTCTGATACATGTATTATTAAATGTGAGCGAGGTCTGTACAGGTGGCTGAATTTAAAGCCTGCTGCAGTAATTGTGATTACCAATTGAAATTGTGAGTAGTTTCAATGATTGAGTTAGCTTAAAGAATATTAAAGGATTTTTTTTTTTCTTCTATGTTATTCTCTGCGCTTGTTTAAGATTGAACTGTTTAAATTTTT
>Locus_40497_105
CCACTAGTTTGAAGGTACAATTATTCTGAAACAACGAGCGCTGACACAATAATCAGTTCATTTCTTGGTATGGAGATGTTCNNNNNNNNNNCGGTAGATAAATAG
>Locus_40496_85
AGTACGGAATGTCTACATAAACGTCCCAAGTTCTATGCTGGATAATTGTTGTGCTTTATGTCATAAGGATTAACAGCGAGAAAAA
>Locus_40495_82
CCATTGGTCCGAACACCGGATGCTTAAAAAAAAAGTAGGGATTGCACTAGAACGATTTATTGTCATTGTCAGCTTTGTCTTG
>Locus_40494_81
GTAGACGGTTCGTTGTGCTCTGTCTTTGTTACAACAACACGCTCCAGAAAAACGGTCGCGCCATCTCGGAATATCTTGTTA
>Locus_40493_107
AAAAAAAAGCCACTATTGAAATAATCATATTTCAAAATAGAAAAACTTGAAACAAAATTACCATCAGAAATTTTTTTTCATTTATTTCGTTATGGCTGGTTTTTTTT
>Locus_40492_116
CTTCTGTACGGCACTGTAAACGTGGTTCTATCCTCAACCCCCCTAAGTGTTGTGGTCATCAAACGACTGTTCGTGGGTTGGATCGGCCGAAAGAAAAAAAAAAAAAAAAAAAAAAA
>Locus_40491_81
CGCATACTTTTTTCTTTACATATTTCTACAAAAATCACTTAGCCGACGACAATGACGGGAGGACAGATAAGTGGGATCACG
>Locus_40490_136
ACCACACATACTAACAACGTTAGTGTTATCACAAGACGACAAACAATGCTACGGGAATCCCAATTTTCCACACAAGCTCCATCTGTTTTTGTACACTTGGTGTTGCTGTACCTGGAGTAGTGGAAGTGTGTGTCGT
>Locus_40489_166
TCAGAAAGGACAGGGTAACTTGTAGAGTACAAATTGTGCAAACTTCGGAGTGCACTGAAACTTCGCTAACACGCGCAGGAAGTCACAGGAATCACACATGCCATTTTCAGTAAGCAATAAATATTCGAATACATCGATTCATTGCAATGGTCTACGGCTTCCGTGC
>Locus_40488_93
AAGCTATAGTGGAAACTCCGGACAGTATTTCCTGTTTACTTTACAACTTCACCTCATGGCAAGTACACTCACTGGAAACAAACTGTTTTCTAC
>Locus_40487_193
TTTATAAAGTACGAACAGTGTAAGGGAATTTTATTTTGTAAGACTGTTCCATAACTTTAGTGCAGTCAGCTCGAAAGAGCGCATGCCAAGAGACTTCTTCTCGTGTCTATCCACTCCGGGGAATTTCAGAAAGGGCTGCGTACAAGAGCGCAGCCCCTTTAGAGATACATGTTTTGAAGTTGATGCAATTCCT
>Locus_40486_81
TTGTGTTTTTGGAGTCACAAGTGAACAGTATATGCTTCGGGGATTTGTTGTTTGGATATGTTGTCACTGTTGGCGAGTGCA
>Locus_40485_81
CACTTACATGGTTACTTCGTTTTATGCATTACAATGAGGTTGTAGATGAGAATGTGAGCTCCAACTCTGTCCCAACCGCGA
>Locus_40484_93
CTTAGAGTAGTTTGGACAGTTATTTCAACCACAAGAAAGCTTCTCACAACAAGTTTAGGGCTGGTCGATCCTCAGGGTGTACTTGGGTGAAAG
>Locus_40483_221
CCTGTAGTAGTCGAGCGATTGTACTGCTGTCCAAAAAATGTGGATTGTGCACCGAAGTCCACAATGTTTTGTCCAGAAACCTGTACCTGTATCTTGTCTTCTGTCAGCAAGTGGAACACGCCACCTTTGAAAACTGTCTCCTGCGGCTCGCGACAGCCCTGACACACGGTGTACACGCCCTTGAGCAGGTGGTTGACCTCGTGTGGTTTAAAGATATCTGG
>Locus_40482_81
CTTTTAACAAAGCTAAAGGATACGTTGGCGAAAACTAGAAATCTTAACACAATTTGGTCTCTTTATTGTAGTAATAACTTG
>Locus_40481_100
AAAACAACTGTGAAAACGCTTCCATAAATCACAACCATCGCAGGCACAAGAACTTTGGCCTACGAAAATGAACAGATGTTCTTATTTTACGACTCTTTTT
>Locus_40480_151
TTAAGGATGCGATGGGTACTTGTTCGTCGTATCTGTAAGTCATATGAAGCTCCAAATACATTTTGTTTATGCGTGTTCATGTCTATGCCCTCGAGCTTCCTTGTGGTTCCTAAAACATGTCGAGATCACGTCAAGGCTGTTTTTTCACTGG
>Locus_40479_81
CAGTCCACTCGTTTGTTCTCTAACTGTCGTACAAGAAACAAGAGGAATACAACAACCCACAAAACGCTCCACTTTTCTTCC
>Locus_40478_81
GATTTAGACCAGAGTTTCGCTACATACTGAAAAACTAACTCAAAGATTACAATTTTGCCACTGATGGATCGTGTACTTCCT
>Locus_40477_81
AAGTTCTTGTTATAGTCGTGTTACTGTATGATAATCACTCTTTTGATTACAATGCCGGCCCTGACCTTGTGTCAGCCAACT
>Locus_40476_104
GATGCGTTTGCTACGGAGCACTTTGCATACTAGACAAAGAAGGACGGGACTCAAAACAAGAGTACACGAGTACAGTGGAGACGANNNNNNNNNNTACGCCTGGA
>Locus_40475_82
ATGGAGCTATGGAAGCTGTTGTTGCCTCTGAGTCAAAGAACCAGACAGGAGAACAAAACCCACATCAGCGCCGAGTACAGCC
>Locus_40474_87
CGGCTGTCCTCATGTGGTCGATGCAGTTGCACCACAACAACGACCTCCCCCACCACAACCACGGCCTCTACGACATCTACGACGTGG
>Locus_40473_82
AACAGGGTCTGCAATGGATAGGTTAGTGCAATCTCGAGAACTAAGACGCGCATGATAATGTTGAAGACCTCGTCGAGTGTAT
>Locus_40472_81
TTTTTCTGTAGTGGAAAGTCTTACTTCAAAATAATTATTTGCGTTATCATAACATTTCTTACAGTCATAACTCTAACTGAC
>Locus_40471_94
AAGTTGGTACTGTGGAAGTATTTGTTGCGGACAAACACCACCGCCATCAAAAAGAACTTCGCCCACGACCAGGATCTGACCAGGCTCTACAAGA
>Locus_40470_89
TGTTTACAGTGTCGGTGCCGTGAATTGAGGATAATAAAAGAAGTAAGTAGAATCGGTGTTGGTACAGAAGCCTGTGAACGGGCACGCAG
>Locus_40469_101
TCGGTACATACCTTACCCACTAACTGGTCTACAACAAGCTGACGGAGAATAATGGGGACTGCCCGGATGTCAAGTTTGTGANNNNNNNNNNGGCTACTACG
>Locus_40468_100
CGCACGTCCTGGGCTGGTGGTTTGAGTCGCAGTGCCACAACAAGGGTGACGAGGAGAACTACTGCTACACCAAACAGCCGTACGCCTNNNNNNNNNNCCC
>Locus_40467_98
GGCTGACGCGACGGTTATCGTAATTATAAAACAACCAACTAGCACACCAAAACCCGTCTTGATGATGTCTTGTTTGTTGTCNNNNNNNNNNGTGCTTG
>Locus_40466_81
GGTCTAGGAACCATCCCAACTGTGTCAACTAGAACTAGTAGGTCTACAAGAAGGGAACTTTGCGTAACGCCGATTTGTCAG
>Locus_40465_86
TGGTTGTTTCTACTTCAAATGGGGTCTCTAACTCCTACAACTAAAAGTGGTATGAGAAGTCAGCGCCGCGCCGACCAAGAGGCTAC
>Locus_40464_95
GGTAGGCCCGGATCCCGTTTAGGTAATAGTAAATAAATAATAAAGAGGACAAGGAAAAAGTCGGCTCTCTTCACTTGTCTGCACGGCAAGTCAGG
>Locus_40463_125
GAACCAACGACGGGAATTTCAACTTTCCTCTTTGTTGAAGTTGAAGGGAGGCTACTGCAGTTGTGTGTTAAACTGAGTTTAAAGTCGTTGGTCTTGTTGGTGCAAGGCGCTAAAATGAACTCTAC
>Locus_40462_107
ACACCACGTGCCGCGGGGTTTCACACAGTTAGACAGCCACAGAATCATGAGCTACAACAGAAAACCTTGTGCCAGTACAACACGATACGTCGATGGACACAGGGGAG
>Locus_40461_81
TCTGTGACGAGAGAGTGGTATAAATCTGAAACAATTATCGTCTGCATTATAATTTCAGCAACAGCCTTCGTGGCTCGTCAT
>Locus_40460_83
CAGATCGGCACTCTACCTGTCATCGGTAACAGGGCGAGAACGAACGTGGCGAGAATAAAACAAGCACCGAATGTTATATCACA
>Locus_40459_95
CCGGTAAGTTCTATCTACCGTGAGTAATAGATAATTATCTCCCTCATGAGAAGGCTGATGAGCGTCCAGAGCGCGGTGGTCCCCACCAGCGCACC
>Locus_40458_81
ACTAGAGGAGCATCGAACACTACATCAACGATAACAAACGCCACCACTAGAAGACTCCAACTGCTTTCATGTACTCGTCGA
>Locus_40457_97
GACTAGCACTACTTCGAAGGTGTATACGACACAAGTAAGCTGCCCAAGATAAAGCTGAACGCTGTAAAGGTCTTGGAATTANNNNNNNNNNNNNNNA
>Locus_40456_81
TGTTGAAGTTAGCCGGAACGTAGGTCACCTAGAATCAATATTGTCAGCAAAAAGGTGCCCGTAACAGCAACCGTCAGCGTT
>Locus_40455_101
GTTTTGTTAAAAATAGTGCATTAATGAAAGAGAAGAACTCTCCACATGACAAATTCTTCCATCTTTAGATTACAAACATTGNNNNNNNNNNNNNNAGGTAA
>Locus_40454_99
CACACAGACGGCTCTTGGTCTAGTTACAGAAGAATCACTTTTCTGATGACAATCATCTCAATGTGAGCACAGCTGTTCCAGCCCACCGTGGTGCAGGGC
>Locus_40453_81
AGACTGGTATTAAACGTGGCTGTATGCTATACAAGAAGGCTTCGTAGGATAAAGCTTTCATGTTGTTTGCAACCGCCCACG
>Locus_40452_81
AGCTAATGTTCAGATAACTATCGATGTGGCACAAATAGACCCCGAAAGAGAAAGATGGCAAATCAGTTGAGACATACGTCT
>Locus_40451_81
TTTCTGTTGTTACCTCAAGATCTGTTCTCGACAATCATCAACAGCATCACAATTTATGACGCCAACAAGGACGGTATTGTC
>Locus_40450_82
CCCTTACCACTTAGTACCGCTGTGTACTTAAAAAGCAGAATGCGCACAATAACAGGCGGCATTTTAAAGCAGCTCTGTTCCC
>Locus_40449_82
TTTCAGTTATCGGAACGCAACTTTTGTTTTCATATAAATACTCTACGCAATACAATTTTTGGTCTCAGCCTTGACCTTAGTT
>Locus_40448_106
CGACAGACGGTAATATAAATCTACTATAAGATGTGCAAAAGTAGCAGTAGTAACATAACAGTTAACATCTTAGTCCAGCTTTTTAANNNNNNNNNNNNNNNNNTAT
>Locus_40447_135
TCTTTTGTCCGCTAAATAAGTTCATAGAGTAGGAAGATAAATCTTGTTATAGTTATGCAGAGGCGTTACTAGGGTTGGTGTCACCCGGTGCGAAGGCTTATGGTGTCACCCCCTCACGACTACAACATAGACATC
>Locus_40446_102
AAGTCACAACGTGGAAGATGTTACTCATGGATAAGCATCCAGAAGAGTATAACTTCAAAGGTGCTCAAATGTGGTAAAAACNNNNNNNNNNTTTGGTTGGAT
>Locus_40445_96
CTTCCGAGTCACATTTGTGTTTAGTAGTACAGAAGAATACTGGTCACAACAATTATCGTGGCGACTGTTGTAGGACTAGGACAGTCCCGTGTGTGT
>Locus_40444_144
TAAAAAAAAAAAAAAAAAACACTATAGTTTCAGTTTATTCCGGAATTACAAGAATGGGCCATGAACAAGTTAACACATCAGTCATCGCTCCATGCGCTACCTCCACACTATTCAACGCACACTCTCCTCTCACACAGACCAGGG
>Locus_40443_81
ATAGGAACGGCTACCCGGGTTTTTTCATCGAAAAGTAGCAGGGGCAAAAGAAAAACTCTGTGACCATCTTCTCGGGTCTGC
>Locus_40442_89
CACGCACACCTCGACGAATAGAGAGAAATTATTACTTCATGCCATTTTGTGTGGGTAACTAGCAAAGATCGGAAGAGCGGTTCAGCAGG
>Locus_40441_101
GCACTTGTCGTTGATGATGCGAGTTCCGTCTTTAGTGTTTTAGTGCATGAGCAGAGTCAGGCTGATGCAGTTTTAGAGCAGAAGTTAGCACAACAGGAAAA
>Locus_40440_107
AACTCGAGGTGGTTTCGAGATTTGATTAGGAGTACAAGAAGCATGACACCCACAAGAATGGCATCCAATGGGACAGTTGAGCATCGGNNNNNNNNNNNNNNNACATA
>Locus_40439_81
CCCTTAGTGGAGACGGCACGTCCATCAGGGAGAAGTACAGCTGCAATAACAATTGTATTCAGCAAACCAACCGCACGCACC
>Locus_40438_81
AGTCGGTCAACACCAACTTTTATATTTCAAAAAAATAGCAACCACACAACAAATGAGACTTGCTAGCGAAAAGCACAGTAA
>Locus_40437_93
GTCTTAAGAGATTGTGACTATTAGAGCTTGTTTCTTCCCACGCTCTCACTCAATGACCTCTACGTCATCCAACACGCGATTCACACGTGACAT
>Locus_40436_139
GACGACGACCACGAAGAAGAAGAAGTCGTCGTGGTGGAGGCAAGTCTTCTTGACTTTCTTCAGCAGCATTCGATGAAGCAGCATTGCCTTTGTTTCGACGAACTGGATTTTCTTCAGGTGGTGGTGTGTTGTGTTTTAT
>Locus_40435_93
CTTCTTGGAATGGACCGGAACTGTACAGACGAATCCTGCAGAGATGCGGGAGTGCCTTCGGGAATCAGAACACAGGTGCTGCATGGCTGTCGG
>Locus_40434_81
TAAGGTGTTGTCGTTAGTCTGCCTTTTCTTAAACATAAACGCTAAGTATGAATTGATATGTCTGCTCGGCCTGTCATGTCT
>Locus_40433_99
CCATTCGTTGAACTTCTACCTGCATGCGACACAACCAACAATCTTAAGAAAAAATCAACCCTTCATCTTGTATTGAGGCTGAGAGGAGGCATCATAGAG
>Locus_40432_231
ACTAGTAGTAATAAGGGATTGTTTGTTGTTACCAAATATCTCTCATAATAAAATACTTAAATTTTGCAGATCTGTAGAGGGTGCCTCCGTATGGAAGGGTAGATCACTCAGTCCGTCTGCCTCGTTGCGTATTGGGCACGTGACGCTGCAGCTGTGATACACAAAGAAAGTTCGAAAAGAAACAATTGGATAATTTAATGCATTTTGGTTCATGGTTATTAGCTCAAAATG
>Locus_40431_117
TGATGCACAAGCGACAGACACTGCGTTAGTGCATTTTCCAAGTCGGACACCGCACCTTCTATTTCTATAAGACCTAATATTAAGTTTTTGCTCGCATCCTCGGGCAGCGAAATAATG
>Locus_40430_87
CTTTCAGACCGAGTACAGAACCGATCAACCCTTGAAATGATATGTTGGCTGCACCATGAAAGTCTGGCTCATGTCTTGGCTAGTTGG
>Locus_40429_156
GTCAACTGGTTACGTCCACAGTCAACTGGTGTGCACTGTCCGGAAGCTCCCAGATACAGATGGTGCCTTCCTTACCGCCAGTCAGCAGAACCGTAGAGCAGGAGCCGAATTTGACGCAGACGATCTCGTCACTGTGAGCCACTCCCACGTGAGTGA
>Locus_40428_118
GAACAACGGTCACCGGCGGACAAAACCCCAAGGAGCACATCATGATGTCTTCATCCCTTATCTCCATATCTCTAATTTGACGCACGTGCGTCCTGTAGTCGTTGTCGGCACCAATGGG
>Locus_40427_106
ACGTAGACATTGGAGATTGAATTGTGTGTTCCACAATGGTGCAATTCTGGAGAGCTGCTGGACTCACTTACGTCCGCTACGTTAACATCTGCTCGAGAGTGTTGCG
>Locus_40426_99
ATCTGCATGTTTGAGCTTCTGCATTTTGTAAAAGTTAATTCTGCAAGATCAAATTGCCATCTTATATCTGCACAGTGCATACGGAGCCGCAAACCAGTG
>Locus_40425_91
TCGATGGACGTTTTGTTTCGTGTATGTTTTAGAACTACTTATTCGACAACAACGTTTGCCTCCCGGTCTTCATTATGTGCCAACCCAACTG
>Locus_40424_93
CATTCGCCGTGTTGTTTTGGGTGTGGATAAACCACAGGTGTGGGCACAGGACTTTCCACATTAAGAAAAAGACATGCTCTAGGTGTGCATATC
>Locus_40423_81
CCATGGTTCGGAACACCAAATTTATGACAAAAAATGAGCTTGAAGAGAATAAAAGAAGTGAGTGACTGCCCTTGTCTGGTA
>Locus_40422_115
CACTGGTGTAGGTGTAAGCAGAGAGAGTGCCCAGCAAAGACCTTCTGTTGACCATCCTCTGTATGTCTCACATTCATCATCAGACTTCGCTATAACCGTCGGTGGGGCGCTCTCC
>Locus_40421_154
CCCATTAGTTGTGAGATAGCGGTACAAGGCCCTTACGTCCTCCCGCCTCGGTGGTGCAAACGTGTTCATGATGCTGATGCGCAAGCACAACCACACGAACAAGTACTACGCTGGCCTCGCTGGCCCCGAGCGCAAAAAAAAAAAAAAAAAAAAA
>Locus_40420_98
ACTTGACGTTGCTGTGTAGATTCTTATGGGACAAGAACCAATTCCAATAGAACCGTAGGTGGCACTATCCTTGCCGATGGGNNNNNNNNNNNNNNNNG
>Locus_40419_100
CTGCAAGAGTGGTTTAAACGTCACTTCAACACAAGTAAAGGCGTCACCAGAAAAGTCGGGCAACGGGCCAATGACATTATCNNNNNNNNNNNNNTTCGAT
>Locus_40418_101
GAGTAGCGTAACGGAAACCTAATCTGGGTTAAAAGACGTCAAGCCATCTAGTATGAATCTCACTCCTCTTCTATGGAATCGTCTCAGTTGTTGGATCACCG
>Locus_40417_152
TAAATCAGGCCGGGTCAGGCAGAAACACGTGACGTCCATCATGTTCCTGTTCTTGGTTCTCGCTGTAGCAGGTGCAGCTGCTCTGCCCTTCCAGGAAAAGTCCATCCCCAACTACCACTTCTCAACTGAAGATTTCATCTTCCTGAACTCAC
>Locus_40416_85
GGTGGGAGGAGTACTGGAGGTGGTACTCGCAAAACATAACCTCAACCATGGACGACAAAATGTCCTCCCCCATGGGCATCGCCGT
>Locus_40415_106
TGATAACTTTTACAGTTTCGGTTCTATGTTAAAAAAGAAGGGAATCCCCCTAATAAGAAGAGGTTGATCTTTGCTGGTAAGCAACNNNNNNNNNNNNNNNNNCTGT
>Locus_40414_84
AGTCTACCAGTAGGAGTAGTAATACATCTTAAAAAAGAAACAATGAAGAAGAAGAAAAAAAAGGAACAAAAAAAAAAAAAAAAA
>Locus_40413_266
CATCAATCAAACGTAAACTAAATAGCAATTATTTGCTGTTCCGTTAGCCGCGGTAAGCGTCATAAACTCAATGTTGTTTTCACAGATGAAACTTGTCATGTTACAGCTCGAGGTTTTGCTTCCGTTGTACGTTGTCTGGAGTCTCCATTCCACTTTGTGGACAGAACTGTTATAGTTGTATTGAAAGTAGGCGGGCCACCCAACACGATTTGTACTCTCACAGCCTTGGGCTTCGATGTATTGAAATGCCAACATGAAGCCTATAG
>Locus_40412_104
TTTCTTAATCTTAGCGGGAGCGTTTCTTTTAAAAGATAAAGTTACCCTGATATCACCAAGACGTCAAGACTGTTGATACTCATCGGGCTGTTGGCCTTTTGCGA
>Locus_40411_113
GTGGGCGGCTCGTTGACAATCGTGTATGTTACCGGGTTATTTAGCTTGTAATGACTGCTGGTGCAAAGAAAAAGGAGGCAAAGCACACACACACGCTCACACACACACACACA
>Locus_40410_87
GGGAGTGTTGGAGGCATTCACTTCTTGAGTAAAGAAACGGTGACTTTGTTATAAAAAAAACGATGGAAGATTCCTCTGCAAGGTCCA
>Locus_40409_81
ACTTATCTGGCTCTTGATCTGCATTTTTTAAAGATCATTGTTATATTAGGAACTTTTAGCAGTACTTCTGTTTGTCTTGGC
>Locus_40408_87
ATAAAAAGTAGGTGTGATGCGATGTTACTTAAGACACGTAAACCTCCTGACTACCAATACGGTGTTGTGCGTGCGCGCCGAACTAGT
>Locus_40407_83
GGGAGCGTTTCGTTTGTGTCCAGTTTAAGTAAAGAACTCACCATGACGTCAAAACTGTTGATACACATCGGGCTGTTGGCCAT
>Locus_40406_83
GAAAAAGGAATGAGCTGTCGGTTCTTTTTTAAGATATCACAACACCGTGATAATCAAATCCTCGCAGATTTGGGCCAGGCTCA
>Locus_40405_82
CATTTATCCTAACTGGTTATTGCCTTTTTTTAGAAGTAGCTGACCATCACGAAGCCATCGCCGTCCATCAGGGCGAAGAAGT
>Locus_40404_94
ACCTTGAGTTCCGTGTATTTTTACTTTTTAACATTGGTACTTCTCAACTACCAACCGATCATCACACTTGGTGCACCCGACTGNNNNNNNNNNG
>Locus_40403_106
CCAGTGCCTACAGCTGCCTTCCTGTCAATTAACAAACAAAGAAATCCTCATGACAAATACATTTCACGCAGCCATCTTGGTACCAGNNNNNNNNNNGGTCTTAAGT
>Locus_40402_86
GTGGTCGTTATGGGACTTATCGGCTCTTTTAATAGACCATGATAAAGCCACTATCAACCTTTGTCATTTCGGCAAATCTCTCCTCA
>Locus_40401_103
GAAAGCCCCACACTCGATTAAGGAGGTTGTTCTTACTTAGCATGAATCACGATCGATCGTCAAATAATAGATCAATTCCCAAAGAGTGTAGCAACGTTATCGA
>Locus_40400_76
TAAGGGAGATGGTGCTATTCCAATTTGGTAGGCTACACATGTTTTTTCACTGAAAGACTGGTCGTGTTTTTAATGT
>Locus_40399_81
TTTTAAGACAAAAGATGAATGTTTTTTTTGAGCCTGATCGCCATACTAATAAGCCTCCCGGCCTTAGCCCTGTGCCAACCT
>Locus_40398_101
GTTCAGTTGCATGGGTCTAATGAGTCTTTGACAATCACTGTAGACAACACAAGATATCACCATGAAGATCCTGTTTTTCTTNNNNNNNNNNNNNNNNNCGA
>Locus_40397_81
GGTTCGAGTACTAGAAACAATGGTTTTTTTCACCTGCATGCTCCCACAACTAACCCCAGAAAAGGAACACTGCAATGGCAA
>Locus_40396_136
ATTTCCTATAGCATCATCAACAGTCGCCAACCCAAAATGTACTCCTCGATCACTCGTTCTCGTTGATATTGAGCGTCGTATGAGATACGGGCTCGGGTCTCCTCGTTCTTGGTGTTGTCATATTCGAAGTATCTGG
>Locus_40395_117
ACGGACTTATTGCAGGAATGATTTCTTTTTATGTAAAACCAAAATTGTCAGTAATGATGTACATTTTGAAAATTTGAAATTGTACAGGTCGGCATCTCCAAGATGGTCTTTGGTAGA
>Locus_40394_87
GTAGTCTGCCAATGGAGCAGTCATATGCTTATTGAAGACAAGTTGTACCTAGTTCTCACGTGTTTTGCCATGACCATTGTACCGATG
>Locus_40393_117
ACGTTGGGTATGAAGGCCAAAGCGTTAGGTCCAGCTCTTGCTGCGAGAAGTCGACTCTTGTTCTGGTCTTATCGAAGTAGAATTTCTCATAGGCAGCAACGGCGGAGAAGGCCCAGC
>Locus_40392_103
GATTGGATATAGGTAACAGTCGACATTTATTTGACCTTGTCACGTTTCATATTAAAATTGTCACTTATCGTATTATCTTTGTATGCTCATCAATTGATATTTT
>Locus_40391_101
AGTTGGTCCAGAAGGTTCATGGACTTTAGTCGACCAATAACTAGTTCGCTTTGGGCAACAATAAGGTCCAGATCAGCCTTGTGGACAATGNNNNNNNNNNA
>Locus_40390_104
GGGCCGGAACATTTCACGATCGTGAGTCTCTTAATGCTAACTAAAAGTAAAGTGCTAGCAGTGGTTGGCATTCAAAATAGCTACATACAAAACCACACACAAAA
>Locus_40389_109
AACTAAGCGGTCCTTTCAACTCTTCTTGGTAATATGAAAAAGAATACTGTAAGCGCTCTGTGTGTCGCAGTGGTAATGATCGGTTTCACATACGCCGATATTGTGCCCG
>Locus_40388_100
TAGTTAGTTCTTTAATGTGAAGCACGTAGGTACGGTGTGTTGTTGATACAAGGGACAAAATTCTTTGCGAAAACCACACCTAACCGTCATAGTCGTCGCA
>Locus_40387_107
GACATATCTAACAAAAAGTAGATAAGATTAGATATGTTTTGACTAATAATAATGTCTAATCAAAATTGATAGCTTCCATTTATTCTGAAGTCCACCTGGCAATGAAA
>Locus_40386_102
TTAAGGACTCGATTGTACGGTCTTTCACCGCCCGGGGTCTGCCTCAAATTGCCAGGCCCGGTCAAGGCCACCATCCTTATCCCCAGCCCTAAGTGACAAAAT
>Locus_40385_100
GGTCACGTAGAACAGAACCTGGAACTACTTCAAATGAGGATCATGTGCTTTAGATGCTAACAATGCACTTGAATTTGTAGCGATCGCCTCGATTACGTGG
>Locus_40384_127
TCCTCGGTACGTAAGATTTCTGTCACTGGTAAAGAGGTCCAAATAAGAACAAACAGTTTTACATATGTGCTAGACCTGATGGGGCACCAGGAAATCCCGAGTTCAAGAGATCGGAAGAGCGGTTCAG
>Locus_40383_95
TCATGGGGTGCTCAAGAACTGTTACATCATGTCCTGGCCTTGTCCATCAGAGCCATAACCAACAGCAGTGACACCGTGATCGAGGTTCTCCGAGC
>Locus_40382_111
CAGTACGCCAGCTGAACATCTGTTGTTTTTGAAGCGGCGTGTGTGTCAAACGTTGTCTCCATAACGGCTCGCCATTAAGTGTGGAAAGGTTAGCATCCATTGGCTTAATGG
>Locus_40381_145
GATTGACGAAGCTCTAGTAGTCACGTACGGAAGAATGTCACGTATGTTTGAGGTGTACGTTCGTTGCGGAGAACAGCTTCCAATGTTCCAATATCCGTTTGACCAAATTCATTCGTTGGTGCACCCGACTGGCTCGCGATTCAAT
>Locus_40380_81
CATCACGTAGACAACCGAATAAGTCTTGGAAATAATAAAGATGAAAGCAGACCTTCGTACTGGGGATGCATGACGTTCAGT
>Locus_40379_159
ACTTCGTGTTGAATAACGGCTTCTAAGGCTTCGAAAATACGATGAGGTCGCCCGTCGTATTGCCATTATGGAAGTCGATTTGGAACGCGCTGAAGATCGTGCTGAATCAGCTGAAGCCAAGATCGTCGAACTCGAAGAAGAATTGAAAGTTGTCGGTAA
>Locus_40378_120
GAAGATAGAATACAAGATGACGTGGCCATAGTAAGTTGTGAATGATGACAAAACTGTCACCTGATCCACTGTACACAAATGGACCATCAACCTGTAATGAAAATGATGTTTTTGTGTGGC
>Locus_40377_136
CAAACAGCCGAGTACCCGTTCACCACTTCTCTTGGCATCAAAGAAAGAGCCATCAAAAAGGCTCCTTGTTTTCTTATCCCTATTTAGTGGACACTTCACCAATCTTAAAGAAGTTAATCAGGAAAAGGCCACATGG
>Locus_40376_104
CCACTTGATAAAAGTGACATGACTGCACCAAGCGAAATATTATTTATATTACTTTATTTGTTTCATTTTATGTGCTTATTAACGAAAAATTGACATATTCTGTA
>Locus_40375_81
GTTAACCCAGTTGTAGTACCCGTTACTTGTACAATTGAGCCTTTTTAGATACAACAAGTGCTATGATTGTGTTGATTCCTG
>Locus_40374_144
GTCGCTCGGAAGTATTAAGTTCATCTCTCGCAAGTTCTTGTGCAGGTTGTGGAAGAGAGTGAAGTCAGTCTTCAGGTTTCCATCCAGCTCAACCTCAGTTTGGACATTTCCTTGCTTGAGTCTCAGCTCGGTGAACAAAGTGGG
>Locus_40373_140
GTATATAATAGTAGATACATAATTATTTTTAGTTCCAAATTTTGTCAAAGTGATGGGGTCTTGGTTTGGGAGATCATTTAACTACACACCCCATTTCTGAAGTGTTGCCGATTGCTGTTGTACTGGAGAGATTGACTGGG
>Locus_40372_109
AAAAAAAAAAAAACTGGTTCAGATTCCGTTGTCTTCAAGCTTAATTACTTTCTGCCCTTGCCCTTACCAGCCTTCTTCTGGTTGGTTTGCTTGACGAATTTTCTTCTGA
>Locus_40371_286
CGGTTTGGAGTCTAGTTCTCGTTCTACCCTGACATCACCAGATTTATGCCAACAGCTCTTAAAGTCAAGAGAGAAATACGTGACCAGAAGGGGAGACTTAAATCTGTCGGTAAAGAAGAGGAACAGAGGGTAATAGGAGCCCAAGCCAAAGCTCAGCCCGCCCCAGCAGCTCAGACCAAGACCAAAGATGATGCCTATGATCAGTTCATGAAAGAGATGGAAGGATTGATCTGAAGGCTGTGCTACTTCATTCTTCTTCTCAATCACTGGCTCATCCAAGGGAAAG
>Locus_40370_196
TAGGGTTCTGGTCTTCTTAGTTGGATTAGCGTCAAGTCAAGACTATCATCAAGGGAGCTTACAAAGGCTTTGCTGGTATGATTCAGTCTCTGAACGGTGACACTGTGCGCATGGAGCTGCAGGCCATGAACAGGTGTGTCAGTGTGCCTCTGGAAGCACTCGATATGGACCCTATTGAGAGAGAAAGCTACTCCAA
>Locus_40369_112
GGTCGTAAGTTCAAGGGCGATAGCGATTATATTTGCTAAGCACGATGGAAGACTGGGATGAGGTGTCAGACGTTATTTCAAGCAGTTCCATGGTGTCAGGAAATACCAGGTT
>Locus_40368_104
GAATAATGTTGAATGGTTCTCTACAGCTCAACTGGCGCATCAGCAAATGCATCGATTGAGTCACAATTAGATTGTGCACTTGATTTGATGAGACGTTTACCACC
>Locus_40367_81
ACTATGAGTAGCCCGACAACCGGTAATACCAAAACATAAAAGTGGAAGACACACGTTGTATCATTGCACCATGTATTGACT
>Locus_40366_84
ATCCCTATTGTCCCATTATTAACCCGTAGGAGTACTACAAACAACCGCGCCATAAAGATCCTGTTAGGTCTCCTCTTTGCTCTA
>Locus_40365_143
AAGAAATGGTTGATCTCGGTGATCGAAGAGAAATCTACCACTGAGATGACCAGCTTTGTTGGTGTACATGCTGATATAATGTTTGGTCAAAGCTGTCAGAGTGTTAAAGAGTTTAGTCACGGCCTTGAGCAGAGCTTGTGAAC
>Locus_40364_126
AGGGATGTGTTGCGAGAAGGCTAGAGGTAATTCTCCTGACATAACTTGGTATACTTCATTAATATCTGCTGTATTGACCAGTGGTCATTACAGACTATTCAAGCATATCATCCTTTCTTCTTTTTC
>Locus_40363_255
TAGGCACACAGGGAGGCACCTGTGCGGCACATCATGATGGGCAAGAACACCATGATGCGCAAGACCATCCGTGGCCAAGTTTCCAAGAACGCCAACTTGGAAAAACTGCTCCCACACGTTTACGAAAACGTTGGCTTCGTTTTCACCAAAGAAGACTTGAGCTCCATCCGAGAAAAGCTCTTGGAAAACAAGGTCGCCGCTCCAGCTCGTGCCGGTGCCATTGCGCCAGTCGACGTTACTATCCCAGCCCAAGTA
>Locus_40362_126
ACTCACAACCGACCATATAGGTTTTATGTTCTTTATTCTGGAAAATTGGGAAAAGGTAACTATGAAGCATTGGGAACAGGTTCCNNNNNNNNNNAAGCAGGTTCTTCCGTGTAAACTGGATCCACA
>Locus_40361_112
GCCCCACAACACGTAGATGTACGCGTAGTAAGCATATAGTGCCACATGTTTTTTATACCATTGAAATAAAAACTAGATTATCCGCCGGATTGCTTCATTTTAGCCCCTGCGC
>Locus_40360_132
CCGTAGACCTAAGTAAGCTGTTATGGTAACTTCAGGTAAAGTATTTCCATCAATACCGTCAGGCAGACGTCGCCATTTAAGACACATATCGCACTGCGCCCATAACCAGTCAGGGAGGGTTCGAAATGCAGG
>Locus_40359_88
AAGGACAGGAAAGAAAATCTAGCTAGGCATAAGGACAACTACATTAAAGAAAAATGAAAGCCAAGTGGAAAAAGAAGCGTATGCGAAG
>Locus_40358_90
AGGGACTTTGGGGCTCATTACGATTTTCGAAAGAGACAAGACTTGATCTTATCCGCCGTTGCCGCGACTTACCATCGCTGGAACTTCCAG
>Locus_40357_124
GGCCCCTGCTCGATGCTCGATAAACACTTCGCGTTTCACAAGCATGCTCAGATGTTGACCTCCCCACCAGTGGTGTTCAGAACTCCAGCCCAGGAAACTACGACACTGAAGCCAGGTTCGGACT
>Locus_40356_82
GTCGGACCTCGGAACTTCCGGGATCGGGGTAATGACGCACAAGTATCTAAAATTCCCGTACAATCGCATTTTTTGCATCCAT
>Locus_40355_100
ATATGTTCTACAAGCGATTCGGCCGTTTCTGTTCAATGAGTGACAAAATAACATACAGAAAGCAAAGCAAAAAGCCTGCAGCAAAAGAGGAAAAGAAACC
>Locus_40354_81
GCGGTACAAAAACTTGTGTCTGCTCTTTCAAGAAGGCAACATCGACAGAGATGAAATCGATCAGAGTTTCAGACAATACGA
>Locus_40353_83
TTGGGCCGTATGTTCATGTTCAGTTATCTTAAAATATGTGTATGTGTTTAAAATTAACGGGATCTAGCAGGACGCCGCGGTTC
>Locus_40352_101
AAACGGTGATCTAGACACTGTCATTGTTTTCAATCAATACCATATGAAGATTAAATTGAGTTGTGTCTATCACATCAGTGACTGCCTGAATGTCTCTGTGC
>Locus_40351_97
GAAGTGAGGTCGACCATGAACAGTTTTTTTCAAATATTACCAAACTAATACAGGTCTGTCCTACAGCTATGATAAGTGCCAGACCACCCCTTACTAC
>Locus_40350_101
ATTAGTGCAACGTTAGAAATCAGCTTTTTTAAACCAAAAACAAGCCAAAAAATGAATTCTTTGAAAATATTACACCTTGTAGCCATTGTCTTACTGCTTGG
>Locus_40349_94
ATGAAGAGATCGGTTGTTATTTTTTCTTTTATGATCACGCTAATATAGCTTCTCTTTTCGCCTACGAGATGGCACAGCCAGGAGGAAACAACCC
>Locus_40348_99
AATTATCCCCCTCCTTGAAACTCTGAGAACAACAAAAAAGACCTTTGTCTTTGAAGAAGGATATACTTAAGCCATCTGACAAAACGGCNNNNNNNNNNC
>Locus_40347_101
AGTCGACAAAGCAGCATACCAATTTATATAACTAGAGGTCAGAAAGCAGAATGTTGCCCTGCTTCTAGTCCTTTTTTAAGACCGAGTTGCTGGCAAAGTTG
>Locus_40346_101
AAACTGTCATCTAATGTTCGAATGTTTTTTTTATCAGCATCACCTAAAAATTGTAGCCATTTCTTGCCATGAGATGCTGGAACTTGGCGCCCCATCAGAAT
>Locus_40345_101
AAAAGAAACTTGTATTTTCGTCGTTGTTTTATAGTAACACCAGGGCAATAGGTACAAGCCAGGTTGCCATTAAAACACTGACATCTGGAGCATTCATCAGA
>Locus_40344_97
TAAAGTCAATGATTTCAGTTATCGTATTTTTTAAAAACACCACATGAATATCCTCTACGCCATCCTGTATTAGATCTCAGACTTGACCTTAGTTCAA
>Locus_40343_81
TCATCGAGTCTGGGTGTAGTCGTTTCTTCATGTTCTAAGGGATCTTCTTGTTATTTTTTATCATCTCCACGGCTTAGGTTG
>Locus_40342_101
CAGCTGAACGCTCTAGCGTTGTACTGTTTTGCATCAGAATCATACTAAAATTGGGGCGCCATATCCAGACGAAAGAGGGTAGAGAGGAGCTTTAAAGTTGT
>Locus_40341_101
GTCGCTCAACGGGTAGGTGGCTCATGTTTTCCACTAATACCACCTTAACACAAGTCCACAATTTTGGAAGAAGATCGTCAAGACATCCGGATACTCTGGAT
>Locus_40340_101
ATCTTTGAGTTATCCTAATCCACCTGTTTTCCAGGACAAGAATGACAAGACCGAAAGCAGGATTGGAAATAATATCTGATATAAGTATGTTCTAGTAGGAA
>Locus_40339_101
GCCATTGGATTAAGAACTGCGTAATATTTTCAAAAAGGATGACCAGAATAGACAGAGAACGATGACCTAAAAAAGACGTCAAACTCGGTGGGAATCTCCCA
>Locus_40338_101
GTGCTAAGAGTAGTTTAAACGTACTATTTTATAGAAACAACAATCAAAAATAGAATCGAATACTTTTGAACAAACTATAAAATATGTGAGCTGTACGCCTC
>Locus_40337_101
CCCATTATGGAAACTGTAGTTCAGTGTTTTACATCAAAACAACAACAAGAAGTCCAACGCTATTGTAGACTACACTCTCTATGCCTGCGTGGTAGCCCAAC
>Locus_40336_101
CTAGTCCTTAGTTGTGTTAGAGTCGTGAAATTTAATCTAAAAAGGCTCAACTGTTGGTCTGTTCCTATTATTTTTATCCAATTGAGATCGTTCTGTTCCTG
>Locus_40335_94
GTTTGTTCGTGGCTTACAATATAGTTTTTCACAGGCTTAGTCATTAAACAAGAAGACAGGATCTGTACACACGCATGTGTTGCNNNNNNNNNNG
>Locus_40334_101
GCCAGAGTATGTCAACTGGCGCTCTTTTTTGCAGTAGTAGGAATAAAAGATACTATCACTGCCACACAACGAAATCCAGAAGGCGGAACATATGCTGGGGC
>Locus_40333_94
AGTCTGTTATGCTGTAGTTTTTTTTTTTTTGAGTAAGCCAACACGAGTACACCAGCTACGCAGAATAACACACACCATCTCTACCCCCCCCCCC
>Locus_40332_101
CCCATTAGGAAAGCAAACTGGAGCTTTTTTTAATTAGCAAGATTTAAAAAAAAGCCAAAAAATGTCCGAAGATATCAGATATACTTTGAACAAAGTGGTTC
>Locus_40331_100
CGTTTGTTTCAAAGTTGTTGTTTTTTTTTTTATAATTACCAAATGAACAGCCTGTTCGCCATTCTCAATTACATCCCGGACTTAGCCCTGTGCCAACCTA
>Locus_40330_104
AAAGCAAGAACCGGCGACATTCTTTATTTTTTAATACTAAGACATTAAAAAAAGAAACTCATTACAATAAAATATTGGATAGCGTTGTTTCTGATTGGCTCAGT
>Locus_40329_61
AGCCCCGTTTACACGTGTTCCTACTAGGTTGGCCATTGTGATGTTGTCTTTGGCGAATGTT
>Locus_40328_101
GCACGTAGATTAAACCGATAACACTGTTTTTGATGAACAGCAAATCAATACTCGAGAGAAAACTATTAACAAAAATGTAGAGAAAAATGTTAAGCGTTACT
>Locus_40327_97
GGTTTCACCACTTGAGCACCATCCTATTTTGGACAACGATGATGGTAACAGACTCCTTGAAGAAATGTACCAGATCACTCATGTCGCAGACTCCGTC
>Locus_40326_101
GGAATGAGCTGTCGGTTCATTTCTTCTTTTTCACAACAACGAGGTAAACACATCCTCGCAGATTTGGGACAAGATCACGAACTTGCCGAGTTTGCAGCAAT
>Locus_40325_94
CGGACCGGAACGGAGGACAACCGATCTTTTAAACTATCAAGAATCCAACACACAAGACTACTGTCTGAACAAGAGAGAAAACTGTTGTTATTTT
>Locus_40324_96
GGTTTCAGTAGGGTCAGTAGTGGTTTTTTTCAAAATCATCCGCCCAAAACAAAAGAGCGTCCACCCCATCCGCTGCCCCAGCGAGGGAAGCCACCT
>Locus_40323_97
ATCTGCAGTAGAGAGGTAACCAGTTATTTTTCACTAATAACAGTAAAAAACAACAACATCACAATGCAAGGAGATAAAATAATACGTGTCCTGGGAA
>Locus_40322_97
GCGTTAGAAACTAGGAGAAAGCAGTCTTTTAAAGGATGAAGACCCAAATATTGGTACGCCCTTGAAGAAGGAGACGGCACAGCAGAAATTTGTTTGG
>Locus_40321_101
GAAAGAACGTGACTAGATAGGAGATGTTTTAAATGATAACAATCACAACATCCCCTTCCTGGCAGATAACTATAGTCACAAATAAGAAGAAGATGACCAGC
>Locus_40320_101
ACTGGCACAGTGTCACTATCAATATATTTTAAATCACTATGATCGGAATACCCGTCATGAACAGGTAAAAAAAAGTGTCTACTGGATTCAGGACCGTCACA
>Locus_40319_101
GTGTTGAAGTGCCTGCATAGGTTCTTTTTTCCAGGACAATTAGACGAAAACAAAGACTTTGATAATGTACGACACGAAGAACTGAGCCCCACAGATCCAGA
>Locus_40318_100
GGCCCTCCGTTTACTCTTACAGCTTGTACAAGTTCATTTTGAAAGTAGAAATCTTAATTTGTTTTTTTTAATTTTTTTTTGCAGGATAAAATCAGTAGAT
>Locus_40317_101
AAAACTATGTACGACTACTAACTATATTTTTTATTAATAACAAGCTAAAAATCAAGATTTGATGGTTCAGTAGATGATTAAAAGCCAAATGTTATTGCTTG
>Locus_40316_92
TCTGGCTCAGGCAGTCCTTTTTTAGTGGTCTATTACCAAAAAACATATCAGCTGACATACAAGTATACTTGCGATTGTATGTGCTACTGTTT
>Locus_40315_82
CACTGCGAGATGTCCGTTCGAGGGCACATGAAAAGTATTAGGACAAGACTAACAACACAGGAAGTGGACTCCATGACACATT
>Locus_40314_101
GAAGTGTGAGTATTGAGAGTGACGTTTTTTCAATTAAAAGTATTAAAAGATTTTGAGTTCGGACGTCCATAAAATTGTGTAGATAATGGACCACACCTCTT
>Locus_40313_98
AGTGTGGGTTGGTCCGGACAGTCTTTTTTTGTATCACAAACATAAGACATTACGTTACAGCCGAGACTAGACCCCTCATCACACAAGGATGTCTGCAG
>Locus_40312_101
GTTTTCGTATCTGGTACGGTTTAATTTTTTGAATTAATATCACAGGAAGAAGCAAAGTACTTTTGCTTAGGACAGGTGATAAGATTTCTCCTCAAATGCAA
>Locus_40311_101
GAAAAACTAGGTGCGGTTGGTTGTTCTTTTTCAAAACAATGAAACGAACAGGAAAGGTCCAATCTGGCAAGAGAGGTAAAAAAAAGAAAACCACTCTCAAG
>Locus_40310_101
ACTGTTGAATCCAGTACGACAACCTGTTTTGCATCATGAACATTTAAAGAATCAGGCTGGTGATGATGACCAAATTGAGAAGAAAGTACTTAAAGCCACCA
>Locus_40309_102
CGTGCAAGGTGCTCAGTCCATGGCTATTTTGGAGTATTAGTAGCCAAATATGTTGTACACCGGAGCATACTACATGACGCAAACGCAGGTGTTCGTCGTGAC
>Locus_40308_99
GGCAAGAGTAGTTTGTACGCCTTCTATTTTGGAAAATCAAGATTGTAAAAAACTTCGTCTTTCACTCTATCAAACTCCAAAAAGAAAAGAGGAGCGTTT
>Locus_40307_97
GAAACCTGCTCTCGGGGGTCGGCATTTTTTCCATCACAACCACGCAAACAGAACGATGTATCTGGTCGAAAACATCGTTTATCTCCCGGCACTGGCC
>Locus_40306_102
CAAGTAATACTCTAATTACCAAATTATTTTTAATAAACAGTACATTAAAATCTCAAATGTTTTCAAGGATTACAAAAGTAAATAACGTCAGTCTTGTTAGAA
>Locus_40305_100
ATTGGCAGTAGAGGGGTAACCAGTCAGCTCAAAACCATCAAGATCACCAAAAAAAAGATCACAATGTACGGTACTAAAATAATAAGTGTCCTGGGAATGA
>Locus_40304_99
GTGGTAAGTTTGTACTACAGCTGCTATTTTATAGTATTATTATCTTAAGACACAGTTCCCTGTTCTGCAGTAAATCTGTTATGTCAGCTCGGCTTCATC
>Locus_40303_99
GGTTGTAGCTGGTTTTGTTACTGTTGTTTTTGAAGAAGAGCAAAGTAAAAAATTACTTCAGGCAAACCAACAAAACCAACAACGACAACCAGGTCACCA
>Locus_40302_98
TAAAATAGGCCATGTTCGGTATCGTCTTTTAGAGAACGAACAAGCGAATACGCAGGAATGCCGAGACCAATATAGTATGCAGTCTTCTGCTTGCACAC
>Locus_40301_96
TAGCGGGCACAAAGGTTCCTGTTTTAGTCGAGAAATACAAGAATACTTGCGATTGTATGTGCTACTATATGGTCAATGTGGACTGTGTGGTCAGGA
>Locus_40300_101
GGGTTGAGTTCACCAGTGTGTCACTATTTTAGACAACTACCAACCAAAAACAAATACCACAACTTCAAACGACATTGCCTACAGTGGAGGACTCAATATTG
>Locus_40299_99
GGGGCTGTTCTCGATGGGATTTACGACATATCCACTACTCAAGTGCAGATGTTACGATGGTTTTGATGATTTTCTACTACGACCAGAGGCGGATCAGGC
>Locus_40298_99
CATTATAAGTGCCAGGTAAGTATTTTTTAGACAACAAGCACTTCAAAATCGCCCTTTTCTTGTGCCATCAGACATTGAACCTGTGCCAAGATCAAGTCC
>Locus_40297_74
AACAGGATAGAAGTACCACAATATAGTGGTTGTCTACAGCTATGTTTTTTCTGAGAAATCTGGGTACGTTGACT
>Locus_40296_101
GAGCTTAGGATTTACACTATATTCTTTTTTAAATAATTATCATTTTAATAGATGACTGTTACTTGCCTAGTACATTTTCTAGGCAATACTTGTTGGCGCAC
>Locus_40295_100
TGCGCACGGATATTTGTCCATCGCCGATATCTATTCGGATCCTTGGAATCTATTTCATTGTTGTTTGTCGTTTTTTGATTGCTTTTACGTGTACTTTGAC
>Locus_40294_99
GTTCGTCTCAATTGCCTCTCCCTTTTTTCGAAGATCATGAAAACAAAAGTGGAACGAGCGATTGATACAATAGACGAGATCTTCAACAATATCAAGCGC
>Locus_40293_96
TACCATCGATCACGTCACTGTAGTCAGACAAGAAAAGACCAATCTTTTTAAGACTGAAAGAGACAAAGCATGCACTGAGGGCGNNNNNNNNNNNNC
>Locus_40292_101
GTGCTTAACTAAATAAAATCTAAATGTTTTTGACGAACAATAGAAAAACACCAAAGTTGAGTCCAGCTACAAGACCATGGATAGAGTCGTGGGTCGCGTCC
>Locus_40291_99
ACGTTTACCCCTATACGTTGTTTGTGTTTTCGATCAGGATGATGTGAAAACAAGTGGAATGCATTCCAATAAAACAAAGCAACAGTAGGGAATCCAAGT
>Locus_40290_101
TAAATTGAGGAGTAGCGTAACGGATATTTTTAAACACAACAATGACAACACGCCATCTTGTTTGGTTCACAATACTCTTCAATGGAATCGTCTCAGTTGTT
>Locus_40289_101
GCGGTACAGAGGCTGTAATGCGTTTATTTTAAAGCATGAGAACTTCAACATCTTGCTGTTTACATTGTATCAAAGGATTAATCCTGGATGTGAAACTAAAG
>Locus_40288_92
TAAATTACGTTGAAAATTTGACAATTTTTTGGACGATAACGAATCAAATATGTTGCCCACAGTATTCTATAAGACCATTGAGGAGCCGCCCC
>Locus_40287_98
CGGATCCCGTTTAGGTAAGAGTGTTTTTTTTTAACAGCAGACAAAGAAGCAGTCGGCTCTCTTCAATTATATGCACGAGCAGGTCTGGCATCCGTCCT
>Locus_40286_84
ATGTTCAGGAAAGCAAACTTGAGCATTTAAAACATTACGATATTTACGAAAAAACCAAAAAATGTACGGAGTTCTCAGATGTAC
>Locus_40285_99
GACTGAACTCGCTCACTAACTGTATCTTTTTGAGAAGCAGAAGAGAAAGACGAATTGTGCTTGTAACTACCACATGACCAAAAGTGAGATCTGAGGATA
>Locus_40284_99
CGGTATAGAGGGAGTGTTGACCGTTTTTTTTTAGAAGGATCAGAGAAATATGGCACCTTGACGGGATTAGCATAGCGTTCAACAGTGTCAGGGCCACAG
>Locus_40283_93
GACGTTTGTTTCAAAGTTGTTGTTTTTTTTTATATACTTACACAATGAACAGCAAGTTCGCCATTCTCATTTGCCTCCCGGNNNNNNNNNNGT
>Locus_40282_97
TGGCAAGAGTAGTTTGTACGCCTTTTTTTTGGAAAAGTAACAGTTGAAGAGAACTTCGTCTTTCACTCAGTACAGCTCCAAAAAGAAAAGAGGAGCG
>Locus_40281_99
AGAGTCGGGACCTCTAACACATGAGATTACTCGACATCCGGTGCCTGTTTTACGATATTCTTTGTAATTTTCTCCACACTGTCTGCCTCGACAAGCCGA
>Locus_40280_101
GTTTACAGAACACCTTAAGGAGTTTCTTTTTTATCATCAGCACTTTAACACCAAAGTTGTATGCTAATACAAAAGAAACTACCACTGTGAGTGCTACTATA
>Locus_40279_99
GTTCGTAACTTAGCATTCTCATTTTTTTTTCAATAAAAAAAAACTAAAGAGCATCAAAGTATCTAAGGAGTAGAAATCACAATGAAAACCATTGTCTGC
>Locus_40278_97
TGACCCAACAAAGGAGGACCAACACGGACAGCTCAGGCGAAAAGAGAAGCTTATTTAGCTATTACTCTTTTTTTTGTGATTGTTGGCTAGAGAAGTA
>Locus_40277_97
CCATAAAGTCCCAAAGCAGTTTTTTTTTTCTACAACCAGGGGAATAGATGCTGACGGAGCCACAAGAATAACAACTATATGTTTCTCCATCACACGT
>Locus_40276_101
TCCTCCGCACGTCAGAGTTGAGTACGCACACATTTAGTGGTGGCGGCAATGTTTTCGTCTGATGTTGCTAATTTTGTCCAGAGCTGAAATCAGGAGCTGCG
>Locus_40275_101
CCTTCTGTCGGCGGGAGTTTTCTGTATTTTTTATCATCAACACTACAATACAATGTTGAGACTCGTAAACCACATGACTAACATTTCGGTGTTGTGCGTGC
>Locus_40274_99
AAACGTTCCCGTTCTTCACGTTTTTTTTATATGATCATAAAGTGAAAAAATATAAGGCCGGCAAAGACTATATGTACGAACAAGGTAAAAGGCGTTACG
>Locus_40273_105
GGGTCTAGGTAACCAGTTTCAATTTCTTTTCAATAAGGATGACATTAATACAGGAAAGATGAAAGAGTACAACAAGTTTGATACAGGTAATCTTGTCATGATCAC
>Locus_40272_101
AGTGGTTACAAGACCTAATAACGGTTGAAAAATCACTACAAGAATCCCGGGTGTTTTTCTGCTGATTCTGATTTTTTTTTTGCACTGACATGAGATTGAAA
>Locus_40271_99
TAAATTAGTGGTAAGTTTGTACTATATTTTGTAACAGAACGAGTTCAAAACTTTAGCCACAGTTCCCTATTATACTGTCAATCTGTTTGGTCAGCTCGG
>Locus_40270_101
CAAGTATGACGGGTATGGAGCGTCTCTTTTTGATTACCATGACGACAACAAAGTACGCCAGGGACACGACCAAAAGATATATGAGTGCTACGGCAGACACC
>Locus_40269_101
GTTCTTGTAATGGGGTTCTTTAACTATTTTATAGAATCATCATTAAAAAAGAAAATGCTAATCGTGTCACTAAAGGCTATACTCATGGCATTCTGTACCAC
>Locus_40268_93
CCTGTAAACTGTGCTCGACTTCAATGTTTTTAACTAGAAACATTCGAAAACAACGGGGACGGTCAAGTATCAAAACAGGAATACAACGCCCAC
>Locus_40267_101
CATTTTTGTTTTTACAACAGTTGTTGTTTTAAAGTATTAAAAAGATAACATGGAGCGTCAGTGATTCGATTAAAGCATACACTCCCCGATTTAAAATATGA
>Locus_40266_95
CAGTCACTTCCGTTAGGATTGAGACTACCATGCTGTTACGGGCACTTTTTAGCTGATAATATTGATTTTTTCACTGGAGGCAAGGCCGATTGAAG
>Locus_40265_101
GAACCCCTGACATGGGAGAGCCTTTGTTTTCCAAAATCACTAGAAAAAAACTTTAAGATGTCTCATTCATCAAATACCAGATGTCTTCCTCCTCTGAGCCT
>Locus_40264_98
GACCCAACGACAACTTGACCGGGATATTTTCCATTACGACGACAATAATAATGGACATTTGACACGAGATGAAATTGCCAATTACCTCGATACCTTCG
>Locus_40263_101
GTGTCAATATTTTATCTCTAATTTTGTTTTATAACATGATTACGTCAACACATGTGAACTCTTGGGTAATCAAACTACTAAAGTGATGGTTGCAAAGTAAT
>Locus_40262_96
GTCGGAGTTATGTACTACTTACAAAATAAGCTTCTGAATATTGTTGTTAGACTGCTTATGGTCATTTTCTAGTTGCTTACCAGCAAAGATCAACCT
>Locus_40261_101
GGACAGAGGTCCCACTATGCTGTATCTTTTTCACAAGCAATATCTCAATAACAACTGGCATAGCAATTAGAAGAGTCCGAAAAATCTGGCACCTTGACGGG
>Locus_40260_102
GACTGAGGGACGTGGAGCAAAGTTTATTTTTCACGACAAACAGACCAACAACAATGAAGTCCGCTGTTATTATAGCATTCATCGTCATCTGCTCTCTGTGTT
>Locus_40259_99
CAGTCAAAAATGTGGTGTAACCCTTCTTTTTGAGTATAAGCATCTCAAGACACAATTTCGCTTTCAATACTACATTCATTATTGCCTTTAGCGATCTTG
>Locus_40258_96
GTAAAGATATGCCGTAGACACGAATCTTTTTCATAATGATTATCTGAAAATGTTACGTCCTGAAGGCTATAACAACAACTACACCATCAGTAGTGT
>Locus_40257_99
GGGTAGAGTAGAACAATAGAAGATTCTTTTCCAATATGACCACTGGAAGAGGCATGTAATAGGTTGGAATTAGAGGTGACATCACCATTGTTTACGTGT
>Locus_40256_93
AGAAAGAGAACAACCTAGAGATAGTTTTTTTGACTACTAAGAGTCCAATACAAGCTGTACAAGTATTTAGGAGAAAGAAAAATGCAACAGCAG
>Locus_40255_95
CCTTAAAGCGTAGACTACTGATATTTTTTTTTATTAGTATTAATGTAACAATGGTAACGATGCCAGTCATCAGAAACCAAAAAGGAAGAGGAGTG
>Locus_40254_101
GTTTTTCCATTGGAAACTCACTCGTATTTTCAAACAGCACTATGAGAACAGATTTAGAAAAAGAAACAAAGATAAAATTTATTGTAAAATCTGCGGCGACC
>Locus_40253_99
GCTGTTGTTGTATGGGACGTGCACTCTTTTCAACGACCAGCACACCAACAACCTCGTCAACCAGGTCTACCAAATACCTGACATCAAGACCATTAGCTC
>Locus_40252_98
GAGGTGGTTTCGAGATTTGATAAGTGTTTTAAAACACCAGCAACCCAAAAGCTTGGCATCCAATGGGAAAGATAAGCATCAGGCAAGGATTAAAAAAA
>Locus_40251_97
GTAAAGTCAATGATTTCAGTTATCTGTTTTGTAGAAGAAACAACATAACAATCCTCTACGCCATCCTGATTATAGTCTCAACCTTGACCTTAGTTCA
>Locus_40250_101
GCCTGTAAGTCTTCATCCCCGGTCTATTTTGAATCAATAGCAGTAGAATAAATCTTTACAGGCAAAATAACAAAGGTCAGAGAAATCCACATTAACAATAT
>Locus_40249_95
TAGTCTAACCGAATTCGCTCTTTTACTTTTTGATCAAATGAACATGATTTTCAGCCTCGTTAACCATATGACTTATGTGACTTGCTTAGCACTCG
>Locus_40248_102
GAAGGGGTATACGACGGTACAATCTATTTTAAAATATAACTAAACGAAGAAAAGGTCTTGGAATTACTACTATACATATTAAGTTGAGAGCTACAGGTGGTA
>Locus_40247_101
TATGCTGGATTCAGACAATAACCTTGTTTTTTATCAAAATCATTCTAACACAATTGTTTCATTATCTCATAAGACATCATAAAAACAATGATCTGTATTAC
>Locus_40246_92
GTAATTACTTTGTAATCCAGGTCGTCTTTTTTATTACAATTATTAAAATAAAATTTGTACTAAGCCTCACTATAGCTTTAATGACTCTGTGT
>Locus_40245_104
CATTATAAGTTGCTAGCAGAACTTTTTTTTTCACTACTACCACCACAATAGCACCTCAGCCAGATTTAAAGAAAGGACTAAACGACACTTTTTGTACTGGCGAA
>Locus_40244_102
CATTTGAACATAGCGAAACACTCTTGTTTTCAACCAATAACAAAGAAAGACCAGCAAACGCATCCTCTATCAGACGGTGAAGTGCCTCTTCAGCATGGCTTC
>Locus_40243_99
GGGTGGGTTTTTGACTTTAACCAATGTTTTATAATATCAGCATCAAAAGAATACATTTTTAAATTGCAACCAGACTTGAAATCATGTCATCTCCCGACT
>Locus_40242_96
AGCTACGACTGCCTCGGTGTCCTTATTTTTCAGTATGATAATCCAAAAAACGTACATTGCTCGCAGCATTATACATACCAGGAGTCGCCAGGCTTA
>Locus_40241_101
CTCAACAACTATGTCGGAAGACCTGCAATAAGTAACAGAAAAACACTAAGATATTCTAATCATAGTTGTCGTTTTGTAATGTCATCTATACAACTCTAAAC
>Locus_40240_96
CTTGTCCACCAGGAACCTGGTTTTTTTTTTGAAGGAGAAAATGAATATGGAGTAGCAGATCGGAAAAGAGAGTCAGCAGGAATGCCGAGACCGATA
>Locus_40239_93
AATTGGACTGGAACTTGATTACAGTTCCGATAGACCATTTACATTATTGCTTTGTTGATAGACTTTTTTTGTCTTCAACGCAAGGCTATTGAC
>Locus_40238_101
ATAAGTTGGTGGTCTAGAGCAGAGTTTTTTTGAGAAAAACCACATTAAAAGATGAAAGTCATTTTTGCAGTACACTTGTGACTGGCCTTGGCCTCCGCCGC
>Locus_40237_101
GCTTATCGTTTGGCTCAGGGCAGATCTTTTTGACTAGTATGATGTCAAGACAGTAGGTCTTGACATTGACCAAAACGTTAACTATCCAATCCCGTCTCTCG
>Locus_40236_101
GACCGTCGATTCGGAAAGAAAAAGTTTTTTCGAAGAATATTATTTCAAGAGACAAATCTGACTTGGGCAACACAATGCGAATCCCTCAGGATGACACCAAT
>Locus_40235_101
GCCCTTAGTAGACGGGAACAGTTATATTTTTCAGCACAATTATACAAATACTTGATACAGGTCCTAACAATAAAATGACTACTTTCCTGTAATCTGCCTTG
>Locus_40234_93
GTTAATGGAGCTATGGAAGCTGTTTTTTCCAGAAGGACCAGTGTAAAAACAGGAAGACAACGCCCAAATAAACGCCGAATACAGCCACGACCA
>Locus_40233_101
CAGCATAAGAACAGACCTCTACAATGTTTTGCAGTAGCAGTAGAAGAAAATGAGGTAAGAACCAATTTAACATAGTGTTAAACTCCCATCATTGTCACTGT
>Locus_40232_101
GGAGTGACTGAGGGACGTGGAGCATATTTTTCAAGACTAGCAAAACAAAACTGCTACAATGAAGTCCGATGATATTCTGGAATTCATCGTCATCTGCTCTC
>Locus_40231_104
GAGCCCGCTACTCTGCGCGAACTATAATATAAAGAACTAGTAGCATGTAAAAATCGCTCGTTCCACGTTGGATTACAGGACCTAGCGTGCTTCCCTCTCCGCTC
>Locus_40230_101
CATTATAGGTTCAGTTGCATGGGTTTTTTTTCAGAAACACCATCGCAATAGACAACACCTGATATCACAATAAAGATCCTATTTTTCTTGGCCCTGATCAT
>Locus_40229_100
CCGTAACTGGGACACGGTTCTAGTTTTTTTTACAATTAGCAATGAAATATTCCGTAGGTTTGACCTTAATAGAGACCAAAATGTCGAGAAACAAGAATTA
>Locus_40228_101
CCCATTATGTAGGTGGCTAATGAATATTTTCCAACAATAACAATGAAAAATGTTATCGCTATTTTAGCATCACATTTCGCATGCGCGCTGGCACAGCCAGG
>Locus_40227_96
GCCGTTGTTCAAGCACAGTAGTACTATTTTTAAGTACAAACATACTAAAACATAAACGATCCATCATGAATATAAAGTCTATTTCACCATCTAAAC
>Locus_40226_99
GAGTCGACAAACGGTGAATACGTCTCTTTTATAACAAGATCAAACAAACAGAGTTCAACCGATTCTGGATCAAATTTGATACCGACAGCGACGGCCAAC
>Locus_40225_95
CCGACTGAGACAACAACACCAACTTCTTTTATAGTATGAAAATCAGAACAATTTCACCTCTGTCGATGATGACATCCACAATCGCGTCTGTGTTT
>Locus_40224_99
CTTCTGCAGTAGTGGTTCACATACCAGAACTTCTTGGCACAGGGTCAAGTCTTGAAGTCATAATAATAGTTTTATTAAGAAGGACATGCTGAGATGTTT
>Locus_40223_95
GTGTACAACAGGAGTAGTGCTCCCTGTTTTCTAGCAGAAAAAGGCGAAAACAATCTGCATGGCTGGGTAGTAAAAGTCGTAGGGGTCCTGTAGGG
>Locus_40222_101
GACTTCAGCTAGGACAATATAATTTTTTTTTGATTATGATCACAGGAAGAAATAAAAGGACAAACATGACTATACTCTACACCATCTTTATCCTGCTCCCG
>Locus_40221_104
AATGAACACCACAGGGTACCTCGGTAATTTAAAAAAAATATATTCTTCGATAATTAAGTGGAGATGTGTAGCAACAGCCTCATCATNNNNNNNNNNNNNNNNTT
>Locus_40220_101
GGAGAAAGGGGAACGAATGAACATTTTTTTTAAGGAATACCATAGCAACACGATTTAAAAGTGCTTCGAAAAAAGCTTTCACAAGTCCTTGTGCTGCGCCT
>Locus_40219_101
GCTACGACTGCCTCGGTGTCCTTATTTTTTTGAATATTACTACATCAAAAGTACATTGCTCGCAGCCTACTACATACCAGAAGTCGCCAGGCTTAACTCCA
>Locus_40218_101
CGATGAACCTGTAGGACATGAGGTTTTTTTCGAGCAATAACAATCCAATACGGTCTCCTCTTTGCTCTAGCACACATTGTACTGGGTCAGGTCGACATTGA
>Locus_40217_105
ACAATTGTCGAAGTGGAAGTGGAGCATTTGAAAAAGAAAAGAAACATCGTAACACCATGCCTGCACTTCCCTACCATATCACCAAACTTCTGCTTTGTGTTGGAT
>Locus_40216_99
GCTTTAGAACCGTTTGTCAACCTATATTTTAAAGGAATACTATTCTAATATTTAGGTGGACATCAATCATCAAAATACAGAGATCATGTGAATTGTGGC
>Locus_40215_99
GGTGTTGTTTCTAGTATACTAAAGTCTTTTCAATCACTAGCACACAAATAAATAATGGGTGATCAAACATCAAAGTTGATAAGACTTGCCTCGGGCGCT
>Locus_40214_101
GTTTCTAGTATACTAAAGTCAAAGTTTTTTCTAGTACAAACATCAAAAAAGGGTGATCAAACTTCCATATTAAAAAGACTAGCCTCGGGCGCTGAATCAAT
>Locus_40213_99
GCGCTAATGTCTTATAGATTAAATTGTTTTATAAAATTAACAGTCAAACAGACTGGAAGAGTGTGACGACGATATATCTTAACGTCTACCCACGGAAGC
>Locus_40212_101
GACTTAGTTACAAGTCAAGTAAAGTATTTTTGAAGATGATCAAGGTAAGAAAATAGGATTGACCAATAACGAAAATATTCAAAGTGGCTGACCATCCCGTT
>Locus_40211_99
GTGTTTACAGTGTCGGTGCCGTGATCTTTTCGAGAAAAAAGAAGTAAATAGGCTCGGTGTTGGTACAGAAGACAGTGAACAGGCACGGCAGACGGGGGG
>Locus_40210_102
AAGTTTGAGTCGAGATGGGATCACTCTTTTAAAATATCAAAATGGTAATATTCTGAACATCTGTAGATATAAAATGTCTCACGGTAGCGTTGTAGCTCTCAT
>Locus_40209_96
AGTGATATCCGATCCCTATTGTCTCTTTTTCAGAAGCACTATCTAAACAGAAGAGATCGGAAGAGCGATTAAACAGGAAAGCCGAGACCGATCTCG
>Locus_40208_92
AAAGTTGAGGAACGATAGAGGTCGTATTTTCAATGACGAGGAACAAAATACAAACTTGCCATCCTTCTAGTATACCTTCCAGCCTTGGCCTT
>Locus_40207_98
GAGCAAAACTTCCGTAAGAGGCGTTATTTTATAATATGACGACTGAAAGATGGACCTAGTTGACACGGAAGATAAAAGATACACCTGATGTAGGTATT
>Locus_40206_101
GAAGGTATACGACAGACTAAACTGTATTTTGGAGTACAACGACATCAACACAAAGATCTTTAATTTTTACAAAATGTTCCATTTGAATTTGACGAAAGTAC
>Locus_40205_99
CCCATTATAGGTGGACGACCTGTTTGTTTTAAAACACGAGTATTTGAAAAGAACGCCCTCCTCGCATTATTACAGCTTGCAGCTCTGCTGTCCATCGCC
>Locus_40204_96
GCGACTTAGTTACAAGTCAAGTAATGTTTTTAAGGAGAAGTACAAGAACAGTAAATAGGATTGACCAAAAAAGAACATATACGAAGTGGCTGACCC
>Locus_40203_101
CCCATTAGAACAAAAATGATTCGATTTTTTAGACAATGATGACAAAAATACCAGTCTTCCCTTCCACCATGATACGCTCTATGAGATACTTCTCAAAGTTT
>Locus_40202_101
AAGCGAAGAACAGTGGAGGGTTGATTTTTTGTATGAAAAGCATGATAAGAAATTGTTTCCTGTATTTGAACACAGTGCATACCATACGCCACACAATCTTC
>Locus_40201_101
GTTAACACGTTGGTTAACTGACTCTTTTTTCAAGAACCACCATGACAATACCAGAAAGTACCCTGGCCATAATACGTGAAAGCATCTGTCTTGCGCTCTTG
>Locus_40200_101
CCTACGAAGTTCCAGTGAGTTCTCTATTTTGCATGAACAGCAACACAAAATTTTGACCAAACCATCACATTATATTTTGCACCTGAAGCAAACCTCACGCA
>Locus_40199_99
GAGTCGTACAGGAAGAATAAGCGGTATTTTTTATGACTACCAGCATAAAACCTGTGCCAAGATCAAGTACAAAAACTTGGAGATGACGTCTTCCGTAGG
>Locus_40198_93
CGGAACGCAACTTCTGTGTTTTACTGATAGATCAACGCAATACTGTTTTTGGTCTCAGCCATGACATTAGTTAAAGGTCAGGTTAACCTAAAG
>Locus_40197_95
GTTCATGTCTTCCAGAGTCCACACTTTTTTTTAACACAAACATCAAAAAAAACTAACGATGACTCACAACAAAAGTGTTCACGGAGCTCTGCTGG
>Locus_40196_101
TTCAAGCGGGTGCGTTCGTCTCAATTTCTTAAGGAAAACAAGCAAGGTAATAGAAACCAACGTGGAACGAACGATAGATACAATCGACGAGGTCTTCAACA
>Locus_40195_101
CAAGACAGAGGCAGTAACTTTCGATTTTTTAGAACAATAGCAAGTGAAAAGAAGTTTGTACTGAGCCTAGCATATGCTCTACTGACTACTTGTTTGTTTGT
>Locus_40194_98
AGTGACTGAGGGACGTGGAGCAATGTTTTGTAGTATCATAAAACAAACATGCTACAATGAAGTCCGCAGTAAATCTGGCATTCATCGTCATCTGCTCT
>Locus_40193_101
ACGGTGTTAAGTGTACTAGAAACATACAAAAGTATTGATGTCCACCTAAATTATTGAATTTATTATCATTGTTTTATTCCAACTGTTTGCCAAGATTTCGC
>Locus_40192_98
TTTTTCTTTACAAATTTCTACACTTTTTTTTTAGCAGCAGAATGTGAAGAGAGGACAGATAAGTGGGAACAAGAACAAGCAGGGGTCAATGGTGAGAG
>Locus_40191_101
GAAAGTGGAAACGAGTTGACTCACTTTTTTTCATCACAACCATTGAAAAATTGCCCAACTCCAATCTTAGTATAAAATGGATTGCCCCGGTCCCTTGAGGA
>Locus_40190_101
TAAGCGAGTAGTGTTTGTAATTTGTATTTTTTAGCAAAAGAACTTTAACATCCCTCTCTGGAGGAAGAAAAACACAAATGAAAGCTGAAGCGTCTTGTGCA
>Locus_40189_101
CAGCAAAGCCCGCAATTACCATGTTTTTTTATAAAAAAATGATGTTAAGATGCTGGGTTTTATCGGCAATCATATTTGCCATCAGTGTTCAACCAGATTCT
>Locus_40188_93
TTAAGGGTTCACATTGAGTTCTGTTTTTTTGATAACAAACACAAAAATAGACTTCTCAAAATGTGTTACTATAGCCCTGATTACAATGGGTTA
>Locus_40187_101
CCTACGTGGTCGCGACTACGACGATTTTTTGTAAGAACAACAATAGAACACTCCATTTTCATGTGCAAAAAAGATATGATAGACACAAGCTGAAACACCCA
>Locus_40186_93
TCCTAATTCGGTACGTGCACATTCTTTTTCAACAAAAGGAAACGAAGAGAGACTGCGGACGGCTCAATAAAACGGTCGAAATCCGCTCGACGG
>Locus_40185_99
GTTTTTAAGATAGATGAAAGTTTTTCTTTTGCATGATCACCATTCTAATATGCCTCCCGGCCTTAGCCATGAGACAACCTAACTGGGTTGCTGTTGAAC
>Locus_40184_98
AATTGGAACTGGGTTGAGTTCACTATTTTGAATGATTACCAGCCAAATACAGACCACTAACAAATACAACAAATTCAATAGGCCTTGCCTCCAGTGGA
>Locus_40183_101
GAAAACGGAACCGAAAGAGTTGAATCTTTTCAAGGACTAGGAATTTAAAACCCATAACACCACCGCCCACGAGACTTCGAATCTCATCACACCTGTCATTA
>Locus_40182_99
GCAAAGTTTAGATCAGAGCAGTTTTTTTGGAGCAACAATAAAGTAAGATGTTATTCTGGCATTCATAGTAAACTGCTCACTGTGTTTACTTGTAACAAG
>Locus_40181_94
AAACTGTGCTCGACTTCAACGGTTTATTTTCGATAACTACGACAACAACAGGGACGGTCAAGTGTCCAAACAGAAGTACAACGCCCACATCAGC
>Locus_40180_98
GTTAGGTAGATTTCGGAACCGTTTTTTTGTTGACCAATATGGTAAAACTGATACTCCTGCAACTTAAAATAAAGTAGAAATCTTGTCACTGGTGATGG
>Locus_40179_101
GCGACTACACCCGCAACATGAGGATATTTTACACTAGAACGACCCCAATATTGTCGAAGGTATCGAGGAAAATAGCAACTACAGCTCGTGTCACATGTCCC
>Locus_40178_104
ACTGTTTTAGTTCCCTTCGACGACCAATTTAAACAAACACAACTAAGACAACACGAAGGAACAAATTCCCAACGATACGTATGAGGCACTATCCTTGCCGCTGG
>Locus_40177_101
ATACCTGCATTAAAAATTTCAAATATCAGAAATTCAGAAAGAAAAACAGTTTATTGTTTTACTACTCCTGTTTTTCTGATGGGTGATGAACGAGCTACAAG
>Locus_40176_97
GTAACTGGGACACGGTTCTAGTTTAGGTATAACTAGGAGAAGACGTCTTCCGTAGGTATGACCTTGATGACGACCAACATGTCGAGAACAAAAAATT
>Locus_40175_88
TAAGATAGATGAAAGTTTTACTTTACGGACATCGATAATCACATTTGCCTCCCGGCCATAGCCCTGTGCAAACCTAACTGGGTTGCTG
>Locus_40174_100
GCGTTTTTACCGGTTGTCGAGCTACTAAAACTACAGTCTTGACGTCATGGTGTTATCATGGTAATTTTACTTTTGTTTGCTTTGCGAGGGCGATTCTAAT
>Locus_40173_100
GCGCTTAGATGAAAAGTTCCAAAGTTTTTTACAAAAGTAACAAAAGAATAGAAGTTTGGGGTTGCCTTATTATATTTATCAGAAGTATGTTTTTTCTTTG
>Locus_40172_93
GTGCTTAGGTCACTGATCTGTAGGTTTTTTAGATAACAAAGAAGTTAAGAGTAGACAATTGCCACAGGAAAACAAACGCGATGTGTCATCTCC
>Locus_40171_101
CTTTTAACAAAGCTAAAGGAAACGTTTTTTCAAACAGGAACACTTGAAAATTTTTGGTCTCTTTATTGAAGAAATAACTTATTGTCATGAAAAAGGTACAT
>Locus_40170_104
TGTCCCATTATTAGTGGTAAGTTTGTACTTGAAAACGATAATGATCATGTTAATATCTTTAGCCACAGTTCCCAGTACAGCTGTCAATCTGTTTGGTCAGCTCG
>Locus_40169_95
GCCTGATGACGGAAAAATCGAAAGTTTTTTTTATCATTAGCATTGAAAAACCCAGCAACAACTTTAGGAGGAGATGCAGAATTCTTGACTTCAGG
>Locus_40168_101
GTTATTACCCACTAGTTTGAAGGTTCTTTTTAAGAATTACCACGGGAACAGAATCAATGTTCAGTTCAATTATAGGTATGAAGATGTTCAAGGTCGGTAAA
>Locus_40167_101
TCTGTTATAAGTCTTCTATAACCTAATATAAATCTGGACTAAGATGTTAACTGTTATGTTGCTACTGCTACTTTTGTACAGGAACATCATCTAAATATAAT
>Locus_40166_101
GAAATTGTTCCGTGCAAAGACCCGTATTTTTAAATAATAAGATTTTAATATCCAACCAAATAATTTACATAATACACCAGAAATACCCTGAATAGCCGGGA
>Locus_40165_101
CCAATTGGACTGGAACTTGAATCCAGTACACTTAGACCAAAAACAGGATGGTGTTGAGGTGATACTTGTTGTTTTTTCAACGCAAGGCTATTGACTTTAGT
>Locus_40164_101
CCCTTCCGAGATACTACGGAAGAGAGTAGATCTATACAAGATGAAGGGTTGTTTTCTTCTGATTATTGTAGTTTTATAGCGTACGGCCATCTTCAAGTTGC
>Locus_40163_101
GTGCAAAAACGCACACCAGTAGATTGTTTTCGAGGACAAACAGGCCAAAACCATGACAACATTGCCCAAGCACAGGGTGGAACCGTCCAGCCCCCTCCTGA
>Locus_40162_102
AGTGGTTCACATACCTGAACAAGAACCATAAGTGTCAATGCCGGAAGGCACTATTAAAGTGCTAATAATAATTTTATGCTGAGATGTTTTATGAATGGACCA
>Locus_40161_99
GGTGACCTCCGTTCCGGCAAACTTCAAAACTTATTTGTTAGTGGTCTGGTGTTGGCTTGCTAATACTGTTTTTCTACTTGAGTTGGGTCAAGGTTAAAG
>Locus_40160_94
TCCAATTGGACTGGAACTAGATTCCAGATCTCTGAGACCAAAAACAGGATGTTGTAGTGGTTATACTTGTTTTGTCTTCAACGCAAGGCTATTG
>Locus_40159_100
TTGTGGACTGAAATCGGTGTGACTTTTTTACAGAAAAAACACTGCAAAACTTGACCATGTCCTCTATATAACAGAGAATACTCGGCTTGTCCTGTGTCCT
>Locus_40158_101
CAGGTAAGTATTTTGTAGAGTCGTTCTTTTTCATAATCACCATTTTAATATGCCTTCCGGCATTGACCATGAGACAAGATAAAGTCCATACACTTGGTGAT
>Locus_40157_101
GTTTGCAGATGGTGCTGCTGGTGGTATTTTTCAGGAACAGAAAGATAAAATGGGAGTAACATCCTCAAAACAAACAATCTACATTCCAGACCGTGCCCAAG
>Locus_40156_97
AGGGTCACGTAGAACAGAACCTGGTATTTTAAAATATGAGGATCTTAAGATTTAGATGCTACCAATGCACTAGAATTTGTAGCGATCGCCTCGATTA
>Locus_40155_100
CAATGATTTCAGTTATCGGAACGTATTTTCAAACAACATGACTATAATATACGCCATCCTGTTTTTGATCACAGCCTTGACCTTAGTTCAAGGTCAGGTT
>Locus_40154_96
TACAAAAACTTGTGTCTGCGCTTTCACTTGGGCAAAATCAACAGAGGGAAAATAAATCTGAGTTTCAGACAATACGACATCAACNNNNNNNNNNNN
>Locus_40153_84
AGACGCTATTTTCTCACATTGACTCGTAGTAAGAGGAACAAAGTCTCAGCAGTAGGCAGGGCGACATTGGCCGAGAGATGGAAA
>Locus_40152_101
AAGTTAACTATGTAATGAACTAAATGTCAAAGAAGAAAGCAGGTTATGACAACCAAGGGCAGTAAAATGGTTTCTTCCCCGAAAACCACAAAGCCAAATGA
>Locus_40151_116
CGTTGACATCCAGGCTGGGGTTATTAGTCTATGTATGGCATTACAATGGAGGGTAACAGTGTTATGGCACATATTCATGGCTTCACACCGTACTTCTATGTCCCAGCACAGAATGG
>Locus_40150_93
TCGAGTCGGACTAAGGCAATATGTGATGACAATAGTAGACCAAAAATCTGCAAAAATGAAAACATACGTGGTGTTCTGTGTTCTGTTCTCCCT
>Locus_40149_95
CTGCCTCGGTGTCCTTAATGTTGACTTACTCTACCAATCACACGTACATTGCACGCAGCCTTCTACATACCAGGAGTCGCCANNNNNNNNNNAAC
>Locus_40148_83
GCAGTGGATAGGGTTGGTCACACAGAACATGTCCCCTTCCTGGTTATATAGTTTCGTCCTAACACTGAAGCACACGGGAGCTT
>Locus_40147_84
TTTTAAGATAGATGAAAGTTTTACTTTACGACGAGCACCATTCTCATTTGCCTACCGGCCTTAGCACTGTGCCAACCTAACTGG
>Locus_40146_264
CCCGTACATCCCTTATATGGAGCAACAAGTTGGACGGAACATCCACATAACTGGACAATGAACTACATGTTTCAAGTCCAATTGCCCACTAACTAGGTTTTAGTTTCTATGATGACACATTTGTCTCAACTTCATGGTGCCAGTCTACAAAAGTATATGTGGGGACTTGAACATGAGATTAGAGATTGTAACAGAGATTATTGGAGAAACAAAATAGAATATAACAATTCTTTTGGAACAATCGGTAATGACAGAGCCAGTTAG
>Locus_40145_97
TCGGCATCTACGGTAAAACCCCTTTTTTTTGTAAACACAAGCAAATAGACTCCTTAGGTGAAGAGAAGAAGGGAAGATTACCCTGTTATCCCTATTT
>Locus_40144_189
TATTGTTTCTTTAATTCTTTGTAAAACTCTATACTGAATGAAGGACATGTACTTCAGTATGGCTGGCTGAATTGCGACCCGCAGGCCACATGCAACTCACTATGGAATTCTGTATCCAACAGTAAAAAAAATAATAATAAATGTACGTTAAAGTCGACATATTTTGGCTTGAACGGGCGCGAATTTTTT
>Locus_40143_119
CGTCGAAAGCGTTAGCTAATGGATACAGAGTCTTTTCTCACTTTCTTCCCTACGCCCCCTCCCCCACCCGCGCTCCGCTTTGTGCTTCTATCTGAAGCCCTCACTGCTAGCCAGCCGCG
>Locus_40142_101
AGTATCAGTAAAGTTCGCGACGATTTGTTCCAAAACACGTCTGTTTGAGATCCATCATCCTTTTAGAAAATATTCAAATCGATCGACTCTCCAATCGCTCA
>Locus_40141_88
CTCCTTGAAACTCAGAGAACATGTTTTAGCACCTACGACTATGAAGACGGATATACTAAGGCCATCTGAAAAAACGGCTAAGATCTCG
>Locus_40140_98
GTTTATACTGTCACTGTTTTTAAGTTTATACAATAAGATGTAAATTGTTAAAAATGGTCAATATTAATAATAAGAAAAGTTGGTTTGTGATGTTGTAA
>Locus_40139_99
ACAAGTGTGATTGGTTGGTGACACCTCGTGGTCAACCTATCAAACAACTTGATATCACACAAACAACGATGTTCACACTAACCAACCACTGTGGAGCAC
>Locus_40138_140
TAAATTTAACAAAACGATTAATTACTCTCCAAGCTGTTGAACAGGGTGTTGGTAAGCCTGAAGAAAATACAAGACAACGAATGTGGCATGAAGCCTTCTTCAATAAACGAACAAACGTTAGATCGGAAGAGCGTCGTGTA
>Locus_40137_84
CCCGACAATGGCGTTTGGATGGGAGCTTGTAACAATAAAGCTGTTTTGGCTTTACTTCCTTGTTGATGGTTTACAAAGCCAGTC
>Locus_40136_124
CTCTTACAGCTGTAAAGGAGGTAGAGGTCGCCGTCAAACAGCGCATGCTGCTTTGTATAAAATGCCTTCACCGACTGTTCGTTGTGATGAAACATGGAAAGATCGTTATCGATTACATTGTAAA
>Locus_40135_84
TTGCGAGACAGCAGTGGTCTAAAAACTGCTAGGACAAAAGGTCACGATGACCAAACTACTGCTTCAGTTGTTTCTGTCTCAGCT
>Locus_40134_84
AGGTAAGTATTTTGTAGAGTCGTACATGAAATTACTAGCCCTTTTCTTGTGCCATCCGGCATTGAACCTGTGCCAAGATCAAGT
>Locus_40133_106
ATTTGAAGATAGTAGTGAAGGACGTTTGTATAGCCAGAGGGAATGACATGTATTACTTACATACACACTACATTCAACCACACACATTCCATGCTAACAGTCCCCA
>Locus_40132_111
CGAGGCTGTGCCTTGTGTCGCGTCAGAGCTCGTTAAACGTCACATGTTGGTGGGTTGCTCTACGGGAGTCTTCTCATTGCAAGGACCATCTTTGTGTAGACTAGTCTTTGC
>Locus_40131_84
TTCCACAATGAGAAAGAGATACATTATCAAATGACCATGTTGCTCACAGCAGAAGCCAATCCCGTACGTCAGTGTGATGAACCC
>Locus_40130_103
GAGCGTTTCGTTTGTGTCCAGTTTAAGTGTTGAACAAACAATGACGTCAAGACAATTGATACTCATCGGGCTGTTGGCCATTTTGCGATCATGCAGTTGGCAG
>Locus_40129_84
ACGGTCGTTGAGCCAGAAGTCGTGCCTGAAAAAAACAGGCTTCTTTCTGCTTTATGACCTCTGGTATGTATTTATCCATAAGAC
>Locus_40128_81
GTCAGAACAGTGGTGTCAGTAGTAGCGGCTAACACAGAAAGAAACAAGTAATAAATAAAAAATTAATAAAAAAAAAAAAAA
>Locus_40127_83
CTTCACCGACTGGTAGGGCAACGGTAGCGTAACCAACAAAGAAGAAAAGATGACAAAAAAAAGGAAGAAAAAAAAAAAAAAAA
>Locus_40126_152
GTCTCCTACAGCGTCAGCCGACGAAGTTTCTCGGCGACCAGGGTCTCATAGAGGCAAGAGGCTTCGGCATCGAGGGTAGTGTAAGAGGTCCATTGCCAGACGGGGTAGTCAACGAGACCAGTACAGAAGTCGAGAGAACCAGAGGCCTCAGG
>Locus_40125_81
GTACAAGGTGATTCAAGTGTTAATGATGTTAATAAACAAACAATCAAGCATTAAAAAAAAAATTAACAAAAAAAAAAAAAA
>Locus_40124_81
AGAAAGTGTTGCTTAACCGCTGACTTTTTAATAATAACCTTGCACAAGAAAAGTTTAAATCCTTCCTGCCATGTGGTCACA
>Locus_40123_121
CGGTAGGACAAAAACCAGAGTCGGTACTGGATAATTAAAGGTCAGATTAAAATAAAGCCTTACAACCTGACGGCGACCGCCNNNNNNNNNNATGTGCCTTACAACCTGACGGCGACCGCCA
>Locus_40122_102
AATTAGCCTCCTTAGTGTAAAGATTCTGAGAACATGTAACAACAAACTCAAATGGATTGTGCATAGACTCACGATGCAAGGAGATCATCTTGATCCAGTCTT
>Locus_40121_144
AATAGGAATGTGTGGGTTCGTTCCTTTAACACAATAATCATCCAGAAAAAAAGGCGCACAGATCAGGTCATACAGTAGGGTCATGGCCGGAAGTGAGGATGCCCTACAGAAAGCTGTCGCCACGGTCGGCCCAGTGAGTGTTGC
>Locus_40120_99
TTACCCCTATACGTTGTTTGAGATCAGCGAATGGAGGATGAGGCATCAAGTGGAATGAATTCCAGTAAAACAAAGCTACAGTAGGGAANNNNNNNNNNA
>Locus_40119_107
CCTTGGTAGTGAAGATCGGTGTAGGAGGAGCCATGCTGGTAATAGAATGAATTCCAATCGCCGATTCCCAAAAGGAAGTAAATTCACCATCAATGACGATGGTACGT
>Locus_40118_81
TTTGTGCATGGAAACAACAATCCCTTTCTCATAACCAAGCGGCCCACAACAAAGTTTGCAACTTGCAAGCTTTGTATGAGC
>Locus_40117_56
ACGGCTCTTCTTAGCTGACTATTTTTAGTCCTCCATTGGAGGCAAGGCCGATTGAA
>Locus_40116_81
AAGTTTCTGTTTCCCGATAAAACATGTTCATATTCTGAGTTCCTTCCTTGTTTAATTAGTTCACCCAAGCAGTTGACAGGC
>Locus_40115_101
TTTTTTGGACTCAACTTCCCTTACGACCCTGGACGATACTTTCCCTCTCTGTAGGGAATGCTCTAGGGAATAGGTATGGTCTTGTAGGCGGGGGAGTCGGG
>Locus_40114_91
CGTGCAAGGTGCTCAGTCCATGGCTAACTGAGAATTATGGTCGCCAGCACAATTGTACACCGGAGCATCCTCCGTGACGCAACGCGGCGTT
>Locus_40113_254
ATACTTAAGTTGTACCGAAGGTCGCTCCGAGATGATTCTCTCTATCCTATTGCCGTTTTAATAGATGAGCTTAGAAATGAAGATGTGCAGCTGCGCTTAAACAGCATAAAGAAACTTGGTACAATTGCCCTGGCACTAGGAGTGGAGAGAACTCGGTCAGAGCTGATTCCGTTTTTAACTGATACAATTTATGACGAGGATGAGGTGTTGTTGGCCCTTGCGGAACAGCTTGGGAGCTTTACACCTCTTGTTGG
>Locus_40112_151
GTTTTTTTTTTCACTTAAAAATCATATAAAATTCTCTCCATTTAAAATAGTTGTCTAATTTAAACACTCACAAAAATAGATGTAATTTAATATGAACAAGTGAAATTGAAAAACAAAGATGTTATTGAATGAAGAAAATGCATCATAATTG
>Locus_40111_101
GAAACACATCGCGAGAGGATATCGCTTGTAAAGATCTTAAAAAAACAACAAGCAAAACAACGTACTATCTGCAAACCTCCTCTGACAAAACAAGAAAATGA
>Locus_40110_81
AGATGACTAAAATAGGACGTTTGTTTTATAAAACAAAAACAATTATGATTAATACTTTCAAAATGAACTGCCTGTTCGCCA
>Locus_40109_82
GACAATAACCTAGGTGTAACAGGTTGATATAATCTATAAATAATTAAATAATATAAAAAAAAATAATAAAAAAAAAAAAAAA
>Locus_40108_115
CGTCGAGAGTACTAGGGTGAAAATGTATGTGATATATATACACATGATTTTTCCATTTACATAACATCACTTTTGATATTTAGTAATGTTTTTACAGCATTTTTGTATTGATTTA
>Locus_40107_96
CTTGGTAGTTTAACGCATTTTAGGGTTTCGACAAGAAGAAGGTATGCGTTCTTAGTGACCAGGTTAACTGTGATCAGGCTAAGGCTAACGATTTGC
>Locus_40106_54
CTCATTTTTTATTCTTTTTGTGTTTGAGATATGGCATGCGAGGACCTATGTCGT
>Locus_40105_81
ACCGTTGTCACATGAGCACAGACCTTTGATAACCGACAAAGAAGGAATCATCAGACAAAAAAAAAAGAAAAAAAAAAAAAA
>Locus_40104_81
TTAATGGAGCTATGGAAGCTTTTGTTGCCCAAAAGTAACGTGTCCAGAAAAAAGTACAACGCCCACATCAGCGCCGAGTAC
>Locus_40103_93
CTAGTTGGAAACTTCTACTTTCATTAAACAACGGATCACTAGTGTCTGGCCTTGGCCACCGCTGCCGTCATTGACCTTAACAAACAGCGTCAG
>Locus_40102_99
CGTAAGAAAAGGTAGAACGAGACTCTTCGAAAAATACAAGAATGTAACCCATGCGCCCAGTACCCTACGTAGCCGCTGCACTTGCACGTGATGTTCCGA
>Locus_40101_103
CATTTCGGTCAAAGTGTAAGGCGCCGCAGTAACCTCAATCGAGAACATGACACTATGTTGTTTACCTTGTCTTTACATAGACAAGTCATGCATGGACTTAGGT
>Locus_40100_106
GTCAGTAGTTTCAGTAAAAGTGATAGTGTTTCATCATCAGAGTCTGGGGATGAGCCACGGACACCTTGGCTTATTTTGTTTAATAGTGTAGTGTGAAGTTGGCTCC
>Locus_40099_83
TGGTCATTCTAGTAAGTAACGGAAAGACTAAAACCAACAAACAATAAAAGAGCACACAAAAAATTAAAAAAAAAAAAAAAAAA
>Locus_40098_81
CGTGTAAGTAGCGGCATTTCTGGCTACCTCAAAACAAGGGACTTCATGATAAGATCATCAAGCGTTTTGAAGCCCGTGGTT
>Locus_40097_61
TAGTGGGCAATATTTTAAACACACTCATTCTTTAATTCTATTGACTTGTACTTGTATGCCG
>Locus_40096_103
TTTTTAAGACAAAAGATGAATGTTTTACTTATAACTATACGCCATACTAAAATGCCTCCCGGCCTTAGCCCTGTGCCAACCNNNNNNNNNNGAGTAGCTGTTG
>Locus_40095_86
AGGAGGTGGAATCGCAATTCTGTCAGTAATAATATAATAGGAACTGAAAATTTGCATGCTTTGTTAAGACCCGGGCCCAAAACTCT
>Locus_40094_83
TTTTTAAGATAGATGAAAGTTTTACTTTTCACAGTTCGACATTCTCATTAGCAACCCGGCCTTAGCCCTGTGCCAACCTAACT
>Locus_40093_113
TGTCAAGACAGAGGCAGTAACTTTCGTATCATTAGAACAATAAGCAGTGAAATGAAAATTGTACTGAGCCTCGCTTTAGCTCTNNNNNNNNNNTACTACTTGTTTGTTTGTTA
>Locus_40092_103
TCTTAAATACTGTCTTAACTTGTTGCGTCCCATTAAACTTGTTGTTGCTGATTATTTCGCTACTTGGTGTGGTCCATGTCGTGATGTGGCCCCTGCATTTGAG
>Locus_40091_92
GGTCTGTGTGTGTGGTCTGTGTGTGTGGTCGCATACACACCAGACATACCAACACACACCAGACCCACCCACGCATACCAAGGTATCTAGAA
>Locus_40090_92
TTATAGATATCCAGTCAAGAGGTTTACTCAAATATAAGTCTTGAAGATAGAAGAAAGGGAAACGACAGATGGTTAAACAGTCGAAGTCCATA
>Locus_40089_81
AACCTACCGTTGGAGATATCTGGTTTCTAGAAAACCATCTTTAGGACCAAAAACTTCAACCATGACACCTTCATCAACAAC
>Locus_40088_71
TATGAGAGCGCTAGGAATTTAAATGGTCTTCGTTATCGGGAGAAAATGCCTGACACACTGTCTTCGCTGCG
>Locus_40087_81
ACTTTCAGTGCGCAGAGTCCTAACTTGGAAAGAACTATGGAGCCCAATATAAGCACTCATCGCCTTGGGTCACGTGACCTG
>Locus_40086_121
GTATCTACACTTATTTGATGCGTAATCGATAAAAGTATAAGTTATTTAAATTTGTAAGTATGCTAAGTGGCTAAACTAAAAGTATGACTCAATGACTATGGCCATGGCTATCACTATCAGC
>Locus_40085_81
TTTGTCTGGACGATGTTACTTCAGTCGACAAAAACTAGCATTCATAGTAAAATGCTCTCTGTGTTTACTTGTAACAAGTTC
>Locus_40084_122
GAGTTTAAACGACATAATGAAGTGTTCAACCCTATACCAACTTCATACATAACCACCATACAATGGACATAAGCAAAATTACTGCTGTTTTATTTTTGTTCATCATGGTTAGTTCTGTCAAC
>Locus_40083_107
CTTATATACAGTAGTATACTTTGTTCCAGAAGACGTGCTTGATGAGTCAAAAATGCCCCAATTTGGCTCAGAGCATCAACGTTGTCAGCTTTGAAGACATTACTAAA
>Locus_40082_215
GGAGGTAGTTGTTGTTTTTTGTTTTAGTTGGAAACATGCGGTTGTGTTCTGTGCTGTTCAATTAAATGTTCAGCGCTGGCCCGAACCATAGGCGGCACCACCGGCCTTGGTGACATCGGTCAAGAGCGCGGCGGCGTCGATCTCCGCCTTGTCGGGGTAGTGACGCTCGCGGGCACAGGCGCGGGAAAATTTCAAAAAAAAAAAAAAAAAAAAAA
>Locus_40081_99
CGACTTGGCGAGAAGGCTAGAACATTCCACAGGAAGACAGGGTCGCTCCCTACACTCAGTCTCAGTACATACGAGATCGGAAGAGCGTCGTGTAGGGAA
>Locus_40080_106
GGGATGTGCTGCGAGAAGGCTAGATAAGTATTTCCGTAATTTTTTTAAATTGCATAACCAGTTGATCGCAATTAAAGGGAAATCCTTACGGGACTGAGGCGGAAGT
>Locus_40079_217
TATTCAGATATTAGACACTACGAGATGAGATTCTTTTTCAACTGGAAGGTGTTCTTTTATAAACGTTTTCCTAAGCACCCATTCTCTCCCTTTATTATTTTATTTCCCTTTTATATATATTTTTTTACAAGTGAAGATGAATGTAAGTTATTATTATTATTAAACTTTCAAGTGTCGGCTTCTCTGATGAAATAAATTCACAATTTTTAGGATGCTG
>Locus_40078_104
AAAAAAAAAACATCGACATACGTGGACAATCGGCGTTCCAGCATCTTTATTCCACGGACTTTTTTATATTACTACCTGGAATGTTTGGGCTATTACTGATTTTT
>Locus_40077_101
ACCCTTCACTTGTTGAATTTCACCTTGAAGACACATGAAGTAAAATGCATATTGACCTTGTAAATTGAAACAGAAAAAATCATTCATAACAAAGCCAATTG
>Locus_40076_105
CTGCATTCTCCAGGGTCCCCAGTTTTCCAGTGCCGGACAGCAACACTTGGTGTTAGGTACCGTCCAGTGGGAGAAGTCGAGTGGAGGCGACGTGTGAGGACGTGT
>Locus_40075_176
AGTTGCATTTCTTGAACAGGCAGTTCCTATTCAGAAGAGGAAACGTCGCCTCCAACGCCAAGGAAGACCCAGCCAAGGAAGCCGAATCCTTCAAGGCTCAGGTCATCGTCATGAACCACCCAGGACAAATCAACGCTGGATATACCCCAGTCTTGGATTGCCACACTGCCCACATT
>Locus_40074_106
GGTGCTACTAACCTTTAAAATAAACTTTGTTAATATTCACCTTGCCAAGCATGTATTCAACAACTTCCAAAAGTTTCATGGCTATCAGATGTGTGGTGTAGCAATG
>Locus_40073_81
TGTATGGTGTGGTACAGATAACTACACTGTACGTATGCCTTGCCAACCAACACATACCACACCATGTCTATTGATGTGACA
>Locus_40072_128
TGCATGTGCAGGTTCCGACACTACATTCTTACTTTTGGGAGCTGGCTCTTGTTTTCTATACCCAGAATGGTCATCGTCAAGACAGTCATGGAGCCCAGAGCTATCCTGTCAGCTGTAGCTTCTCGATT
>Locus_40071_106
GCGGGTATTGTAAATGGTAAAGGTGATTACACCCTCTCTCACAGTTTTCTCATTGCTGCATCTGAAGGGTTTTTTACCAAAATTGAACTTACTTGAGAAATCCTTA
>Locus_40070_102
CTCTTTAAGCAGGTCTGGGGTTCCATGTCGCTTAGACACACCTAATGTATCAATTGCAACACCAAATCAAGGAGCACACGGAACAATACAGGCTATTCTGGC
>Locus_40069_110
TATTCGAGGGGACCTATGTAAGGAGAAGGGAAAGTGAGTCCCAGAAGAAAGGAACTCAACAAACAAGTACGTCATCTTCTGCCCAAGACTTTTATCTTCGAAGCAAAGAC
>Locus_40068_101
TCAGTTAGTGCGACAGTACCGAAACGTGTGCTCTCATTGCATATTGATAATAGCGAAGTTCGAATAGGAAGGACGTGTGGTTTGTGGTTAGATTAATTGAG
>Locus_40067_120
CCCATTAGGATGTTCCAGTAGTGAGGGAGGATTGTTGCTGATCGTCTTAAGGTTAACGGTTCTTTGGCCCGTCAAGCCATCAAGGAGTTGGCCAACAAGGGCCTCATCCGTGCCATCGCC
>Locus_40066_147
TCTTTTGTCTGAGAAATAACAACAACCTCTTAAATGCACCACCCACATCCGCAAAGAGCCTTTCAGACAAGCCTGTGTCCGCGAAAACCACCACGAAGAACGTGAACTTAGAATTGGAGGAGAACTCGAAGCTGTCTGGTATGGATT
>Locus_40065_125
TTTTTTATCCCTATTGTCCCATTATAGGGGTTCTGTTTGCAAGTCTGCAAGATGCCTTTCAGCCTACCCTTTATTCCAAAGCTACCTTGGTCGCCCAATCTGCTGACCCGTCTATTACTCTCCTT
>Locus_40064_95
GAGCAGCTTCAAGAACAAGAACTACACCAACTTCTTGTTTGGCCATTCCTGCTGGTGGATTGTACATAAACGAAAGACCAAGACGAGCTTTTTCA
>Locus_40063_132
AATGAACACGTCTTATGAAACTTCCAGGACGCTAGCTAAAATCATCATAGAAATAGTCTTAGTGCGATGTATCGTTTATAGTTTTCAAGGAATCTTTTTCCGTGTGCAGTGACAGTTCAAAAATGTCATTTT
>Locus_40062_93
CAAAACTTACCGCTGGTCAAGTTGATCGCACAACGAAGAAAATATTCTTAAAATATTTACTAAATGTCAATCGTATTTCATATATTTTAAACA
>Locus_40061_93
AAGTTATCACCTGGAATTAACTCCAAAATTTATCGAAATTAATCAAGGATGCTAAGCATTAAAATATTGCACATTAACTCGAGGAGGATGCCT
>Locus_40060_304
CCGAGTGGAACCTACTACGATACAGAGCAGATAAGTTTCGTTATGGCGTTTCTCTTGCCTCTTGCCAAAACTATGGTGCGTTATAGGGACCAGAATGGCCATCAGATTGAATGTTTTATCGCCCCTGACGCTAAAACATGGCTGCCAAATCTGTTACTGATCGCAGGGCTGCCATGTTTTCTGATCGTGTTTTTCAACACCTGGCTCCTGTACTTACACAAGGGTTCTAGGCTTGGGATGATTAGGAACGAAACAACTGCACGGGGTAAGACAAGGGTCATTAAGATAAGAAACAACTGCACGG
>Locus_40059_168
CTCTTTTTCGAACTTAAAACCTAACTCTTCTATGAGACTGATAAAGAGGCCAAGCAAAAAGAGCTGGACACATTGAAGCAAACCAAGGCCAAAGATTTGGAGAAGTTGCAAGAACTTACTAAATTGTATAAAGAGTATGAACAGATTGTAGTAGAAGACAGAATTGAG
>Locus_40058_115
GTGTCCACGTGCACCTTCGAAAATCCAACGCCATCTGTGGGTGATCAGAAGTCTGTAACATTCAATTCACAACAGGTGATGCAAAGAAGCGACTGGGCTTCTTAGATTCAAATGT
>Locus_40057_130
TATCCGATCCCTATTGTCCCATTATCATTATGCTGTAGTCCCAGCTCTACGTGCGTTTTATTCGTTAATGGTGCCATTGGGTGGATTTTGTGCCATTGGGCGGATTGTGTGCCAGGCAGGTGAAGCGATG
>Locus_40056_137
GTTGTAGATTCGCTCTACTGTTACCTGACGGTGCGTCTTATAATATTTCTTTACTGATTGCAAAGTCTGGAAAGCCCCACACGATTGGTGAAGAACTTATTTTACCAGCTGTAAGTGAAAAAAAAAAAAAAAAAAAA
>Locus_40055_112
GCCCGTACATACACTCTTATCTTAAGCTAGAGATGCCCTGTGAGCTGGTAGAAAACTTTGACCCGACATATCCCATTGTTATGGGCGGGATGACCAATGTAGAAGAAAAGTT
>Locus_40054_176
GACACCCGTTTAGTAGAAACCATGAAGCTATTGTCAAAGGACAATTTCATGAATATCAAGAATCAACTATCGGCGCTGCATTTCTTACTCAAACGGTTTCGGTCGATGATGTGACAGTTAAACTGGAATTATGGGACACTGCCGGACAAGAAAGATATCATTCATTAGCACCGATG
>Locus_40053_334
TAGTAGTCAAAAAATAATAAACAGGGAAGACAACTATTGGCGCCTAGTTGTCTTCAGTAAAAGTAAAAGAGGAAGAAAAGAAAATAAACTTCAACTTAAAACAAATTAACTATAAGAATTTGATTTTGATTTTTGTCCATTAATAATTGTTGTTCTTTTTTTAAAGAAACAATCTATAGATTTACACCTTATTGTTTCATCGAATCAGCAATCAGATTGGATGCAGTGGAAGCGATTGCAAATAGAGCGGGGGATTCCTTTTAGATAAAAACAGTTGATCTAGTTAGCTCCAGAGTTTAAACATTGATATTGACGAGATCGGAAGAGCGTCGTG
>Locus_40052_109
ATATTCAAGAGATCAATCATCTCGGTACGTTGATTGTGTTCAGGTTTCCAAAGGATTTTTTTTTTTTAATTTAAGAAATACTTTTGTACACAATGACCCTTTATGTTTA
>Locus_40051_123
TCGAGAGTGCCGCCCTGCTTACAGGGCCCAATGATCTGGCATCACACGTTGTACTCAAAGGTCTCCCCAGGTGTGACACGCGAGGAGTTCAATGTTGTTGACGGTGAGTACTCACTGGAAATG
>Locus_40050_135
AGAACTGGACGAGGGAAGAAACCCGGTGTGATTTCCATTGTAGTTGATCTAGGTTTAGGTTGTTATATTTTTTCTTTAAGATATCTTCTTATTGTAAATTGCTGTGTAAAAAATGGTTCTAATAATGGCATACAT
>Locus_40049_128
CCCCCCCATTCGAACCCCATACCGTTAGTTCAAAAACAAGTGGGCGTCACGTGACCTTCCCAAATTGTCTGTATACGCTCTAATTTATGAAATAGATACGTCTCCTACAAGTCATAACGAATTGCTCC
>Locus_40048_93
TTTCACTGACACTCCTAGATCTCTTCCGAGTAAAACAGGAAGTAGATGGGTTAAAGGATCCTGTGTCAAAGCCTAAAAGATTTCAGAATGTGA
>Locus_40047_109
TCTAAAAACCGACCCATTACTGCAGTAGAGAAACCTGACTCTTAAGGACCTTTACATGCTAAGAATAGACATGAGATGTGAGAACGTTGATTCGTACGCTGTCTACGAC
>Locus_40046_94
AGTCACTACTGGCAGGGTCGATTGCTTATAGAACATATGTAAATATTGTAATTAAGTAACCTCTGCTTATCACCAAAGAGTCTTGTCTTTTTGT
>Locus_40045_113
TAAACTATAACAAATGTAAAACGTGGCTGATCATGAGTCAAGCTGCTTACTAGTATATGGTAACAGTAACAGTTTGGGGTCCACTTAAATAGCATTTGTTGACTCACAGAGAC
>Locus_40044_135
ATTTAGGGGTACACATTATAAAAAAAATGGTCCTAAAATTACAAATTTATTCAACAAAAGTTATCCACCCGTTTCACAATGTTCTTAAAAAATATTTTAAGGCATATCGATTATTTTGATACATCATTTTTATAT
>Locus_40043_105
TTGTTGTTCTGACAATGTCGTAAGTGTGACTGGTCATATATCTAAATGTCGTGCAATAAGTCCTTGATGTTTTGCTAGTGTAGCGCATAGGTTATGACAAGATAT
>Locus_40042_174
CCCATTATTTCTAGGGCGTTGTGTTCCATATATTCTCATCGGTGAAATCGGTGGTAATGCTGAAGAAGCTGCTGCTGAATATCTCAAACAAAATAACACAGGTTCCAAAGCCAAACCTGTCGTCGCTTTTATCGCTGGCCAAACAGCTCCACCTGGCCGTCGTATGGGTCATGC
>Locus_40041_97
CTCAAATCTTACTTCCTTTCACATCAATTCTAGAAATTTAGTCTTGAATGTATACTAGAAATGTGTGCAATGCAAACATCATGGTTGAGTTTAGAAT
>Locus_40040_103
GATTCAAAATGTAATTCAGGTTGTCTGGAAAAAAAAATTCACACGCCTGGGTCACTGGCCCATACTAAAGTGCCCGAGGAAAATGGGGCATTCTGGGATGAAA
>Locus_40039_143
TAACGTGTGATGTGTTGATTATATTGAGTAATACATTGAATATACCATCATTAACATGGACATATATATTTCCTTTCTCGCGTGCTTCTTTGAAATGGTAATATTTACAAGTAAAAGAATGTATATTCGAATAGTAATTTAAA
>Locus_40038_82
TGATTGCCCCGGCAGTTTTAAGCGGCAGGGACTTCGGCTAAGCCAGAAATCATGTGAGGGGAAATTGCGACCTGCTTTAACG
>Locus_40037_99
CAAAATATATTAGTGTCAACACATCGTTGCAGGTGACCGAAATAATTTCAGTGTATTGCAACTTTGCAAGATGAGATGGTCGACAGTGTCTGGTTTTTT
>Locus_40036_138
GGATGTGCTGCGAGAAGGCTAGATTTGAGAACAGCTTAATGCAATCTCCATTGTGAGGAGTTTGGAAAATTAATGAGAGGAATTAAGTCTCAGAGTCTTAGATAGGACATGTACTCATGTTTTAAAAGGAAAGGTGCA
>Locus_40035_154
ATTACCTGAATGCAATGAAGTGGGCTTAGTGTATAATCGGCCTTTGTTATCTAGTGGAAGCTCATCATCCAGCCAAGAATTCTTGACTTCCGGAGATCAGCCTGCGGTGTCAAAAAGGGGTTTCTCTCCCATCCAAAATGGCGGTCAGGGCGGG
>Locus_40034_176
AGAACTAATTCTAATAGACAGACAATTTAGAATGCTTTAGCTGTCTGTAAGACTAATGCTGTCGACAAAGATTAGGTGTCTTTAAGACCAATGCAATCGGTAAAATTTAGCTGTCTTAAAGCTAATGCTGACAAAGACAATTCTGCTGTCACGTTAATCAACGAAGTCAATGCGGG
>Locus_40033_105
TCCTTCACTTGGTCACAAGTGTTCCACCCATAGTTGCGGCATACTACGGGATTGTGTGGCCAGCACACAAGCCCAACCACCTTATTTTCCTCAACTTATATCAGA
>Locus_40032_168
GTTTCAGTCGACAACACCTGGTTTGGGTTCCTCTGTCACTACCACAGTTGGGTTTGAGTTCCATTGTGGGATCAATGTAGTGATTGGCGCATATTTTCAGAGTTTTATCTCTTCTCATGAGGATGCGTGCTAGTCCAGTCTTTTTGTGTTTAAGAATTTTGCATTCTC
>Locus_40031_165
AGTTAAATATTTTGACCTTAAAGACCATCCATCTCTTTCCGAACTTAGCGAGGCTTTGAAGGCTATTCCATACAAGGGCTTCAAAACAAGGACTTACATAGCTCTAGACTTCATCATCAAAGATGGGATGTTTAATACTGCCGTTTGTTCTCGCAATAATTCTTT
>Locus_40030_223
AAAAAAAAAAAAAACAACCAAAAAACACATCTTCTTCTTTCTTTATGCTTTTCCTGCTTCATCACCCAGCTGTTCAAGAAAAAGCCTACCAAGAAATCCGGGTTAACGTGGGAGGCGAGCGCGCCCCTGAAATGGGGGACCAGGCGAAGCTCGTCTACCTCAATGCTGTCATCATGGAGACCCAGCGCTCCGCCAGCATAGCACCTTTTGCGCTGCAGCGGCA
>Locus_40029_92
CTGAATACGAGGTAGATAAGGTCGACTTTTCTTCTCTGCTCTCACTCGTTTGGATCATAACAGAGCTAAGGCTCAAGTTGCTGATCGTCTTG
>Locus_40028_192
AAAAGGTTACTACACAATAGGCTAGTAAGTGAAGGGGTACTCTGTCAAGTAGGTCCACAACAAGTACTTTCTGTACTTCGACAAAATGGATTTACCTTACAAAAACAAACAACAGACGCAAGTAAAGCATTATGGACATTGGTTGGAGGTGGGGGAAGCAGCAGGGGGGGAGGGAGCGGGGGGGGGGGGGGG
>Locus_40027_139
TAAAGCACATATCGGGAATCTTACTTATTGTGTTCATTGAAGAGACATTGTCCAGAGGTGTACCTGTCATGGGAGTTAGAAAAAGTAGAGATAGACATTCGGTCTCTTGACCCCCATGACAAGAGTAACTGTGATTACG
>Locus_40026_107
CAGTCTGAATGCGTAGTTCTACAGGTACATCACCGCTCGAGTTCCTTCTGCTCATGTTTTTAATTTGGGGGTTTCTGATAAGATGATTGAGGACGCAGTTGTAGCTG
>Locus_40025_200
ATGTCAATACCGAGACATCTAACCTTGGAAATACCATCCCAAGCATGTTCCTGATTACAGGTCTAAACAACCACCCATTGCCCATGTCCCTGAGTCAACTTATGGTGTCCTTTTTGCTGAATCAACCATCAGTCAGAGATAGGGGAAGAAATATAGACTTCTCTTTCTTTTTTCAAGTTGCTATTCGGAATTCGCAAACT
>Locus_40024_103
GTCGTAGTAAGTCGAGTGGAGACTGTGTGTCAATCAAAGATATAAGTTTACAGCTAAACACATTCTCAATCAGGAGAAATCAAACATTCTCAACATTACAATA
>Locus_40023_96
AGTCGAGGACAAAAATTAGGGTTACGACGCACCCAGATTGGGCCTGCGCTATGGGGTCGGCTACAACCGCTCATCAGGCAGGGAGACAATCCCTGG
>Locus_40022_102
ATGTGAATTGTCATTAGCAAGTACGCGACTAAAAAGTGGTGGGTAATAACTTTTTATAATTGGTTACAATAACTCAGTCATATCAAGACAATTGGATATACA
>Locus_40021_115
GGTCCCATAAACTAGACGTCCTGTGTACGTTTTTTGAGCTACAAAACTGGGAGCCATACAAATATTTCTAATCAAAATAAGATATATTAACCAGGATTCCTTAGGTCCTGTTGTA
>Locus_40020_109
GCCGATAAGCAAATAACTCAAGTTGCTAAACTTCGGTGAGTTCCTTCTGCTCTGTCGAAGTTTGAAGCATGATATTTTTGACTGACAATGTAACTGAAGGATTTGTGCG
>Locus_40019_122
TAATGTAAACAGAATGTAGGGATTGGTACGATTCCAAGCAAACCGCTTCCCGAACCTTTAAACCCTTCCATTTAATGTTTTTATGCATGCATGTTTTTGGGAATATTTCATAATTTTACAGG
>Locus_40018_130
GTTCTTTCTCCTGCCGCTTTTCTTTCTCCGTGCGGATAAGAAGAGGATACCAAACAGCAGCAGGGAGACAACCCCAACAGGCAATAAGAGTGTGGGAACTAGTAAATCCGCTGTTGATTTGAGGAAAGGA
>Locus_40017_102
ATTTTGTGGCACCGAATGGTCGACCAGTGTTCTTTAGCTGCAGTACAATGACCAGTAAATGTATCAATCCTCAATATGCATAATTTGCAATGTGTGTCACGT
>Locus_40016_163
CTCCCGTCCATTAGTTTCGAAAGACAGGTTTTGACATTTGGGCAACACCTTAGTCCCATCCCTTGATCACTTCACTAGCTCCTAAAGTAAAGGTGAATGCTTTTCCCCTGGTCACAGAAGAATCGAAGACTTTACCGTTGGTAAGTTTGCCTGTATAGTGAAC
>Locus_40015_117
GTTCATACCTCTGGTTCCTGAAGTACCCTCCTCCAAAGACAGTTTGCCCACAGTGAAGAGCTTCCTAAAACCACATTCCTTGAAATGAACCAGTCCGGCCATGTCTCAGCGGGCGCT
>Locus_40014_99
ACAGTGACCCGTAGTCAGTACCACAACACTGTTAACTACGTCAGTGGTAGGTGTCCTCAAGCTCCATGGTGTCACTGGGCATCAGTCATGGTGTTGTGA
>Locus_40013_106
CTTTTAAGCTGCCTGCTGCGGTAAAAAAACCATCGGGTGCGTGTTAAATCTTACAAAATGTCAAAGTCTGGGGTCAGTACAACCCCAGTTAAAACAGATGGAATTT
>Locus_40012_146
GTGACCAGTGTTTACAACCACAGTTCCATAAAGAATCACTTGTCACAAATGTTGGTGTCCAGGTATGATAATCACTGATCACAAATGTTGGTGTCAAGTTATGAGAATCACTGGTGACAAATGTTGGTGTCAAGGTATGAGAATCA
>Locus_40011_100
GCGGACAGCTACAATATTTTCATTAAAGGAAATCTCAAGCCCTGGTCAACCTGACCGCAACCATCAAATACCCGTGACGTCACGTTCACCTCCACACCCG
>Locus_40010_178
GAGCTAAACTTCAACTGATAAAATTTGATCGCCGTCAGTACACGGGGTGGATTCCAACACAGAGAGTGTGTAGTTATTTATTACTGTGCCCGAAACGTTCTCGTGGATATATCTCCTGTTTAAGTTATGACTTGTCTTTTATCCGATCCGAGAATCTACCAACGTGTCGTCGTCTGCG
>Locus_40009_159
CTGATGACTTCTACATATTCTCAAACAAAATTAAAAAAAATAATAAAGATGTTAAAAATACATTTGCTTTTTACTTCATCTGAATATGGGTTCATTCATTTGAGAAATACAAATAGAATTGACTCTTTCGTCATGACTTTGATCCCGGCATAAAACAAA
>Locus_40008_108
GGCTATTAACCAGCTGCACGAGCATCCACTTAGAAAGCATCTCGTAGAGACATTCGTCGATGTTTCATCAGATAAGCTAAGATGATCGAAGCTGATCTTGAACGTCCG
>Locus_40007_98
GCTCGATTTTCTGTCGTTATAGATTGTACTAACCAACAGTCACGCCGAGCCACACAAGGAAAAAGCAAACGAATGAAACCAAATCAATGTGTTTTCCG
>Locus_40006_101
GCGAAAGCGAGTTAGCTACTCGTCTCGTTAGCGACCCATGCGCGTCACCGTGCAACGCACCATGTCCTCGCACAAGAAAGAGACCGACGAGGAATTCGACG
>Locus_40005_114
GGCACTTTGTATTTGTAGTGGGTCATGTGTCACACACCTCAATAATGTCATCAAAAACTATTATACAGTTAACCAAGTATTGAGCAAAGTTTCACTGGCCAGGGAACCAGTAAA
>Locus_40004_115
GTTTTTATAACTGGCTCAACAATCACCGGACCAGTGTGTTCATGATGGCCCACGACACGAGCAACGTGTTCTGTTCACGGCCCACCACGCTGTAGTCGGGCGAGTAGCGAATCAT
>Locus_40003_119
TGTTCTAAAACATATTTAACAGGGTCCAAACATGACGGTATATCAATGTAATTATTAAGTTTTAAAAACAGCCTTATTAAATGCAGATAATGGAGAGATACAAACAATTTACAAGAAAC
>Locus_40002_125
GGAAGTGTTCACCGAAGGACTCTTGTTCCTTCTCGATGTCTACTTCCTCGGTCCTAAAATGTTCATGGCTTCAGTCAAGCACCTCCTCAAGCAAATCGGCGTCCCGGAGACTCAATCGAAGTACG
>Locus_40001_98
GTAATTGTTTTAAATACGGTATTGAAAACGTGCTGTCAGCAGAGTGAGAATATCTTTAAATTAAAATGAATAGAATTAACTACAGCTAGGTCAGGTGT
>Locus_40000_107
AATCTCTTAACAAAACTTTGTGAAGTCAACATAAATTAATCATCTGCTTTGTGTGCTGTGCTTATCAATAGAATTTGACTTTGCTAAGAAACAGACTTATCTGATTT
>Locus_39999_83
CCAAACGGTTCAACTGCATGTGTTTGGTTGACAACGCAACACGGAATACAATAGTTGACAAATTTACTGACGAGAAAGGTGAA
>Locus_39998_101
AATCTAAAAATTTTTATGTCTTTCCTGTAGAAAATAACAATAGGAAATGATACAAGTAGCATTTAGATTAGGGCCGGGCAACCTATGACCTTACAACTTTA
>Locus_39997_110
GGCTTTATTTTTGATAGTAACAGATTGGGGCTCTTCCCCAAAATATCATCTCACTTGACATACCTGACTCAACACGTTGCATACATAATAAGTTGGATGACAAGATTCAC
>Locus_39996_100
TTCGGTGGGTTGGAATTTGGCACTCAACAGGCCCCTAGCGAGTGTCATACGTTATGTTCATTGGTGCGTGTCTTGTTCTTGAGATCGGAAGAGCGTCGTG
>Locus_39995_108
AAATTTGCATTTATTGTTAAGTTTCGCTAATGCAACTACTAACCCAATTAAATCATTGTCTGCTTGCAGCAACAACATTTCCACATTCTCACCTGGTCATTGGTGACA
>Locus_39994_106
ATGGTCGTTCTGAGACCTGTACAAACCGGTATCTGCATTTGGATGAAAACCGAAATCATTCTGCCAAGAGACTGGGCTCTGCCTGTTAGTAAAGGGGTGTTTGAAG
>Locus_39993_84
TCTAATGCTAAGCCGTCACTACCATCTCATACTAAGCCATCACTACCATCTCCTACTAAGCCACCACTACCATATTATACTAAG
>Locus_39992_100
TCAACTAAATTCGCTTGTTGTTGAGCAGCTTTGCTCAGGCAAATACGGCAACCAAGGATGCAATGGTGGTTACCCATCGGAAGCATTCCGATATATTTAT
>Locus_39991_150
TTTTTTCGGAGCTTTTTCAGCTTCTTTTTCTCTAAAAAAGATAAGAAGAGCAAGAAGGACAAAACCGAGCATAATGTACCTGAAACTGCACCAGACGCTCAAGCCGAAGTGCAGAGGCTGAAAGCCCAACTGGCCATGGTCCAGGCTGAG
>Locus_39990_207
CTTCTTAAAAACGTATCAAGTTGATCTTCTATGTTTGCATTTTTCAACCTACAAGAATGTATTTTTATAAAGCACATCTCACATTAAAATCTCAAATTAAAAATTGTTGGCGCTAAGCTCATTTACATATGTCTTTTTCACTAAATACAATTACAAACATGGCAATAAATTTAGTCCTAAACGATGTCCTTGGTTGTGCCATTAATT
>Locus_39989_156
TTCGTTAGTTTCACTACGGTTGTCGAGTCATACCAGCCAGGACAAGATGGCCTTAATACCAGGCTTACAAGATTATGACTTTAAACAAGAGCCAGGCGGACAATCATTAGAAAAGGCACTTGTCCACTTGAATAGACTGAAGGAACTGGTCAAATC
>Locus_39988_143
TTTAAACCAACGATATTGTCGTAGGACAGATCTACCAAGCAAGGCCCGTCCTAGAACCTTTTCAGAATTTGCATAACCCTCAGCTGTATCAAAAAAGTTGATCCCCAGCTCTAGGCATTTGTCTACTATAGCCTTTGATTCCT
>Locus_39987_101
GGAACCTGATGAGTCAGTATAATTACATATTATAAAACACATAATTATAATCATAGTATAGCAAAATGTTATATTTACATTAATGGTAAACATAAAATAAG
>Locus_39986_367
AAATAACCGAAGAACCCGTTCTAATTACCGTTCATCAAAAAATTCCATCACTTTGATAAAGTCTTCGTTCTTTAAGTTTCTAGATGTCAGTGGAGGTGTGCCAAGTCGCAGGCCACTGGGCTTAAGAGCACTTTTGTCTCCAGGACAAGTGTTCTTATTAACAGCAACTCCAATTTCCTCCAAAATATATTCACCTCTAGGTCCATCCAAACCCCTATTACGCAAGTCTACCAAAACCAGATGATTATCTGTGCCTCCTGAGACCACAGTGTATCCTTTGTCTAAAAGAAACTGGCACATTGTTTTGGCATTGCTAACAACCTGCTGCTGATACAGTTTGAATTCAGGAGTGGCAGCTTGCTTTAAT
>Locus_39985_115
CGAATAATGTTGAATGGTTCTCTAGATATACATTGAATATCTTCGAATCATGATTAACAACTTCAGTCAAGGACAAATCTGCAGTCTGGTCGGTATGGGTGCTGCTGGTTGGGCT
>Locus_39984_114
CCCATTAGTTCGAGTTTTGGACTGAGATATATTGGCAGAGTTATTAAGTACAATGATCACATTCTCCAACATTGATTTCTCTTCAACAAATGGAGACAAGTCAAATTTCTTTAT
>Locus_39983_162
AGTTGTTCGAAAGGTGTGTACGTTTAAAAACTTCATATCACCTGATGCTTTCTTTGCTTTATACTCTTGACCTATTTCTGGTTTTGCTTTGGTAGACCTCTTTGCCTCTATTACTTGTCTATGAATTCCACTTCCTCCAGCTTGATACTTAGATGCAGGTGG
>Locus_39982_136
ACTTGGCGAGAAGGCTAGAGGACCAAGGTACATTAGCGTGAGAGGCAAGTCAACAAATATATCACAAAGTCAGAGTAAACAATGAGATCAGGCTTACAAGAGAATAGACATTAGACACACAAGAGAATTGACATTA
>Locus_39981_147
TGCCGTTCTGCTATTTGTTACACACTTGCTTCGTGCAATGGATTTTGAAGAAGTCTCCAAATCGCTTCTGGAGTGCAGACATATCGTGCATCAATAAATTGTTTTATTTCATCATGTCAGACATATCGTGCATCAATAAATTGTTTT
>Locus_39980_122
CCTATTGTCCCATTATACAAATTTAAGAAAGGACTTTTCTGGGCAAAGTTCCTCAGCTACCTCCAACAAACATTCCTTCACTACTTCACCATCTGTAAATGGTTTGCCAGTTTTAGCCAGGA
>Locus_39979_124
CGAGAAGGACGACACGGATTTTTAGTGATAGATGAAGTTTATCCTGGTGTTTGGCTTGGTGATGCGGACTGCGCCCAAAAGTTAAGTGTGCTCAAGGAGATGAAAGTGACGCATATTGTAAATG
>Locus_39978_112
ACTTTAACCAACCTGCCCTTACACCACATTTGAAACATGTTACCACTGTGATGGTGGCTGCACTCAGGAGGACCACATATGTTTGAGTGACTGCGAGGACGGGTTTATTGGC
>Locus_39977_125
AATTTATGATGCTACTACTTGTTCTTTTTCGTATTCTTTTTAATTATGATTTACATAGTAATTTTAAATTTCCGATGGATCTACGCTTAGTACTAGTAGTGAAATTGACAATGAAGTTGACAAGT
>Locus_39976_184
AATGGACCGTTATGTCCTTCACCCAAACTGTGATTCTTTGGCCAGAGACACTCCAAATCTAAAAGCCAGACATAGGTTAGAGGTTGGACAAATGTTCAGAAGCCACCCCTCTTACTACCAGTTGTATTTCTGGTACCAGGGTCTGGCCATGTGCAAGTAGTAGCAATTGCCATTCAGATTACAT
>Locus_39975_102
TAAAACCCCGTGTCGTATCGGTGGAAGAAGCCTACACCTAATACACTTACTATTGTTGGTTGTGTACAACCTCACCACAGATCAAATGCCCGAGACAAAACA
>Locus_39974_116
TTTTTTTTATCCCTATCGTCCCATTATTGATCATGAATCAAGCTATCGATCAATTAATCAACATCCTCGCTAACGTTGGTGTTGTCGGAGGCTGTGGCACCGTTTGCGGCTACCTT
>Locus_39973_122
ATAGGTGTAATCATACGGGGTGAGTATATCTTGTTTCACAGTTTATTCCATCTTGAGGTCGCATGATGACTGCATATGCTTGCTCTCAATCTCAAGCTTTCTCACAAAAGAAGACCAGAAAC
>Locus_39972_123
GAATATAGATAGATGGACCATCTCTATGAACAGTTGAAGAATGTATTTTTTAAATTTTGAAAATATACTTTAAGAAGCAAATATGAAGTAACAAATACTTTTGATTATGTGAATAAATGTTAA
>Locus_39971_101
TTATCGATGAGAGTCTGGAAGTTGACGAGGCATAAAAGCTTGAACAACGTGAGGAGAATTTTCAAAGATGTTTGGCCAGACATAATTCAAAAGATGTATTA
>Locus_39970_126
GGTAACGTCGGAGTGACTACCTCCCTAGTGACTATACAATTATTGAAATAGATATCTAGTTGTAGCACCCAAAACTGAGGTGAATTATAGGACAGGAGAGGGAGGGTGGGGTTGTGGGTAAAAAAA
>Locus_39969_122
GACTACTCGTAAAGGGTTATGAGATGAATGTCAATGGGATGCTCTTTGTTGCTCCTATAAGTTTCAGAAAGTGTAGAAACCACTTTCTCAACAACAAAAATTAGGGAATAAATATATTAAAA
>Locus_39968_113
GGGGGTAAATTTAACGATAAATGAATAATTGTTACACATTTTTCAATGAAACAGAAAACATAAATTCAAATGCCAAAACTGTTTTGTACATGTCAATTCATCCACAATAGGCA
>Locus_39967_131
CTTGTGTGGATAACTAGACTAGTTAATGAAGTTTCATCTAAGAACAAATGCTCATAATTTTTATGTAGAATGGTTTATATTCAGGTGTGAAAGTAAGAACATTTTGTGCACATATTTATTAACTTATGGTT
>Locus_39966_160
TAAATGTCTTAGCCTTTCCGACCTTGATCAAATGGTGCAACCGAATTCGATCTGACCAAGAAAGACATTAACCCTATGGGAGGATTCCCTCACTACGGATTAGTCCGTGACGATTTCATAATGATCAAGGGATGTTGTCCTGGCACCAAGAAGCGTGTTA
>Locus_39965_138
GCGTTTTGAGTAGCCGTGTGTTTTGAGTTTATGATGGAGGAAATAGAAGTTAACAAATATAGTTGTGTTGTCCTGCCTGTGGAATCCCGCCGCGCAGGTAGGGGGCCGGGCTCTCCGCCTCGAAGGAGCCCACCAAAG
>Locus_39964_101
CAGAGTAACGGAATCATTAAAGGATGTCGTTATTAGTGGTTATTTGGATTTCTGTCAACGCCATCAATATCAAAACTGGCGCACGCCAAAAAAATGTTGAG
>Locus_39963_116
GACAGATTTATTAGTAGTATAAAAATCATACAATCTGTTTTAAGTTAAAATTATCTTAGTCATGTTATTTCACATTATAAATTAGCCTACTTATTCCAATATTTGGTTGAACATTC
>Locus_39962_116
AAGGTTTGCCCTCCATCCTTGATGATCCGAGCCGACAAAACAATTTGTACAACATAAAGTGAAGAGAGAAATTTGATAGCAAAGATAATTGAAAAACAAATAGGATGATGTCAAAA
>Locus_39961_140
CATAGCCTTAAGTGGCTGCTCAATAAGATTATTACCATAGAACTAAGCAAATTCTAGAGACCCGAAGGGCTACAGTACAACAAAATTCAACGACACCAGAGGGGCCGGACTCAGATCGGAAGAGCGTCGTGTAGGGCAAG
>Locus_39960_84
ATCCGGTCTCTAGCTAAGGAAGAAATCCTTAAACGACAAAAAACAAAACACCATAAAAAAAAACAACAAAAAAAAAAAAAAAAA
>Locus_39959_120
ATCGACAGCAGATTGTTTTATCAAATAGGGGTGATGTTTCAGTTGTCACATAATTTAAATTTGAACACACATCTTTCGAAATAGTTCAATTTACCTTGTCAGTGACCCAGCAGATCGTTC
>Locus_39958_213
TTTTAAGGAAATAATTACTCTTAGAAACGAGCCGCTTTGATCCTGTTTGCCGTCAAAGCAGTCATCCTTGGCCAACTTAGTGTGACACAGACTGTACCCTGCACAGAAGAGACCAAAACCACAAAGAGTGGTCTCAGCTACCCAATCAAGTGCGGTCAATGCTCCAGTATCACCCAAACTGTGTAGAAAATGAAAGAATGTCTCAATCTGGTT
>Locus_39957_120
GGTAAACAAGTTCGTTATTTACACGACATCTCTACTGCCTACGTGACACAAAAAACAAATGTCACATATATTACATGGTTTCATATTCAGCACTTATCATAAAAGAAATCTTTATAATTT
>Locus_39956_150
TCCGCAAATAAGTATACAAATAAAGAATTCTCGAATTCATATTTCAATTTCACTTGGGCCTTACTTGATAATGCTATAGCAGGGTTCTCACGCTTCTTCAAGAAGGTATCACAGCTTTGTTTTATACTCAACTCTCCAAGTCAAATTAGA
>Locus_39955_109
CCAAGACGACATTGAATTATTAGCATGAAGATAAATGATTTAAAAGCATTACTGCATTACTTAGGCAAAGACTTGATATTCAAATTTGGGCTTGAAAAAGGTTCTTTTG
>Locus_39954_160
AACATCAATTGTATCGACTAACATTTTGTCCACCTTATTGACTTCTTTAAATAATGGGTGCAAAGTCAGTCAACTGTGGAGAACATTTGGCAGTTTGAAACTGCTCTTCGTCAGGACCGTTAAAAAGTTTGAAACATATAATTTAAGATTAGAGTTGCGG
>Locus_39953_158
GTCCGTATTTTTTATCATGTACTCTAATTAGAGAAATCTTTTGGGGCAAACGCCAAATTAACTTGTAGAAAATGTATTCTAAATTTAAAGCTATACAAACTTGAACAATATATAATGGTGACCCTGTGTTGTCCAAATTATTTTTGTCCATTAAAAAA
>Locus_39952_101
CTAAATTATCATAGTTTTGTGGTACTAGTTTGAAAAGTATGCTGATTGCATTGAGCCCAAAAAAGAGCGAAAATTCTCAGCTCGCTTGGCCAAAAAGAGGA
>Locus_39951_103
GTAACAGTTCCTGAAATTGGCTTAACGCTGGATATATTCAAGAAAACGAACAAGCTGATCCATTGCTTCATCCTCCAGATAAGAAAAACAATCCATGGGCGGA
>Locus_39950_115
TCACGTTACACTACTTTCGTAGTTTACATTTTTCGAACCATCGATGATCTGATGATCTCGCAATGATCCATCGTGTAATGGTTTACCTTTCAGAACTAATTTTTGTTGATTAGGA
>Locus_39949_151
GGGAACGTCTCCCTCCAGACCTACCTCCTCTGGAGAGGGGGTGGCTTGTCCCACCGTCTATCTCAATGGTGTGGGTATTTCAAAGCCAAGTTAGCTTTCTTCATGTGAAATAAAACACTGTTTTCAGTGGGTTTTTTCACTCCGAGAAGGG
>Locus_39948_107
CTTTTCGACACCCGTCCACTACCTATCTCTACTCATGAATGGCTACAAACTGTCCGTGACCCGACGCCTTTTTACAGAGTTCGTAATTCTGTTGAAGATCTGATTCT
>Locus_39947_134
ACTTGTTCACTACATAAAGTGAATACTTGGTTGTGGAAACAAATTGATCTTCTTCGTCAATGTTCCCCCGACAATGTCTGGAAAATCGATTTGTCTTGAATGGATGCTCGAACGTTTATCAACAGTCATGAGTT
>Locus_39946_142
TCACTAGATAGGTACCGGTCCTACTTCCAGTTTTTAACTTCTTCAAGACTTACTACTAGTGGGTCTTAAATTTTCTCTTAAAAATGCCTCAAAATGAATATATTGAGCTTCATACTAAACGTCATGGAAGGAGACTTGATTA
>Locus_39945_110
AACCAAAAACTTGAACATTCCGAAGACTCATGTAGAATTGGACAGCATGGTCATATATGTTTCTGCGACACTGCTTTAGTTTTCATTTTAAACAAAAAAAAAAAAAAAAA
>Locus_39944_350
ATGTGCTGCGAGAAGGCTAGACGTCTCTGAGACAAGGCAATAGCCAGATAACTCAGGTAGCATCCTCCATCATCAAGCATGCCTATCTCCATATTAAGTTTCCCTTGATCATCTTCATAGTGTATAATTCTGTAGTTACTTGGCTGAAACTCAAACTGGTATGTCTGAGATGAATGTTCAACTTTTATGGCAGAACTAATAGTCCAGAAAGGTTCTGCTTTTTCATCTAGCAGGATGACATCTAATATCCCAACTGCTTGCACTAGACCTTTGAATAAGTTGGTTTTCCATGGAAATGTTATCTCCTTTTCACAGGCAATGTGGGTCAATTTATCATCTTTACAAACCGG
>Locus_39943_302
GGAGCCAGAAAATAGATAATATCTATGGAGTGCTGCTATCAATAACAGACCCATAATTGGTATTCTCACCGAACCAACAACAACATTCCAGTTTGGACAAGAATTCATCCAGACATCTTATGTTTCATTTTTAGAAATGGCCGGTGCTCGAGTCGTTCCAGTTAGAGGCAAGCAGCCACCGCAATACTATGAACAACTCTTCAAGAATATCAATGGAGTTCTGTTCCCTGGCGGTGCTGCTGATATAAACACAGGCCCCTATTACCAATCTGGAAGATATCTTTATGACTTGGCTATTCAGG
>Locus_39942_101
GGTTTTAATCGAACCAGAACCACAGCGGGTCGAACAAACGAGTTTCCCTTCCAATATTTACTGAACTTTCCCAACTGTCGTTGCTAACTAGTATTAGTCCC
>Locus_39941_217
AGACAAGAGTCGAGGAAACAATCACGTCACAATATTTTATGCAGGACATTTTTTGTCTTAATTTAATTCTTATATTTTTAGTTTTAGGTCGTTATCAGATAATAGGTCGGGTTGTTGAATACCGCAGATATCTGCTGTTGGTCGTGAGCTTGATTTAATTACAGTATATTGTAATACAGAGCAGGGAATTTCATGGGTAAAGGTGAGAGATAATGTA
>Locus_39940_114
GAAGCAACACAACAGTTAACTAGATTTAGCGATCGAGCAAGATTCGCTGGTGAAGTATCCGGACGATGAGTCGAAGTTCGACTATACCATTTACTCCATGTCGACCATGAAAGT
>Locus_39939_166
TGACGTGGTTGTTCAAACTAACTAGACGACTTTGCACTGGATTCAATGTATCCATGCATCAACAAGTACCCAGCCAACTGTGTGTGTGTGCTGTGGGCTGACAGCTATGACAGACTTTCATTCAGGCTTTCAGTAACCCTAATGGCAACAAAAAGAAATCTAAATT
>Locus_39938_103
ACAGTCTGTTTTCATAGAGTAATCCTACACTAGAAATCCACCGCCCCTGCACGGAGGGCGGAAATGTGAAGGCGAATCCAAACGTTACATAGACGAAACGTGC
>Locus_39937_208
ATTGAACGATCTCACCGAAAAGATTGTAAACTAATCAGAATTTAAAAAAAGCAGTATGCAACCGAAGTGGCTGAGCCGGATAGCACAAGGCAATGTTGTCCCAACGGCAGTATCACAAGAAGATGTTGCACCAAGAGCAGAATCACAAGAAAATGTTTACTCAAGAGCTAGTTTCACTAGCATTTGTTGCCCCAATAGTAGTGTGCCG
>Locus_39936_123
CTGCTGGTTGTGAAGTTAAAGTCGTGGATTCCCTTGAAGCTACATAATCGGATTAGGATACATCCATTTTGTTTATCTAGTACCCTACTTGCCAGGTTGTCACATTTGAAATCAATATGGAGC
>Locus_39935_95
TGTAAGTGTCGAGTAATTTCTAAATTTTATTTCTTATATTCTTCTTATCCTTTTAAGAATGAAAATTTAACTCTGCCGACTTTTCCATCGGCTGG
>Locus_39934_115
CTTTTTACACTATAAGTACACTTTCATAAGGGTCACATCCACCTCATCCGTCTTTGGGGAACTTATTATTGGTGGTGGAGAGGGATATTTAATATGAATTACAGCTTATTACAAA
>Locus_39933_95
TCCGTGTCAATAAGATGGTTAGGGTTCTTGGCCCTTTTCCACCGACAACAAACTTCCCAAACCATGGCCGACGCCAGCGACCCCGCCATCCAGGC
>Locus_39932_154
GGGATGTGCTGCGAGAAGGCTAGATTTATGTGCTAGAAAGATCCCTTAGAAAGGCAATTCTGTTTCACATAGAAAAATACTTGTTTGCACATCATGATTAGTTAGACCTGTACTTGATGACTGCTGTTGTCTTCAGATTCTTTGTTGTCACAAG
>Locus_39931_198
GTACAATAATTGTTGGTCGGAGTTTTAAGCCGGGTGAGTTTTTTTAACGCAGATATTATATCATTACTCATTCTCAACATTAAATAATTAATGCTATTGATGAACGAAGATGAATTGAAAATCCGCTTCCTCAGAGTTACGTAGATGCAAATGGAACTAAAACTCGAGAGTTCAACATCGTCATATACGGATATGAAT
>Locus_39930_165
TTTGTGTACTATTACGTCCCGGAGACTAAGAATAAAACATTTGCGGAGATCGCCAAGTCCTGGGCCCCGAAGGAATCTTTTGAGAGTGCGTTAGCTTTCAAGCCAGTTATAACCATGTAATCTCCGTCAAACGTGCTTACAAACTGCTTGTCATTCTGAACAAAC
>Locus_39929_254
TTCGTCGTAAGGACGTTGGTACTCTGTTCTCTTTCAGGTGCATACATCTGTAATTGACTATAAAAAAAGAACAAAAGTATTTAGTACCTTTTCATATTATTATTAAGTGTTGGTGTGGTTCATTTTGTCACCCAAAGCCAAAGAATGTCAGCAGAGTTTCTTGCAATGCAGATAATCCACTATTTAAATCCAGAACTTTATTATTTTCAAATGTTCATGCTCTCATGTTACACAAAATGTTTTTTTTAAAAAAG
>Locus_39928_146
CAACTCCACGTCTCGGACAACGCCACAGGGCAAGCTTGGGACTCGACCAAAGAGAACAAAAACGCAGGCATAGCGTTGGACTCTCCCCTGATGTTCAGACGCAGCTCATCTCAACTCAGCTTGCAGCGGCTCAACCACCAGCCGCA
>Locus_39927_106
CCCATTATGTAGCAGTGGTCTGAACACAGGACACAGAAGTAAAAGCTTCGGCAAAATACTCGAACAATGGCTCGTTTTGAGATAATCGTCTGTTTCGCCGTCTTGG
>Locus_39926_132
CGACCTGAGTTACCACCCTCGTCTGCTCTGTAAGAAATGAAATCAAATACGAAAAGCAGCGGTGATGATAAAAGCTAAAATAAAAGCTCCCCAGACTGTGTATCGACTAAAATTGAGTGATCCAGATCCCGT
>Locus_39925_188
GGACACTACAAACACTTTAGGAAGTACAGCGGTGATACTTCCAGTCGTTATGTGTTGACCTGGGTGTCGCTAATCAAAAAACTAAACCCTCTAAAATTTTGAATTGCTTCATTTTGTGCGTTTGCCTGACCTCTCCCTCATGACAATCAGGATGTTTTTGATTACCAGATCGGAAGAGCGTCGTGTAG
>Locus_39924_109
TGTATTATGAGGCGCGTAATTTTCTACGACTCGTGTAGACATAAATAAATACATAACACCAACCAATATAAACATTAAAGGAGATCTAATTCCATGCAAAAATATAACA
>Locus_39923_101
AAGTGAACGTTATATTATTGAGTAAAATACCTTATTTTGTAATGTGATTCTAAAAATAATTTTTTACACAGGAGCAATTAATAAAGCAAATTTTATCAACT
>Locus_39922_137
GACTGCATGAGGGATTTACTATGACAACCAGAAATTATGAGGTTTAAAAGCGACACGACCAAAGATTTAAGGCAAATCAAGGCCGCCCTTCTAAAAAACACACATTATGTATCCGCGCGAAAAGATAACTCATTCTA
>Locus_39921_97
AATACTAGCTCCACCACCACCTGTTTGTGGAGAACTTGGTACATGACCATAAGGATCAGTATGATGATGATGTGATGTTGGTGGCGGGGGGGGGGGG
>Locus_39920_102
GAGCCCTTCCACCGTTTATCTCAAGTCGACAAATATTATGTTAGTGGTGACACCTCTTATGGTATTTTTCTGAAGACGAAAGAACTTTCACGTGGACATATC
>Locus_39919_128
ACTTTCTATCTCCGTTTACCCTTTCTAAGACCCTCAAATGTTTCAACTACATCATGAATTCTATGAAACAAACAAAAAAAACCTAATGTAAATTAGTAGTTGTGTGTTATAATGAGATGTTCATTAGG
>Locus_39918_115
GAGGGGAAATGACGGTTAGGGGCTTTATCAGGACATTTTGCCGAAGCTCAAACATTGAAGGTTTTATCATAGACCCTCTGAACGAACCGCAAGTATGCAGGCCCGTTCTCGTGGG
>Locus_39917_102
TTAAAAGTATCGAAAGTTAGATTGAATTTGGCACTTTTGTTATAATTGGTGGATAGGAGTTGACAGATGCTCGACTAAATATGCTAGAGTAATGGAATGAAG
>Locus_39916_121
GCGTACTTACAAACTTAAAGACGGTCTTATTTTGCTTTCATCTTGAGTTGTAATTCACTGTCTACTTTGTGTCTTCTGAGCTTGCACATTTTCTCCCATGCATTTGTATCACAGCCTTCTG
>Locus_39915_95
ATGTAATGTTCTCCTGTCATAACTAATTTTAAACAAAAATTTATGCTGCCTCATTGATGGCACGTTCAAAAACCAAATTGATAGTTATAGGCTGA
>Locus_39914_101
CTTTGTCTGTTTCCCTTAGAAAATCGCGTATTTGTTCATGACTGAAAGCTTACAATACTAACGTCAGTGATGTAGCAACACATTTTGACTATATGTTCCGC
>Locus_39913_114
GCCACTACCACGACAGCCTTTTTGTACGAAGCTCTTCGCCTACACCAGCAATTCTTTCCCAACGGAATACGTTCCGACTGTGTTTGACAATTATTCCGCAAATATCATGGTTGA
>Locus_39912_83
GTTTATGTACACATGTACTGTAACAACATTCAACACAGCACAGAGCCTGACATCAAATACATGTGTACATGACATTGTTGTAA
>Locus_39911_109
AATAACACAAGATTACGACATGACACACTATGAGACTTTTCATCCTTGACCCCAGATATCTCCCTGCTCAAGGTTCAGGGTTTATTGTGCCTTCAAGGAAACGGGATCG
>Locus_39910_157
CCTTTTACCACTACTCGAAAATTCTAAATAAAATCTAGTTTAAATGTTGTGAGTAAATATATTCTTTTAAAGAAGAAATGTTTCAAATGAAGTAAAATGTTTTAATTACTCATTATAATTTCTAAAAGAGGTGTACTGCTAACGTGGTGGTTATTTT
>Locus_39909_85
AATGTTACTGAAGAGTCGCATAGGATCATTATGTAGAAATAACTAACCATGAGATAAAAAAACAAGAAAAAAAAAAAAAAAAAAA
>Locus_39908_121
CTGTCTTAGATTATGGGGAAAAGTCCTTATCATTGTACAAGTTGTGAAGAGGAACATTGCAGTTTGTCGTTCAAACCAAAATCACACAGGATCCATGTTCCCTGTAAGGTTAGTTGGTCAG
>Locus_39907_131
TATGTGCGGTTAACAAAAGAAAGTCTTACGTTTATGTTTGAGATGTTATCTGATTTATAGCCAAGTGCTGCAGATAATTATTCAAATTATGAGTTAAGTCATTGTGAGGATTACTATTTGACCAACTTAAG
>Locus_39906_152
AGGAGTACCCACAGGCTTCGTCCAGAGACATAATCGTTGGAAATCCAGAAAAATTTGTAGCACTTCTATCGGTGGATGGGTGGACACCGAATATCAATACAAAACGTGCACCTGTCCAGGAAGTAGTGAGATCGGAAGAGCGTCGTGTAGGG
>Locus_39905_190
TAACAACAAGAAAAAATAAAAACAAACAAAGTTTGCCAAACAATACAATAACTGATAAGCCTAACTTCACAAGTGGTCTCGTTAGAGAATCGGATCAAGGTTGATCGAAATCTTTATTTGGCCTGGAAATACCTCTTCCTGGAACTAAAATAACTATATTTTTATGTTAAAGTTAAAGTGCATAGCCTGC
>Locus_39904_123
GTTAGATACTTCTAGATTCTATAGACAAAATTGTTCTCAAGGATATTATTTTTTGAAAGCATCAATCTCATATTTCAACTGTAGACAGCAAACTATTAAATTATTTACAATGTTGTCAAAAAC
>Locus_39903_136
CTAATTTGAACTTTATAAAACCCTACAAAGTAATTCAATACACAAATATGGGAATTTGGGGGAAAGAGCTGTGCATTGTTACTTCCTGTTACCTTTCTCCTGGGGTTTTTTGGCAGATCGGAAGAGCGGGTCAGCA
>Locus_39902_113
GGACGAAGGTCGAGTTACATTGCGCAATGAGATTGGTTACGGACGACATAACAAATTTCATAGCTCTCATTAGTCGTTCCTCTTAACATGCATCTGACGCAAAAATGAGCGCT
>Locus_39901_125
AGTTCCCGCGATATAGTCGAAATGTCTGCCCAGGAATGAAGGGGGACAACTATACTGGTGTAGCCCATAGTCTTGGCGGGGGGTGTCTGGCTCCCCCCCCCCCCCCCCCCCCCTCTCCCCACCCC
>Locus_39900_120
TAAATTTCTCGTCGGTTAGTCGAGATTGTGAGCTGTCTGCGCCTGTCCGTCACTATGCGTTCACGCCTATTTATCCTATTCCTGAAAATCTGGACCCATGGAAGTTCGCCGAAGAAGAAC
>Locus_39899_143
TTTTTTAACTCGTCTGATACGGTGTAGGTGATATTCATAATTAGAAAAAATAAATCACACATGCTAGTTTTTCAATGACAAATTTTGGAAAGGTATAACATCCATATAAAGCTCTTACTACATAGGACTAGATTGTTTTATTT
>Locus_39898_95
GCAGAAATTACTAGTTGAGGAACGATTACGTCACCGCTAAAATGTGCATAATTTTTAATTGAAAGTCGATATTTTGTTTACATGCTCTATGTATT
>Locus_39897_99
CCGGGTATTGAGATTAGGGAGACTGTATTCACGCCTTCGATATTATAGTATAGGCTTATATGGATAATGTGGGGACGTTTAAAGCAGCTTGCAACCCCC
>Locus_39896_195
AAAGTTAAGATCAGAACAGTACAGTCCCTTCAAGTTGTTGTATGACAATAAAGATACATTCACTAATGACAGTCATCCTAATCTCAATGAGCCCATGAAGGCAAATGCAATTCAATACATTGATCTCAAATCGTTGACGATCGGATATTGGGATAAGTGGATAGCAGATGTAGAATGCATATTATCTCAAGTGGA
>Locus_39895_109
CATGTTGACGACTAATGTCTCGACACCGTGCTGATGCAAAAGCCATTGAGAACTATGCAGAGAGAAGAAAGCAAGTAATTCAAGCCTCAAAATATTTGGGTGGTGACAT
>Locus_39894_183
AAAAAAAAGCTCTTGCGTTGTGAGGTAAATTTTAAGGCTTTACATCATATCGAAAGGATCAAAATCATCCTCAGCGGCCTTAGTTTCCTCAGCACCAAAGTCCAAAGCACGCAACAAGAAGTCAATTTTGCCTCCTACAACAGGCATTCCTTTGAAGGTGGGTTTTCCCAGGATGAGAGTGTC
>Locus_39893_101
ATTATCTAAAACAAATCCGATACAAGGTGCGCTGCTTCATGCACTCATTTCTGATGAAGCGACTAGAGTTTTCTGTCCCGCGATCTCGAGATATCGCTTGA
>Locus_39892_119
AGGCATAGGGTAAAGAGTTATGGGTACCTATCAACTTGTTCATCTCGTTCATTGTATAGACGAAGAATAGGATCAGCACCACGAACATAATCCACACTGAAGTTTGGAAACTGTGATGG
>Locus_39891_167
ACATCTCAAAATTCTCTATTGTAAATTTACTGATTATTTATTTTGTAATGGTGGCTCACGGAATATATGGAATTATTTGAATGTGGCACAGCTGGTTGACATACATTTACTGAGGGCATGTGGGTAGCTAGATGGACAATGTCCATGTGGTACCTTAAGTAAATTTT
>Locus_39890_150
TTACGAATAATGTTGAATGGTTCTCTAGCGCTACGCGCACGTGAATGTGACAGTGCTCGAACGAGTTGCCCGCCACACAATGCAGCCTTCGGAACCGATATCGCCCGCTGACATCGAGCTGGACGCGAAGAAAAACGACGGCTTGGCTGG
>Locus_39889_93
CCGACTAAGAATGAAACGTCAGTTCCCAAAGCGAGCTAACGTGAAGAACATTGGGGTGAATATGTCCAATATTACCCTGTTATCCCTATTTTT
>Locus_39888_162
CGGTTGGTATTGGAGTCGGGTCCAGAACTCAAGAGAGCTGTACTGAAATGAGTAGAATGCTATTAAGGCAACCCTAACACTGGCCCCAGCCAAAGAATGGAGGAGAGAGAGCTGAATTGAAGTCACAAATTGTTATTGAGCCCAATTCTAACCGATGCCTTA
>Locus_39887_102
TTTTGAAAATCGACATCAGTTACGAGTAAGTCGTGTCTACAGGAGCGAACATTGGCTTTGCATCAGCTTAAACATGAAGGAGATCCAAAGTTTGCTTGTGAC
>Locus_39886_84
ATGGTATACCACGATGAAGGACTATACAATTCACTGTGAGCAAGACTACAGAAATACCATATGGTGCTACTTCCTGATATGTTA
>Locus_39885_119
TATAAACTACACGACGCATTTCGAAGTCCACAGAGGTCACACTTTGGCAGAGTTGTGGCCAGGGTCCAATATGCTTAAAATGCTAAAATGTGCTTAAACCAGTGTTTACAATACTTTGT
>Locus_39884_162
GTGATGTGTCCGTCACTCCTATATTTTTATATTCAGGAAAAGGGTTGGTGTGGATGGAAAGACATGAATTTCTGGAATCAGACAGCTCACTACAATTTGTGCCTGCCTCAGAGACCCATAGTCATTTGATGTTGTTTCACTTTCACTATTTTGAATTGAATT
>Locus_39883_101
AATTTTTTAGTTCGTCCTACTAAAACTTTTGATTAGCTTGACCTTGCTGGCCTATTTTCTATGTGGCTGATCAAACCTACGAATCCATAGCTGGATGAATA
>Locus_39882_103
TAGTCACGTTCTTGCATGGCTTCTTTGGCCTTTGTGGTGTTGATGGTGTTACCTATCCAAATTCATGTGTTGCCAAGTGTGTCACTTCAGGTAAATTTGAATT
>Locus_39881_113
ACGAATAATGTTGAATGGTTCTCTTTGCTACCCATGCTGGATGAGAATGATGATTTTGAACCAATTATTCGTCGACAATGGACGAAGGAAGGATTTTGGCAAGAATATCGACG
>Locus_39880_172
AATATAAAATTATAATCCTACAGTTAAATAGATACTTTCTTAGGATGTACTTATTAGGTGGTTTAAGATATCAAAGTGCACTTTTCAACTGCTCAACATGCAGGTCATGCCATTCCAGTCAGTGTTTCCTTATAAATATCTGCTAAAGCTAAAGATCGGAAGAGCGGTTCAG
>Locus_39879_99
TGAAAAGAATTTTTAAATTACAGTAATGTCAAATAATTATCAAACAATTAATTATTTAAGATGAGGCTGCGGGCAGATTTTGGCCCGCAGGCCGGACTT
>Locus_39878_94
GTTTCAAGTAGTAATTGATTTGTGGCTTCTACACATACTGGAGAGAAACGTTTCAAATGTGACATTTGTTCTGCTGCTTTTTCACGTAGGTCAT
>Locus_39877_161
AAATTCTGGTCCAGCTGGATGATCAAATCCAAATGTGCTAGACCCCTGACTGGGAGGCATAGTGTTGTTATTAAATGTCTGTATGGTACATCACTGACGGAAGGGCACATTGGTGTTATATTACTTAATGAGTTTCTATTACACCCCTAACTGGAATGGGT
>Locus_39876_276
CGAACAAACCGCGAGAGGTCTGAACCAACATGAAACTCTGGACACCCATAAAGGAAGTTTAACTTTCACACGTACATATGATGCTGTTGCAAAGTTCTCTGCTTGATTTATAAGACGTAAAGAAAATTTGTAGTCCCTGCTTCCCTCAAGAGCTGCCAACATGGGAATGACAATGATGGGGAGTTGAATGCAGGCTGAGTCGGACAAGGTATACACCATTAGACGGGTCTGATCTGGTGGTGGGAGCACACGCAGAACTTTTTTCTTACTCAGTTG
>Locus_39875_189
TTTCGGACACAGACTAGAGAAGTGATTGGGAGTAGAAAGGCTTCAGCCAATGCTGCAGGTTCCTATCATTCAGAACTCAGATGTTTGCTTCAGGCCAAGTAGGGACGAGATAGAAGCAGCCTCAATGTTGTTTGATCCTAAAAATGTCAAAGGAGAAAAATTTCAGTTTTTAGGATCATGGCCGAATCC
>Locus_39874_157
TGTGCTGCGAGAAGGCTAGAATTTCTTTACGCTGTAAATGATCAACAAGCTGTTGAGAATTGTATAGAGAATGGTGATCTGTGCAAGCTTTTGCGTCTCCCAGAAGTGCTGGATGATTTTTCAGAGGCCAGCATTATCAAGAGCATAGAATGGCTGG
>Locus_39873_116
GGTTGTATTTAAATCGTTGGAATTCTCTCTTAAGGCAACTAATTTCCTTTTATCGTCATATAAAAATATTTTCTAAAGACAAAAATGTCCATACTTTAAGGCAAAATAGCTTTGCG
>Locus_39872_101
CCTATAATTCCGGAAAATCGGAAAATAGCATAAATTAAAGGGAGAGGCATTGTCAGTACTCACCACAATGATGTTAACAAAGTGCTCAAATTAGTGTTTAC
>Locus_39871_186
AAGATTTTCTTCTTTTGTAGGTAGCTCAAAAGTGCCAAGGAAGTGCAACAATAAAAGAAATGAACGAGAAAAACGTCTGTGTGGTCAATGGCGCCGTTGGTTCTGTTTAGAACAATCCATCGTGCTTGTCCATGGCCAGATGAGGGTCCACTTGCAGTTCGCCGAACTCGCGTGGGTTGTTGAGGA
>Locus_39870_123
TTATCACGAGACTTGTCGAAACATTTAATTTGCAAATTAGACCAACTTAGTCCAGAAAATTTGGATGATCTACCACAAGGTTAATGTCTTCTCCTCGTTTATGACCCCTGGGATAAACAATTA
>Locus_39869_102
TTGCCTAATTACCGTAAAGTTACCCCTTTTATTGCTTTGAGATACGAGCATATTGACATAGGAGCAAGGTTCCGGAACGAATTAAACTCGTATCTCGAGGTA
>Locus_39868_113
CCCATTATATTATAATAACTACATCGAGAGAGGTTTTGACAATGTGCTGGTAATCTTCATGAAGGAAGATACAGCAGATTTCCCAACTCTGCGGATGAGCATCCCACCTTACA
>Locus_39867_145
AACTTCGAGTTGTCGGTTAACAACTGTTCATAGTGATTGTTGAAAGTGGGACGTTTACAGTAACATGTGACATCAATCGTTTTGTTGCTGGCGACATTCCTACATCTGCAACGTCCATCAGTCAGTTGTCTCTTGAGAGGACAGT
>Locus_39866_103
AGGCATATACTGTTATTCCACAATCTCTAATTAGTCAGGCTGACTGACAGAGATTAGACCTTTCATGTATGAGAGTAGATGAACTGCCTGATTGCAGTATCAC
>Locus_39865_121
CACCCGCATTCTCGGCATGCTTCGGTTAAAGGTTCACACTGGTAGTGTGTCAGCTTTCAATGATTATTATTTGTATTGTGCTGTGAGGTAAAAAAATTTGGGGATCAATAAATATCAATAT
>Locus_39864_152
ATTGCGAGAGACTGTTAAGTCAAAGATTTGGTCTAGACAGTTGTTTGCAATGGGTGGATCTGCAAGCACAGAGATACCGGGTGGAGGCACTGAAGGCTACCATGTTTTGCGGGTTCAAGATGGTTCACCTGGTCATATGGCTGGGCTTGTGG
>Locus_39863_93
TGCGAAACAAGTGAGTCCAGTTGATATATGTATCACGTCCCGTCATCAACAAGATACCATCTCACGCTTTGTTCACTCAGGTCAACTATATAC
>Locus_39862_110
ACGTGTAGGTTTCTCTTGTAAAAACCAATTATCTTCTCTTATGGATCAATGACGGATAGAAATATCCTGATATTACTATTACCTTTGTTTCTTTTCCAAAAAAATTCTTT
>Locus_39861_160
CATTAAAATAGGACTTAGGTCTACTAGGTATGTTTAGTGGACCGAGAGACTTTGCTGGCATTGTTGAGAAGATGTGGGCGTACCTCACTATTAAACAACTTCTTAGAGAGAAGGACAAGAATTTGATAGATACAGACAAGCTGAAAGAACTGGACAAGAG
>Locus_39860_114
CTAAGTTTTTGTTTTGGACGACCTAAAGAAGCTATCAATGGTGAAGCTATGCGTATTAATGAGCGGATGTGTCAAACTGATGTGGATGGCTTAGTACTAAAAGTGAATTTTACT
>Locus_39859_102
ACGAATAATGTTGAATGGTTCTCTAGCTACACAATTCGAACCGTTCTTATTACCGGTAGCACCAGTGGTATTGGTCTCGGCATTGCTCGTTCATTTGCTCGA
>Locus_39858_166
GAACTCTACTAAGAGTATAGTCTTCTCTAGGTCCACGTTTTGTTATCAGAGTCTGAGTTGTCTTCCTTGCTGTGTGTGGCTCACGAGAAGAGTTGTCCCGTCATAGTTTTACCAGGACTTGTCGAGACATTTCAGTCTCTGTGTCAGGGATGTGTGTCAGTCTTAG
>Locus_39857_112
GCCACTGGGTCGGTTCTTCTGAGGAAGGTGCAGACAATCTGCTGACCACTCCATGGTCTACATCATCTCTACACTCCTCAGAAAGGCTATCGAGACTCCAAACCTCTTCGAC
>Locus_39856_93
GGTTTGTAAACACTATTAGCTAGGGTCTTATCTTTGTTTACATTAACGTTACTCTCACTAAGCAAGGGACATTCCAGGTAGCGGTGGGGTTTT
>Locus_39855_129
TAATCGATACTAAATCCTACTTACCTTCTATAGCTTAGATTAGATTATGTGATACTAGATAAAATGTATAAGGTTTGATGAGTTTTCTTAAAAAAGTTCCCATAAAAATATTTCCAGAAAAATTTTACA
>Locus_39854_112
GACGAGATAAGCGAGTTAGCAGCATACTATCTGGTGAAAAAAATCCAACGACAAATTCAACTCGTCCGACTCGAGAATATCGACCACCACCTGTGACTCGTGCTTGGACATC
>Locus_39853_101
TTAAAACCGTAAGTTAGTGTTATAGAAATGTCAATTCGAAAGTTAAGATACATTACTCATTACAATTTAATTATGAATTTGATAGAATACAGGATTTACAG
>Locus_39852_128
GTAAAAAGATTTTATTGTGTACTGAAGACGTGTGTGATGCTTGATTGGAGTGAATGTGCTCAAACATCAGAGGTTGAGAACCTGTGACATAATGCACATGCTGTCCTTAAAATTTACCCTAACACAAC
>Locus_39851_98
ACAGAGGGGTCTAGTTAAATCAGAAATTTGATCAACATTGTATCCCCAGATAAATTTAGTCTTTAAATGTCATCATTGTCTCCCCAGATCAATTTAGT
>Locus_39850_361
GTTCCAACGTGGTCCTTTTCTGGAACTTGATCAGTTTTGGAGACCACCCGTCTCAAAATGATAACACACTTAGTGATAATAGTGATGCCATGGCCTGCAGTGAAAATGAAAATATTCAATTAGACTTATCACTGGGCTGTCAGTCACCAGCTACTTATAATAGAAACACAAATTGCATCCAGTCAGATGATGAAGAGGGAGAAGAGAAACATGATTTCGGGAAGGAAGACTTACTGAACATTAGTGCGCCTTTACCTGCAATATCTCAAAGTGTAGTTCATAATGACTCTGTACAGCATCCTGCTTCCTGTCCAGTGTCACCCGAATGGGATCTCACAACTCGTGCAATACTTGATAGGGG
>Locus_39849_356
CTCCCGCACCTCCTCTGTGTAACTGTACGTAGTTTACAAGTATTACAAAGATCTCATTAACTTCAAGGCCAGAGGAAATCCCAGTGCAATGTTGAGATGTATAAACCCAAATGAGGCCAAGCTTTTGGATGCCGCTGCAGGGATCAATATTAGGTTTAGGTTAGCTGGGGAAACATTTCCACCAAATATTTATTACAAAATCTTCACTAACCGTCCAATCCAAGATTTATGTGCAAACAGTCCTAAGGACTATACCAGCCCACAATCTAAAAAACTTACAGTCAAAGATGTACATAACAGGGCTCGAGTTATGTAAATTCAGCAGGATGATGGCAACGGTTGGTACAAAAGAAAAG
>Locus_39848_168
GATTCTTTTCACTGGCATAGCAAACAGTAATCTATCGTGATTCCACCATGCGTTGTAAAATTGTCGACAAACATTTGGAAACATTAGCACGGAAACATATCGAAGCAAAATTCGTTAAATTGAGTGTTGATCGCGCACCTTTTATTACTGAACGTCTGAATATTAAAA
>Locus_39847_87
ACCAGAAGTTCGCTCAGACATCCCTACGACATATTCTCGTGACAAGAGTTCACTCCCGTCAACAAGCATTCACTCCCAGTGATTCTC
>Locus_39846_141
ATCTGTCTTAATATTCTTCGAGACTAGATGTTGACTTTGCAGCATTGTTACTGCCACATCAAAAAGCTATAATGCCAGATGGTTCTACAATATTAAACAGAGCAGTAACTGAACATAATTTATTATCAGCTAGTAAGCTTT
>Locus_39845_123
TTGTGTCTAGTGCTAGAAATAAACATTCCTAAACAGTTGCCTCCAACTTTAAAAAATCAACCTATTCACCTGAGGTCTGACGGTCCAGACACATACACCCGACGTGACAGCCCTTCAGAGCAG
>Locus_39844_132
TACCCTTACATCAAATAAGAAGTATGTAGCGTCGTTGAGGACCACCACCGGTATTGTCATTGTGCATATCGAATTGAATACGAATATGCGGAGGTAAATTCATGATTGATCGCCATCGACGACCGATTTCTC
>Locus_39843_117
CTGTATAAGTTGTCGAGTATAAAAATAGAAGTTTACATTGCTAATCCCACCAACATACAAAACTTCATTTCTGATTTTATGTTTGTTGTTTTCTACTGCTAAGTGGCTGCCCACTTG
>Locus_39842_116
GGTTCAGTAGCCGGAAGAGCACCTGCTGGTGGCAGCGGCCGAGAATGGAATGTTCACCTTGCAGGGCGATCATCTTGTCGTTGATGTTCACCGTGGCCACGCCGTGCGCGTCGGTC
>Locus_39841_101
GGGTCTAAAGAGTCTTTGAGGGATCGACGTAACAACAACTAATATCACCATGAAGATACTGTTTTTCTTAGCCCTGATCATTGCCAGCNNNNNNNNNNTTC
>Locus_39840_101
GCAGCCAGATGGACTGTGTCCTGGTCAAGCGTATAGACATCAAAGTCAACACTTCCCGCCTTCATTCCATCATACAGGAAAAGTTGCTGCCACAGTTTGAG
>Locus_39839_141
ATACAGAAATTTATGTATTACCTTGGTTATTTATGAGAGAAGAGAAAACTGTATTTAAAATTTTGATTAGCTCAGGATTGTCTTGTAAGTAAAGAGTCATAAAAGCTAAGGGTGGATAAGTGAGATCGGAAGAGCGGTTCA
>Locus_39838_96
GCCTGTCAGTAACAGGAGGATACATAGAAATAACGTCCCCACAGCGGGACCCCTTTTATCCGTATCATCATAAACATAATATGATACTCATCACAA
>Locus_39837_103
GCGGCTATACAAAATTGTAGTTCTTTACACACATACAACATAGAGTGCAATGGTCTGCCAATACCTTTGACTCCGAAAGACTTAAAATCAGGATGACACTGAT
>Locus_39836_104
GCTCTAGATGTGAGAAGGGGATGTGCTGCGGCTTCCGATCTCTATAAAATATATCATCTACAGAGCAGCCAACAATGGGGGATGACGAAAGTCTAATGTTAGCT
>Locus_39835_172
TAAAACATGAGTTTTGTGGCATTTGAAAATCCGATTTTTATAAATATAATGTCTTAACAGAAAAAATCACTGAGTCAATTGATTTAGATGAGGCCGCAGGCTAGTTCAGCTTATAACACGGGCCTCATTTGGCCCAAAAGGCCTGACATTGAACAACCCTGCTTTAGGGTTA
>Locus_39834_128
AAACCTTTGACCTTACCGGTAGTCGGGATTCAAGCTCAGACTTGCTAACAAACACATTTGCTACAATTCTTTGATTTTCAGGCGAGTTTACCAAATGACAGGATCAAAAAGATCGGAAGAGCGGTTCA
>Locus_39833_106
TTCATAAGTTCTATATGGTCGAACTAGGTTTTTTGTTTTAAATTTATTTATTATTATTTGTTTGCTTAAATATATATTTTTTTAATCATGGAGAGTTCAAATAGAA
>Locus_39832_102
TATGATTTCGGTCAAATCTAATTCAAAATTCAAGAATATAATAAACCCAAACTTCATATTGGCACATTAATAATATACCACATTAAAGATATCAAACTTACA
>Locus_39831_184
ATGGCCACTTAGTCTAAGTGGTTTTTTTCCCATTCAAGAGATATTTGAAAACATTTCATCATGTAGCCTCGTGGCATTACGGCGATGTGTGGAAAAATGGCTCTACTGCCCAGAAATCTATTACTGATGTTCGAGCAATGCACAGAATTGTACGCAAGCGAATGGATAGAGACATCCTCGGTTC
>Locus_39830_106
AAAGTTTTTGGGAAAAACGACAGCGTTACTTCAATGGCCTCGGGATTCTAATGTTTCCATTAGAGCTTTCTCGGGTCTTGGTAGACCTAGCGGCGTCCATCTCCTA
>Locus_39829_114
AAAAAAAATTTTACGTATAATAATTACTACATTTAAATAATGCTTTTGTTTCTTTTCATTGGGTTTGCTCCCTTTGAATTGTCATTGTTCGCTCAAATGCTGTCTTGAAATAAA
>Locus_39828_95
GCTTAATCATTATAAGTCGTTTACAACGTTATGAATTGTTTCTCTGTGGTAGGCTACAATTTCTCAGTTACAGCTGCAATACAAATGTCACACAT
>Locus_39827_128
GTCTCCGACACCCGACTACTGATGAACCCAGTTCATACACCTGAGGACAATGCATACCTACACTTCCAACAGGCTGAGTCATACTAACTAAAGCACCCATAGTTTGAGATCCATGAGGTTCTTCATTG
>Locus_39826_84
TCTGTAAGTCGTGTACATTGGACGTAAATAAAAGTGTAGAGCATGTTTATAGTGAGACATTCAGCACATGTAACCTGCATTTAT
>Locus_39825_176
ATACTGTACTTAACGAAGTTTTTCTTCTCAATAATTTTGCAATAATACAATTACATCTTACTAGTTGGACTGTTTGATATTTAAGCTGCTATGGACCATTTACGGGGGACCAAAGTGCCAAAACATCTCTAGCAGGAAGTAGCATGTGGGAAGAAGATCGGAAGAGCGTCGTGTAG
>Locus_39824_86
GTCCACGACATCCACTCCATCGTATACGACCTATGCCATGGCTTATGATATGCGTCCAGGTGCTGTAGGTGAGGTAGCATATGCTG
>Locus_39823_147
CCCATTACGTGGGGATGGACGGGGACTGAAATACAATGTGTTTACATAACATAGTTCTCTTGGGAGTTGTGCAACTCTTTGTCTCCATTTCAGCACTATTGAGCATGTGTTTTCTTATGATGATTCATGTCTATGTCTCTGTTATCT
>Locus_39822_104
CCTGTATTCGGTTAGACACTGCCGTGAACAAACACTTGCTGGAACATCCCTGGATGATGTTTACGAATATTTTGCTGCAAATGTCAATTTACGGAGAAATCCGG
>Locus_39821_101
CTTTAAAACCTACTAAATTTGTTTCGCTCTTTGGCAAATAATCTAGTGATACAAACAAGGCAGTCAAAAGATTTCTTGACCCTGGAAAACAACAATGATAC
>Locus_39820_161
TCGACCCGTAACTAACCAGTCTATAGACATATGCTGTTAAAGAGAACCTTGCTCATAACCTTGAACTTGAACTCATAACCAAACATTCTTATTACTCCATGTTTTGAAGTTTTCTAGTTAATACAAGCAAATAACCAATGTCTTCTTGATGTTACACCTAC
>Locus_39819_107
TTAAGTAAGGATAAATAACAGTTGTCCACCTCAAGATGCTCGTGTTTGTAGTCATCTTGTTCGCTATGTGCTGGGGTCCCATCATGTTTAACAACGTCCTGGTGTCC
>Locus_39818_121
GTCGATATAATAGGACAATAGGGGTTTCATACTTCACAACAAATAAAAATTTAGGTCAAAGAGTAATTTATAAACTCAAAAGTTCCCATTTAAACTATTGCACGAATACAATCGCTTATAG
>Locus_39817_109
GCCCCGGTAAAACAGCCCCGGCAAAACTGCAATCACCAATATTTTGCCATATGTTATCCTATATAATTATAATAAAAGGCCATCGATAGCGATTGGTCCCTCAAACTCC
>Locus_39816_130
AAAAGTCTACGGAGCTGCACGACGTCTCGGACTAGGGAAAGCAAGTTCGACATCGTTTTCGGGCAACTTTTGGGGACCGGACACACTGAACATGCCGAAGAACTCGACGACCATCTTGATTCCGTGGGTA
>Locus_39815_194
AAGACAAAAGAAACTGCAAGATGTCAGGTCTGATCGGCAAACTTTGACCTTCACCGAGTGGAAGCAGGCCCTGTTTGGAGACTCTAGTTTACAGGGGGCAAACACGAGCACCGTCATTGAGAATATCCGGAAACTAGACAAATTGGTGAATGATGTTATTGCAATGCCAAACCAAAACTATGGCAGGTTCCTGT
>Locus_39814_93
GTTCCACCGATTAGATCGCGCTTTGATGCTTCTGCACTAGTCTCAAGAAAAATTAAGGAGATGGGATGCTTCAAATGGAGTGTCAAGAATTTC
>Locus_39813_102
ATGTTCTTACCCTTCTTGGAGGTCGACTTCATTTTGAATTTAGAGAAAAGAGAGTCCCATCATATCATGAGGATTATTCTTCAGAAGTTCAGCATGCAGAGA
>Locus_39812_102
CTTGGCGAGAAGGCTAGATACTTTAGTTTTTGTCTGCCTAAATGGGGCTCATATAGATTTCAGTTTCCAGGGTTTTTCCTGAGATCGGAAGAGCGTCGTGTA
>Locus_39811_183
GTTTAAAGGTACTTTAAACCGTCGAACAGCCCGACAGAACTATTTCACTGTCTTCCTGCGGCACTTGTGGCTATGCGAGCGTCAGAATCTCAGACATGAGGTCACGCGGTCAGCTATTTCCGGTCATTGTGTTAAGAGATGTACTCAGCTGTGCGTCTGTCCCTGGGTGTCGTCTGATGACCG
>Locus_39810_117
AAGGTCGTTGTCAAATTAGAATTACAGAAGTGTGAAAGATGTTGTTCTGTTGCTAAATCTTAAATTTTTTTAATGGAAAAATGTTTGAATAGACTCCTAGACTCCCTAAGTTTTGTT
>Locus_39809_145
TAATTGACTGTTACTATACGGGTACAAATTCCACAGCCAAGGTATTATAATATCTTTTTTATGTGGGCCATTTGATTAAAACATCATATGGATTGTAATGAATGACATTTTAGAATTCACTTATCAAAAAAAAAAAAAAAAAAAA
>Locus_39808_218
CGCTAACGCGTTGAGGAACGCGACGAATGCGGATCCCTTGGTCTTCTCGGCCAGACCAGCGCGGACCAATCGGTACTTGGGCTCGAGCTTCTTTGCTGCCTCAAGTGTGTCGTAGATCAGGGCGAAGCCAGTGCTCTGGCCACCACCGAACTTGGTGCGCAGACCAAAGACAAACACGAGGTCCTTTGTGGACTTGTATGCCTTTGCCAGGCGCTCGG
>Locus_39807_238
ATTGTGACTCAGCAGACTACTACTTGTTCAGGCTTACTTGCCGTTAGTTGACTGTGAGGGGAAACTTCTCCAGATGCATTTTATCTCAGGGTCTGAAATCGGCAGGGAAGAATCTGTACTCAGAGAATGGTTGCACTGTCAAAAAACCAAAGGTGGATTACTGGTAGCCACTCAGCGCCTTGGTAAGCGTCCTGTAGCTGTGAAACAAATGGTTGATGAATGGCTTGATCACTATAGG
>Locus_39806_101
CGTTTCAACATGTCAGTTGACGTGTGTCAGAACACTTAAAAAACCTGCCAATCAGGATAACCTTGGGTAACACTGCAGGAATGTAGCATGGCAAATCACTA
>Locus_39805_164
TGTCGTGCTTTATACGGTTGCTTATTAGTTGGTGTATTTTCAAGTTCAATCGTCGTTCCTGGGCAAGAACCATTAACACCTGCTGGCCTTGCTAATGCTACACCACAAGAACAAAAACAAATGTTAGGTGAACGTTTGTTCCCTTTGATTCAACAAATGCAACC
>Locus_39804_119
AAAAACTTTGCACAGAATACGGGGGATACACTTTAAGTTCATTGCTAAGATATAAGAATGACTGCGTAGCTCGACATGTTCAGTCGAGATGTTTGTATTTAAATTTAGATGTCTACAAA
>Locus_39803_128
GTCCGTCCATTGAATTCGGAACCTCAGAAGCTTGAAGGACATGATTTGTTGAACGCCCATAGCAGATTGGACGGCAACAACCAAAGCCTTGCCAGAGGCGAATTCGGCCTTGAGTTGTTGGCCGAGCT
>Locus_39802_108
TTAATCAAAATCCAAAATTATACGGTCCAGATTGAAATACACAACAAACACAATGGGCAACACATTCATAACAAGCTTTTGGTTGACGTCTGCCATCTTAGTTTGTTG
>Locus_39801_91
AGGGCAACAGACATACCAACATTACATTACCTGTTAGGTGGCGCTGCAAATGGATGTAATACTGTTAGGTGGCGCTGCGATCGATTTTGTT
>Locus_39800_111
TTTTTAGACGGTTAGGTAGTTCTCCAGTCATTCCTCTCATGCTCAGTGATTGTACATTGAGTCTTTACATGGGATCAATTTAGTGATTCCAAATAAACTGAATTGACCAAT
>Locus_39799_395
TGTGTCGAAGCCAGTACCCCAGAAGAGTTCAAAAATGGCATTGTATATCTCCATATATATCCGCCCTTCGACACGAGAAAAAATCACCGGATGTAGCACGGATCTCAAGGAATGCGCGGGTGTTCTGCGCAGATGTGGAGACGAACTCTACCTACGTCACATACCATTTTGCTCGTTGCTTTCCATTGTAATCAAAAGGTTTCACCCATCAAACTTCCTACGTTACCTACTTCACTGGTGGCGGTTGGCAGTAGCGCTGTGACCAAGGTAACCCGAGGTCCCAAGCGGCATGCCAATATTTGTACAGGTCCCAAGCTGCTTTCCATTGTTTGGATCATTCATTGTTTGACCGAACAGAGAGATGAAGTTTGTGAATGTTGGAATATGAAGAACTG
>Locus_39798_141
CGACACTGTCAGTCTTCCAGGTCTGGTTCCGAATACTGCCTGGAGCTACAGTGAGGCGTGGGGTACACTGGCAGTGGGGTGAAGTTGATGGTGGTGATGGGGCCTTAGGGGTGGTCACTGATGTCAAGAACTGGACTACAG
>Locus_39797_127
TTTAAATTCTACGCATGTGCTTTTACACGCTACCGTAATTTGACAATAAAAGATTTTTTAAAGCGCACCGCTAAATTAAATCTTGGAAAAAAATACTGCACCAAAATTAACACGTTTTGAACGTCCG
>Locus_39796_101
AAAGTTTATTATAAATTATTATTAAAAGTTATAGTGCAATAATAATATTCAATGCATTTCAATACCAAGGGGATATTCTTCTTCGCCATGGGGCATCACAG
>Locus_39795_107
AATTTAACGATAGCAGTTATACAAAAGTAATCCGTATGCGTGTGCATAAAGTGTTTTTGTATGAATATGATTAATCCCTGGTTGCCATTACATGTATGTGGTTGACA
>Locus_39794_147
CTCTTCAATTTTCAACAGTAAAAATTTTGTAGCTTTAGTTGGCTTAAATATGTTACAATATATTAGGAGTTAGATGATAACTAACAACTCTAGAATAAAAGTAAGTTGATGGAAGAACTCATGAACATGTTTCCTGAGAGTAGTCGC
>Locus_39793_101
GTTGCCCAGTGAATAAAGGGAAGTAAAAACGAATCTAATTTTAATACACATTTTTTTACAATATGATACAATTTTAAATAGGCGTATTTGTCTTTATATTT
>Locus_39792_90
AATCAGTACCTACGTCCAAAGCATAGTTACTTAGTCAAGGATGCAGGTTGCGTATCAATATTAGTCATGGATGCAGGTTTCGTATCAATG
>Locus_39791_373
CTAAAGCCGTTACCTATTCTCCGGGATTTAGTATCGGGGGAGCAAGACTGAAAGACAAAACTGTAATCATTACAGGTGCAAATGGTTGCATTGGCAAAGAGATAGCCCTTCAACTTGCGAATAGAGGTGGGAAAATTATCATGGCATGCAGAGATGAAACTGAAGGCAAGAAAGCGGCGGAATTCGTCAGAAAAGAAACTGAGAACATGGATGTCTATTTTATGAAGTTGGACCTTAACTCATTTCAATCAATCAGAGCCTTTGTGGACAGGTTTAAAAAAAAGAGAAAGATTTGCATATCCTTATTAACAATGCTGGGGTTATGATGTGTCCTGAAGAAAAGACAGAAGATGGATTTGAATCACAATTTCAA
>Locus_39790_115
CCCTTTAAGCACTCGATGATGTAACGTTCATTAACCCTTGGGGGTCTTACAAGTTTACCTTCGTCAATGAATGCTATTACTATTATCGATTGTGCAATGTCCGAGCTCGCTTGTC
>Locus_39789_155
TAAAAATCGTCATGGACAATATATGTCAGTAACCTCTCATAATGAGCACCTCTCATAACGAGTATTTCGCATAACGAGCAAACTTTTTGTGTGAAAAAGTTGCTCCCTTAATGAGCGAAGATTCGCATAACGAGTGACGCAGAAAGGGAAAGTCC
>Locus_39788_104
GGAGACCAAGTCTTGACTATCCAGGTGTGTCTCGATAAGACGACGACTAGGTAACGAAAGTCAGCTCGAGCTTGTAAAAGCTAAAGCACACCACAATTTAGGAA
>Locus_39787_115
TTTAAACCCTTCTTCCACTTATAATGTCAATCAAAATGAGGTGTGTATATAACAATAATAAAGGTAGAAATGTGTAGCTATTGACATCAGTCAGCTATTGGTATCAGTCAGCTAT
>Locus_39786_101
CGTGCAAGAGAGGTTATAGTGAACCAAGTACTGTGCCACGTCACCCCTGCACTACACTGACAACACTGAGACTGTTATTCCTATCTATTGGGATCTGATGG
>Locus_39785_130
ATGACCTATAGTTAAAGCTTTACGACAGTAGAGGCATTTTAAAAATCAGCAATGTACCAGAATGATAACAGTCAAGCAGAAGTAAACAAATTGAAAACTATCAGACATGCACAGAGAAAGACAATCAAAA
>Locus_39784_103
TTAAAATTATGACAACAGATATATTTAGACAAGACAAGCATACAACTTAATTGATGTTTCAAAATTTAAATTTACAAGAAAGAAATCTTTGTAGCTCCAAAGA
>Locus_39783_121
CAAAAATACTCAAACAGCAGCGGAAATAAAGTCACATCTTGTCATAACAAATATAAAACATAGGAGTAAATAAAGCAATAAAGTTAATGTAAACGAAATTGTAAAGTCAATATTAAACATG
>Locus_39782_144
CTGGTTAGGAACTCACCGTCAGAGAAGACGCTGACACACGCACGAAAGCAATGGGGCAGTGTTGCCTGGCCGTTCTCCTCGCTCTTTTCCCGACTGCTTCTGCCCTAGTTTGCTCCTCTGCTCTTAGTGATCCTTCTTTCACTA
>Locus_39781_146
ATACGATACTAACCAGTTTGTGTACCCCCATTCCTTGGAGTTTTACAAAGATCTCTTGCACGTGCCACTGCTCACATCTGGTTTGAAAGGTCTGAGACAAAAGACAGAGGTCTAGTAGCTAAAAGGTTAAAATCTCATATAGAAGA
>Locus_39780_163
TACACCTTAAACTGGTAATATTCCATGAGAAATCTAAAAGTAGTGTGTACCTACCATGTAGTCATGGTGCTAAATATATGTTTTAGAAATACAGAGCCCCTCCTTTTTCTGATATTTGTTTTTTTCTTCTCCAGATCTGAGACGGTATTGGTTATGTGTATAG
>Locus_39779_106
CGAATCAATTTCCTTCGTCATTTATTTACAAATCTTGATCAAATTGTTTACCACAAATATAAATATTTTAAATATCTTTAATATGTGCCTTTGTTCTAAATTCTTA
>Locus_39778_182
AATTGACGGTAAGAAATTTTTTTATTTTCATCTAGAAAAAAAGAGCTATAGTTAGTTATGAATAACGGTAGAAGTAACGTTTGCACATCGTCGACTAAGCGTAATTAAAGTTACCTGTCTCTAGAAAATTTTCAACTTGATGCAATTGATGGTAAGAAAATGCATTAAGAAATGGGTGCAAA
>Locus_39777_387
TTTTTTATCCCTATTGTCCCATTATCTAGGCCTAGTTAAGAGTAACATTACAATGGAAACATTTGCTCTTATTCTACAGATGTATCTCAAAGTACCAATCCTTAGAGATGTTCAAGTTTGATCGTATACAGGTTAATTCTGCAGCAAATGGTAACAATAAAACAGTAAAACAGTTAATGTTCAAACCTGAAAGAACAAGTGAAATGGAAGTTTTATCTGAATTGAAATCAGCAATTAAAGACGGATGTAGGCAGGAATGGAGTTTTAGAAGTAACTGTTACATTTGGCCTATGACATGGTTTCCCCAAGAACTGCATGATAATTGTACTACAGAGATCCCATTTGGATGCTTCATTGACAAGTCTGGGTTGAAGACTGGCATATGCA
>Locus_39776_126
CTTCCGTTATTAAATCACTCAGATGAACTCGAAGAGCTCGTTGATCAAGTGGAGCGTCATGTTGACGTTCAGCACGACCTGCTCAAGCTCCAGGGTCTCGATGTGAGCCTGGTGCTTCTCAAGGAG
>Locus_39775_297
ACACTTTCTTGTTTCAAGATTTGACAAACCCCTTATAGGGAAAGGATTTGATTCTATAGGGTCTGATTGTGTACTCTGGATTAGTGCTTATATTTTTCAAGTGTGCTACTTGTCATTTTATTTTGAATGTTAAAATAAATAAGCTCATTTACTTTTAAGCAATCATTATAAAAGTATAATTGTGCTATATTTTTCAAGATCAGGTATTATATTTAATTTCAAGTCTAATTGGTTTTCATGTACAAATGTGAGGAACCACTTGTGTCCGTCAAATCGGAAGAGCGTCGTGTAGGGAAA
>Locus_39774_93
CTGTACTGTGATCCGTGTACAGTGTCACATTCAGGTGAGACTAGGGATATGACACTAGACGCCTGTCACAGTGTAACAGGTGTGACTAGGTAC
>Locus_39773_154
GATGAATTGTCCTAAACCTTAGTCAATAAAGTAACAGCTGGCCAACATTGTATAGAAATTACTGACAATGAACAATAATCCAATGTCACCTTAAGTATGAAATGAACTGTATACTTAGTTTTGTATTACCAACATTATTTTTATTATCATAATT
>Locus_39772_93
CAAACACACTAACACACACACTGACCACACTGTGTGTTTGAGGAAGTCTATGAGATTCTTTGACATTGAGTACTCACAACCAACAAGACTGAC
>Locus_39771_118
ACTCTAAGGGCGCACTGGTCCTTTGTAATGCAGACCACTTCTACTTTGCAGACTATGAGCGTCACAATGCAGAGATAGCAGCGTTTCACCTGGATATGCTACTTGCCTTTTATCGTGT
>Locus_39770_139
AAAAGAAAAAGTACCTTCTAGTTACAAGTTTATGTGTGGAGTTGTTGCCTTCTTTAATGCATTCGATAATCACCGTGATATTTCGTTTGAGTATTTTGTCCTTGTGTGACAAAATCAATTTCGAAATCCAAATCACGAT
>Locus_39769_132
TACCGAGTACCCTCAACCTAGGAAATACTGAGTTTGGTTAGCCTACGTTTTGGGTTACATGCAAACAGAACTACGGAAAGAGTACCATGAAATTATAATTGCGCTTCCTGTCTACTTATTGATTACATTTGC
>Locus_39768_96
GACATACACAAGAAAACACAAGTAAATCCAGACCAGATGTGGTAAAATATTTTCCACAGACATCACATTTGCAAGAGATCGGAAGAGCGGTTCAGC
>Locus_39767_101
CCGGTTGTATTTTTTTAACGTGTTTCAATTATGAGTCAAATTGACAACTCATCACATATAATAATAACGTTCACACTAGCCATTGTAAAAAAATATGTCTG
>Locus_39766_92
CACACAATTATAAAGAAGTACCGACTTTTCTATGCAGGAGTTAAAGAAAAACGCAAAACAATACATGTCAATGTCAAATCTTGCACACAAAG
>Locus_39765_111
GTGGCGAATGGAGCTTACATTGTCCTTCCTATCACTAGACCATGTCAATAATAAAATTGCATTCCGCAGTTTACATAATAATATTCGCTAAACACAAATACTCATCAAATT
>Locus_39764_113
CCCATTATATTATAATTAGTTGAATAACTTGCATGGGAAAATTGCTAAAATCTTTAGCCATTGTTGGTGGAGTGATCTACGTGATACCTCCTCTAGATCGGAAGAGCGTCGTG
>Locus_39763_178
CAGAATGTTTTGAAGTAAACTGGTACAGATCTAACGCGCTACAAGCCACAGTTGTATACCTGCTAGCCTCATACTTTACTATCCGTGTCCATGGAAACAGGGGTAATGGTAATCTTCCCTTTGTCAATGACTTTTACACAGAGAATCAAGCCCATGATATACAAGATCCATTTTTACA
>Locus_39762_174
GACTGTAACTTGTTCGCTGGTAATCACACTTCCCTAATGTCCAGTCTTACATTGCTATCCCTGAAGGCCTCTGTAAGCATGGCTGAGAACATGAGACTATTACAGTGTTGGGGTCAGAACACAACCTCGCTTTACACCATTTGTGATACGGAAGGGTTTAGAGGCCTCTCAATC
>Locus_39761_161
GCTGTAGTGTTTTCTTGAGGGTCGTGGTTGAGTAGTTGCACAACATAGCAATCCCTTCGCCGACGGATTACCTGAGTGTCCTGCGAATCAAGCTCGGTATGCCGTTCGCAAGAGCCTCAAGCTTGATCGGCAATCTATCATGGCTGACCTGTCTGCTCTTA
>Locus_39760_100
GATGTGCTGCGAGAAGGCTAGAAACGCTTGATGTCTTTTTTTCCCCCACTACCCTTGCATAACTTGGTTAAGAGTACTTGGTCCTAAATGCACATGGCCT
>Locus_39759_102
TTCCAGTAAGTTACTGAACCTGTTCTTGAATCACGAGTGTGAAGATGACAAATATCTTTCTGTCTATTTGTGTGTTGGATTTAAAATAAGGAACAACGAGAC
>Locus_39758_108
AGTCCAGATAACCTGAGTTCACGGACCTTGATCTCTTCTTCTTTAAACTTATTGGTGACCAGCCCATTGACACTTTCCTGATGGAGATGCTAGAGAATCCAAGCCCAA
>Locus_39757_214
GGAACGGGACCAAACCGTCGATTACGCGGAGCACGTCTTGACCATTCTGAAGGAAGTCGCTGGAAAGATTGGCAAGAAGGAAGTCACCGAAGCGGACATGGTCAACTGGGCCAACCAGAAGGTCAAGGAGGGTGGCAAGAAATCCAGCATGGACGGCTTCAAGGATGCTTCCTTGGCCAATTCCCACTTTTTCCTGGACCTTTTGTCAGCCATC
>Locus_39756_98
ACTACTACTACTACTTGTCTTACGACTATCTAATATTTGCTGAGCTAGGGCGTAACCTGAAGTATCACCGTTTAACTTGGTATGGTTTACCTCACATC
>Locus_39755_115
AAAACTTTTAGTAGAAGAGTCTGACCACAGTGAATGCAGTTATTGTTACTGTTGCTCGCTGTTACTCAGTGATTATCTGCCATGCTTCAAATTTAATCAGCGGTGAATATTGAAT
>Locus_39754_409
GGGCAAAAGTGTATTCACCATTATAAAAACATAGATAATTCTGGAGTAATTTGTCCATAGTTGGCAGTGATGGCTTGATACAATTTGTATTGAAACGAAGGACATAACCAATCCATACCGTTGTAAACAGCATCAGGGATACGTGGATGCCATTCAGCCAAGGGTTGTAAATTTTGATCATCGAAAAAGTTCACTCTCGAATGAGAGTATTCGATCATACGAGCGGTACCTAATTTGCCATCGGCCACACCCAAAATTAAATGGCATGTTCGTCGTATATCAGCAATGAACGAGAGAGCATCATCAAGTGTTTCACTATGTTGCAGGATGTAACGTTCAACGAAGATAAATGGTAAACCAGACATGCTTTCATCACCGAAGGTATCATAGATCGGAAGAGCGGTTCAGC
>Locus_39753_160
ATGGTCATCAAGTTTTACATAAGTCACACTTTGCCGTATCTCACCAAAGATTTGACTTTAAGTTACACTTTAAGAATATATTGTGCTGAGGTTCTAGCGAAAGTGGGAGGGCGCAGTGCGAATATGACGAAACTTACTCCCATCATCATACATAACCATA
>Locus_39752_332
TAGTCAGATTGCGAACAACATAGGCGGGAGATCTTGAATGGAGCTTCTTGGCATATTACGCTCACGGATCCAGTCATCGACACTTTTGTCCAATTGCACAATGAAGCTAGAGGTCGACTAGGAGTTCCCCCATTGAGATGGAACCACACCCTGTCCACCTATGCTGAGACCATTTGCGTAGATTGTTTGAATGTTAATCAGTCGCAATATGGACAAAATGTCGCACGCGTATTTTCACGCAAGCTGAGTCCACAAGGAAAGGGCGAAGACGTTTCTTTGAATTCAGATGACATGGACAAGAAAGTAGCGGAAAAGGCCGTCCTTTTGTGGTT
>Locus_39751_132
TGAATGGTTCTCTAGTTTTGTTTTGTTTTCCAAATCCATCTCCATCAATCCAAACGAGAACAATGCTCGGTGGAATCGTTAAATTAACCCTTTTCGTCAATGTTTTATTCTTGTTCATCATTCTCCTCTGGC
>Locus_39750_129
TCGGATGTGAACCTTGAAATGGGTGTTAAGAATTTCTAAACTAAACATTAATCTAGTTTTCTGGACATGTTGTGCTTTAGCCATATTTTTATGGTTTACTGGTGTGAGATATTAAAGTCAATTTCTAAT
>Locus_39749_102
TTTTTTATCCCTATTGTCCCATTATAACTAAACTTCTTTTCTTCTAACATTTTACATCTTCTGCAAATAATAGTGACAGTAAATTAATACATATGACAGGAC
>Locus_39748_120
ATGAATATAAACATGTTTTATTTTCAGACGTAAAATGTAGTTAAATTATATTTCTTAAATTTAGATAAATGTGTCTTAAATGTTTAAGTGGTATAACTGATGAATGTATTATTAGCCGAA
>Locus_39747_103
TTTAATGTGGCATAACCAGTCACCCAACTTGACTGTCCAGTTAGACCATTCTTTATTTTAAGGTTTTAATGTTGGGTTATTGACTCAAAGTAGTTCATCACAC
>Locus_39746_106
TGACAGTGTGTAATCTAGATTAAATTAAGAGTCAGCAAAAAGAAGTGATATTTTTATTTATGCTTATTTTTTAAAAAAGTTAAGTAAATTATCCAAAATGATTAAT
>Locus_39745_293
TTTTATCCCTATTGTCCCATTAGTCGTTCTTTCTGTGGATCCGTCGCCAGCGCGTGCTCCGTCGCCCGCTGAAGAAGTACAGAGACTCCAAGAAGATTGATCGTCATCTCTATCACGAATTGTATTTGAAGGCTAAGGGTAACGTTTTCAAGAACAAGCGCGTTTTGGTTGAACACATTCACAAGGCTCAAGCTGAGAAGGTTCGCGAGGCCACCCTCAGTGCTCAAGCCCAAGCCCGTCGTGAACGCAACAAGGCTCTCCGCGAACGTAAGGCCAAGTCCCAGGAATCTCGC
>Locus_39744_116
CCCATTATATTTCACCTTCTACGGCCGTTTATCCATCGTTTAAGACGTGAATGTCCATCGAAACAATGCGGTGCTGGAGTATTCATGGCTTCTCATCATGATCGAAATTACTGCGG
>Locus_39743_101
GTGTAAAGTCGGATTGAAAAGGGGGTAAGACACTGAGTTCTATAACCTTATCATTTTCGTTGGATATAAATTCTTCTGATACTAATACTACTAGTCAGCCG
>Locus_39742_136
CCCATTATAGACAATGTTCTGTGCTAAACTAGTTGAACGGACTTGAGGACGCAAGTAAAGCTATCTATACATCAATCAATGAACTCAGCTCACAGCTCGGCTTGGTTCAAACATTAAGCGATCGTACGTCTGGGTC
>Locus_39741_97
CGTTCAAATCTTAAAGAGAAGACATAAAGACGAAGTTAAAAAATGCAGGGAATCCGGAGACAAACTCGTTAACCTTCGTAAACTTGTCGCTGTCATA
>Locus_39740_112
TAAAGCCTATTGTCGAATGGCCATGAAAAGGTGACAAGTGGGTGGTCGATTGCTGGATTATTACGGTGCAGGACAAAAATGAAGCATTCTCATATATGGATCTAAGAATTAA
>Locus_39739_122
TGTGCTGCGAGAAGGCTAGATATTGAAAGTCTTAAACTATTTTAATTTCTTACAAATAAGAAATGAGATTGAGCAATCCAGGAAAGACAACCATTGCAGTAATTATAAATGCAGAATCAAAA
>Locus_39738_155
CAAGTATCTCAGTACCCTTACAACTTCTCGAAAAGAGAAGTCCTTCAAGTACTGTCAGTCCGAGCAGCTGGGAGAGAAGAGAGACAAGTTTGCCAAATAGCAAGTGAACTTTCAAAGAGAGAAATGGAGGCATTGGCAATGACTCACAAAGAACC
>Locus_39737_101
GCGCCGAAATAAAACGTCGATATTTGTTTAAAATCTTTTATCTTATCCCCTTGAACTACCCTGGCAGCCACATGTTCGAATTTTAGCCGTTTTTTTTTCAT
>Locus_39736_130
GGGGACGTGTCAGTAAGTCTCAACCGTTCGACACAGATAAAATCAATTACAATACTATACAAATTATATACATACTTTTAAGAAATAATCAAATTTTAAATTTGTTGTTAGCCACAAGACACAGGCAGTT
>Locus_39735_187
AGAATCATTGGTTAAACGTAATCCTACCTATTTTCCTGCTATTGTTTTAGATATGACAGTTACTTCAAGAATTTGGCTCCTCAGTGGGCGTTTATCTGAGAAGTTGGTTGAATTCTACAATGAGCTTCAACCTTATAAGGCTTGTTTTGAACGACTGGATTCAAAAGATCGGAAGAGCGTCGTGTAG
>Locus_39734_122
CTAAATGGAGGGGCCTTCCGACGCTGAAAGGCTATCTAAAGGAGGAGCTGAGACGTGCGAAGTACAAAGCATTGCTCAAGGTAAACATAAACAAACCAATATTACCCTGTTATCCCTATTTT
>Locus_39733_193
AAAGGGAGAAAGGAAGGGGTACGTTTAGAACGTGAAAACACTCACGGGGAAGACCATCACCCTCGAGGTGGAGAGTTCTGATACCATTCAGGCTGTCAAGCAGAAAATCCAAGATAAAGAAGGTATCCCACCTGACCAACAACGCTTGATCTTCGCTGGTAAGCAACTTGAGGATGGTCGGACTCTCTCCGAC
>Locus_39732_120
GTGCTATAGTCGGTGCATCAAGAGTTTGTGTGTCGGCACGTAGACCTCGGGGAACTGGTCCTTACTAAAGACAATCAGGAGACAGGTCTTGCCGCAGGCACCATCACCAACAATGACAAG
>Locus_39731_213
GGGACGACTGGGCGAGAGGGCTAGACCCACTTTCAGTGGTTCTCACAAGACCTTATTCCAAAAGTAGGGGGTGAGTTTGAGGGTTTCTCACATGCAAATATTTAAGGTCCTGGTGTAAGTCAAACAATGCCACCCTCGTCACTCCTCCTAACATAAAAGTTTGGGAACCCTTTGGTTTTTGGGATGACACTGTAACAAATCCATTCGAATGTT
>Locus_39730_102
TCGAGAGTGAAATCTGAGTGGAAATAAAGTTACCCTAGCTCTCACTTTAGACTCACCTGTATTTCATACCCCAGCTCTCACTTTAGACTCACCTTTATTTCA
>Locus_39729_98
CCTTAGTCAACCCGAATATTTGAAACTTAATGAAAATGAATCAGAAATACTTGAAGTTCATGTTTTTCAGACTTCGGAGTACACTGGTGAGCCAATTG
>Locus_39728_117
CCTTTAGGTCGACCAGGCTAAAGACACATACTTCTTTTTTCATTTTGAATCAATGATGCAAGAACTTGCTTTCACATAAAAGGATATGATCATTAGAATCGCTGGTGGATACAATAA
>Locus_39727_87
GCAGTTTGTGTCAAATAACATACTAATTTATCTACTCTGTCCAGTCATTGTTGGCAGCGTCAAACACAGTTTATTGTATGATTAAAT
>Locus_39726_129
TGAAACTAAAACGGAGACCACTTAAAGGTTAGCTGTTCCCAACAAATAAAACCACAAACATTTTGATATATTATATTACATGTAATTATAAGCCTGAAGTTCTGCTTGGGATGATCACTGCCTCACAGT
>Locus_39725_101
ACTTGGCGAGAAGGCTAGAAAGCGAAAGAATTCTCTTGACCGGTAAGCTTATCTGTGAGTATAATTGTGATGCAAATAGATCGGAAGAGCGTCGTGTAGGG
>Locus_39724_141
ACAGGTAATTGTTTTGGCATTATTTCATCCTTATAAACCAAATGTAACAAAATTAGAACATTTGGTCTTAGGAATTTATTTGACATTATTATTAATCTGATCCTCTGTCCTCCTCTTATGTTGTAGTCAGATAACCTGTTT
>Locus_39723_112
GTACTACATGATCGTGATCGGTTAATCGGAAGCTTGGTCTTACTACACAGCAGTAAAGATTTCTAGCAGTGGCGCTGTGTTCACTTTTACTCTTTGTTTATTTACCTTGTAA
>Locus_39722_148
TTTACAAATGATTAGTTCAATCAGATCTCCCTGCTTCTGCTATAAATTAGTGAAAGTATCATCGAAAATTGTTTAAAACTATTTATTTGGCAAACACAGCTGACCATACAATGGTCAAATGGATATAAAATATGCAGTTATATACACC
>Locus_39721_129
ACATTTATACTTTTACGGTAGTTAGTCCCACCTATTGGCTGAGTTGTTATTTTATGTTTGCATCAATGCATTTACAATCTTAATGTTTGTCTACCGACCATTTTATTGGCCTGATGATCCAAAGCCTCA
>Locus_39720_99
TAAGTTATGTAGAATCGAGTGTCGAGGTTCCCTCAGGTGATCAAACGACTCGACTGGATCAACAACGTTCTTCGCCCGATGGGTTTCGAAGGCAGAAAA
>Locus_39719_103
TAAAGAAGTGTTGACCTGTTCCCGATATTCCATGAATCCTGCACCAGTTAACCAGTTGACGTGTTGACATGAGTTCTCTTCCTTTAAACTCATTTTTGTTTCC
>Locus_39718_157
AGCCTGAGTCCCACCCTGACTACTTCAGTACAGTTTTGCCATCTTTCATTTTATTCTTGATGCTGTTGTAGATGTCTGCTGGGCTCTGGTCTCCTACCTGCATCTTTGATGTTGTTGAATTATTCACTGAGGCATTGTCAGGAACACAGAATGCAAG
>Locus_39717_101
GCGACCCGTGTTTCTTTGGTAGTAGACGTCAATGCCTTCGCTTGGTAACAGAGACACTAGTTTCTTCTGTCACCTTGCCACCCACCAACACATTTTGAACA
>Locus_39716_112
CATTTACCAAATGATAATGAGAACGGAATGACACACCCACAAGTTAGACTCATCATTTAACCCTTATAAGATTTGTTAAAATTTATAATAATTCATATTATCCTGCTTGCGC
>Locus_39715_109
ATGTGCTGCGAGAAGGCTAGACTAAAAATACAAACTAACGCAAAAAGTACCTTGGCAAGAATCTTGCACTATCTATTGGACAATGCTATTCAGAGTCGTTTGAATCTCA
>Locus_39714_108
TTATTACTTAAATATTTAGGAATAAAATTTAGGATTCATATATGAATTGTTTTAACCTCTGTACATATTTGGTAATGTAACTTGCCATTGGTGAATGCGATTGTGAGG
>Locus_39713_105
GATGTAGAATTATGTTTTAAAACAAGAGATCACTATTTTAGGTACATAAAATGAACCGAAAAATATTATGCTAATTTATCTCAAATCTGTATTCAATTTTTTTTT
>Locus_39712_114
ATACCTACTGTAACGATTTTTATCAGATTTTAAAGCCAGGTATGCTGCTCGCATCCTACCTATTTTAGAGACATGCAAGGCTCATGGAGAAGATATACAGAAATGTGCGAAAAA
>Locus_39711_117
GAAGCGTAGGAACTTTTAACGTCCGTGTGTACTCATAAATCATTTCAGTTATCTTATTTTAAAGAAAACAAGTATCACTAGTGCATCATTGCAGCATTCATTTAGGCATGGACAACA
>Locus_39710_92
TGTACCTCGACTCATCATCATGTCACAATGCGTACTGTACACCAATTTAAACTACTTGTGACATACTTTGCTGGGGTGTTGCTATCGTTCAG
>Locus_39709_101
ATTAAAATTAGCAATAGGACTATTTAAGTTATCATATAATCCATCTTGTATGATCCAAAAGTCTATTTGCTCCCATATAGCTGTTGCACCATTTCCCCCAT
>Locus_39708_119
ATGCTTCTACGGTGCAGTAGATGATGTAAGCAAGATGATGGCAACAAAAAAAGCCTCTCTCTCATTCGTGCCTTCTATAGAAACATCAGAGGTGAAGACTACGAATTTTGTGACAGTGA
>Locus_39707_120
CAATGTGTGGTGCGTTCCACGCGTGACGTTCAAGCGCTATCTCAGACGTCATCATCACAATTAACTTAGTTCAGAAAATATACAAACGCAGATTTATGTTACATTGCAATTTTGTTTATA
>Locus_39706_139
AGGGAGGTGCTGCGAGAAGGCTAGATTAACGCCCTTTCCTAGTTTTTCTAAACAGGAGCCAATCCTAGTTGTTTCAAGCCAGGGCCAAACACAGAGACTGAAAGAGTAACATTTTGATACCAAAAAAAAAAAAAAAAAA
>Locus_39705_163
AAGGGATGTGCTGCGAGAAGGCTAGATACATCTGTTGTCACCAACTAAACAAGATGGCCGTTTGTCGGCTGGATCCTTGTGGAATTATTTGCATCTTTATCACTTATGTTGCTATTTTTTATGCAGATTATGGTGTTGTTAAACATCTTGTAATACCATCAAT
>Locus_39704_132
GAAGGTTGCGAACGTTGTTCGGACCGAGTTCGAAAAGTACTCGCCCGTCCTGCTCAAGCACGAGAACCTCCTGGTCTTGGCCACGTTCGAGCTGCTCGACGACATCGAGAAGCGTCTGAAGTCCAGCGAGCA
>Locus_39703_130
GGAACGTGTCGAGACGTCCTTCGCGTTGTCTGCTAAAAGTACCAGTCATTGTAGCAGTGTCCAGGTGTTTTGTGGATCACTTGTGCGCACGTCATACCTTCGTCAACGATCCCTAACGTGTCACCAAATG
>Locus_39702_109
TAACTACGTTGGTTTCGCATGTGAATACGAGGATGTTCAGTCAGTCAAGTTTGCATGGGAAATTGGACATCTGTCACCTGTTCAGCAGGACAAAACTTCACAACCTCAG
>Locus_39701_102
AATATTACCAATAAGAGTACAACAAAACACTAAAGTTTGACTAAATTTAAAAACTAAGAAGCTGACCATTAAACAGGTCAACAATTTTAATCAGAGTTTTGC
>Locus_39700_184
TATTTAAATATGTTATAAACCCACCTTGTTAATTATTAAATTAAGACTGGTATAAATCAACATGAGGGATATGATAAACAAAAAGATATTAAGCAGATTGACATCAACTAAAAAATTTTTTAAACAAACTACATGAAGCAAACCATCGTAGCAATAACAAAAAGTAAGTTAAATATGTTAAAAA
>Locus_39699_101
AAACAGATGTACTTGTCGGTATTTACAAATACATGTATCTGTATCACATATGTTGAATCATAACATAAACGTATTATTAAAGCTGTATGTATCAAATACAT
>Locus_39698_176
GTTTTTATATCCATCTTTTTTCAGTTAGTTATATACATGTATGTACATTATATTACGTGTCTTTTCAACAAACACAGGGGTACTTAAATCGGGGTACCTACCAAAACAAAGATCGTTAAATCGGGGTACCTACAAACACAGGGTCCTTAAATCGGGGTATCTACAAACACAGGGTC
>Locus_39697_94
TCCGAAACTCCTGGTGACGATAAATCTACTAGAGGCTTTGGGGACCACTGCTATTTAGAGAGAGAGGCTTTGAGGACCACTGCTATTTAGATGA
>Locus_39696_123
ATTACAAAATTTCCCCCTGTTGAAATAGTGAGCCATCCAAAATTACCAGAGCAAGATCACGAATTGCCTTAATAATAACCAAGCACACATCATCAAAACAACCAATTATACAACCAATACTCT
>Locus_39695_142
CCTCATACTCTTTTTCCAGTTCCAACAACAGGAAGAAAGTTGGATATTTATTGGAGATGTTCACTAATTTAATTTTGTTTGTTAAGAAACACAAGAATTAAGTGTCAAGTTAGACAACAGTATGAATGAGTTTTTAAATATG
>Locus_39694_96
GGGTCGGTAATGGTCCGTCAAAATACTGACTTGAGTAGAGACATATTTGCCCCTTCCTTCAGAATGTTGCTTGGTATATAGTGACCTATATTTCTG
>Locus_39693_152
GATTTTGCGTTTCTGCGAGGTTAACTGGACACGTCGTCTGACGTTGTTTTTCCTGCTTCAAGGCGTGTAGTTCAACCTACACTGCCTGACATAATTGTCTTGGAGAATCCTCTTCAATCTTCCCGACCTAACACACAACTTACCATCACCCC
>Locus_39692_99
GGATGTGCTGCGAGAAGGCTAGACAAAATTAAAAATTCAATACAGCAGTAAACACATGTTATTGCTGCGTATTTTAAACGTAAGTTGGCATCGGATTTG
>Locus_39691_96
CGACGATACTAACCTTTCAGAAATTCAAGGCTTATCAACATCCAAGTTGTTCCCTTTTCAACACCCAAGTTGTTCCCTGAAAACCTTTTCCCAAAG
>Locus_39690_127
CAAAATAACGTGTTTTGTTTTGACCCTTATCAATATTTTCGTTATTAACAAATATCTAAAGTGTTGGTGGATAGAAGAAAAGGACTGTCTCAGTAAATTATTTATAAATTTTATGTTTTGCATTTTT
>Locus_39689_147
CTTCGATTATAACTATAGTTGTTGTGACAAGCTCAGGTCCTTATACAAAACACTGTTATGTCTGCAGGTGACGGGTGCTGAAATGAATGCATCTTTAACACTATCACAAAGGCATCTGAGTTAAACGAAATTTATATTAAACTTGTA
>Locus_39688_101
GTGTAAAACAGGTCGGTCAACTTGTTAGTTAACACTAATTACACACTTATTTAATTTAACTAAAATCAAATCAGAGGCATGCTGCACACAAGTCAATCGAT
>Locus_39687_92
ATCTCCAGACGGAAAAGGGTGGGTAAACATGGATGCAGCGATGAGACAATAACAGGAGCAGACTGTCGTATGGCTCTGCTTTTAAGAAAAAA
>Locus_39686_147
TATGTAAAAATTGTAGTAGGATGTATCATCGCAAAGGGGGAGACAAAGGGGGAGAAACTCAAGTAAACCTGAAGCACCAGGTCATTATGAGTTCAAGTTCCTAGATTAAAAAAAAAGCTATTAGAGTGTCAGGACACTGGTAATAAT
>Locus_39685_151
GGCTTAGAACACAGCTGTCATAACATTACAATAACTACATCAATAACTACAGGGATGAGTTCAAAACTTTTAGAATTTGAAATCTTAAATGTGCAAGTTCCCAAAATTGTGCTGTTTGAGATTTGAACATTTTGCAAACTCCAGACTGCTT
>Locus_39684_111
GATGTGCGGCGAGAAGGCTAGATTTCATAACAATGGCTGCGACACAAGGAGCACAGAATTTCCACGAAATTACAGAAGCCAAATCGCAAGATCGGAAGAGCGGGTCAGCAG
>Locus_39683_111
CGGTCACTAACAAAATAGTATGATACCCTAATTGTCACATGACTACTGTGTTTACATTTACTGAAGGAATTATTCTCAGTGTTAAATAAACAAACTCATAACATTAACTAT
>Locus_39682_101
GAAGACAAATGAAAATAGGTAACTGTTACTGTAAATCAATGAATAAATTGTAAGATGTAATAGGAACCATCTGAGGCAGGTCAAAGTATTTTAGTAGCGCT
>Locus_39681_119
CCCATTAGTACGACATGGTCAGAATATTTAGTCAGTTTATGACAATTAACATCTTATGATTATCATTTCTGCTTTCACTGACTTTATTGATAGTATTGGATTAAATAATTGTTTTTTTT
>Locus_39680_111
CACCATTGGCGGGACGATTATACTGGAATTGCGTGCAAAACTCACCTGGTCCTGCAGTCAACAACCAGTTCTGGGCTTGTCACTGTGCAGGGGAACAAACAGTTTGGATGT
>Locus_39679_136
TAGTGGAAGTTCGAAATGTGGCTGTGGTTGAAAATAACCACCGAAAACTTCAGAGCTCTCTGTACTGGAGAAAAAGGATTTGGATACAAAGGATGTGGATTCCACAGAATCATCAAAGACTTCATGCTTCAAGGAG
>Locus_39678_128
TAATTGTATGATTTCACGTCACTACAGCTTTCTATGCTACGCGTACCACAGACGGCACGCAAAGCATCATCAGACGGCAAGCAATTACAATATTATTTCCCTAATCAAACCACTTTGCTGGCACTTCG
>Locus_39677_101
GAGTTTTATCGCTTAGTTACTTTATAAGCTCAACAACATCGACCACGAATCGAAGTGGTCTTTCTTCGCCAGACGATGTTTTCATCAGTACTCGAACAACG
>Locus_39676_161
GTCGACAGTTGGATCCAAAATTGGAGGTCTCACATTTACTACTTATTGACCGTCATCTAGTTTAAAAGATAAGTAACAAGGATTTCTTTGACTGTGTTAGGTGAAAGAATTAAAGGCATGGAAAGAGGTAATTAAGTGGCAAACATGGTATAAAAATACCA
>Locus_39675_103
GTGTTTCCCTTTACCCCCTAGTGACTATCAAACAAATGGTGAAATCGCCACTTGTGTTTACAAAATGAGAACCAGTGACCATTGCGTGGCACCGAGAAATAAA
>Locus_39674_132
CGTTGTGTTGTATAAGGATTAAAAATTTACACTTTATATAACCTATGCAAAATTAGTTGATGCAGAAAGTAATTCTTTTAATACTTCTATATTCTGAGGGACCAGATCTCTACAGACAAATTGTTTTACACT
>Locus_39673_129
CACAGTTTGGTGAGAGAGAGAGAAAGAGCCCATCCAATATTTAAACTGGGCAGTTTGTGCAAGCCACATTGCCGTTATAACATTTGCAATCAAAACATTCATCAGATGTGACAGATGTACCGTCTTTGT
>Locus_39672_96
TCGATTCCCACGGCTTTTGGGTCAATGCGAGCGGCATCCAAGTGCTCACAATAAGAAAGTATCAAAGTATGTCTTCATCTTTGTATGTCTTCATCT
>Locus_39671_106
AAATGTGACCAATAATTACTACTTCTTAGGTGAACACTATGAAGTATAATGTAATTTCATGTCAAAGACAAATTGGTCATTTCTTTATATTGTCTTATTTAATTGA
>Locus_39670_112
GGGAAGATATGGGGTAAGTCCGTGTCAACTCAGCTTTGTTGACCTATTTTGAGTGCAATTATGTATACACTACTACTGTGGTATTTATTTTCACATTGTTACATTCCCTTAT
>Locus_39669_181
TTGTTATAGCTTATAACGAAACCCTGAATGAAACTTTCTTTACACAAACTCTAATATCAAAATTTTAGATGCCTGTGTAATGGACTTAAGTTTGATTACTATTGTTATTAGTGAACCAGATTCTGTTTAATTTGTAGTCTTAGATATTTTTATTAATGAATTCACATATGCCAACCAACTT
>Locus_39668_81
GACCCTGTATCTTCCCCTTGTTGAGTAGTGGGTCACCTTTCCTTGTGAGACAAGGGAGACCCAATGACTGCTGGGACATAG
>Locus_39667_127
GACGAATTTAAATAAGGCCCTCCTAGGTTAGCTTTATACAAGTCAGGAATAGACAATAAAATGATTCCTACAAAGAAAACTTTGTCACTTCAACTGTTTTTACGTCATTACCATAATTGCATCAAAT
>Locus_39666_101
ACACTTAGGATAGCGGCTTCTGTTTAGTTGATACCGAGTCAATCAAATACAGAAAAGTAGACAAAGAAATATCAAGAGAATATCGATGAAACTATTTGGCA
>Locus_39665_111
TCGAAAACTTCCATTACCAACTACTTATTTTAAAATGCAGCATTTCCAAAATTGTCATGAATTACTCAACTGAAAGAAGGCTACTTTAAAAATGATTGTAACAAAAGTTTT
>Locus_39664_277
CGGTCAACATTTATCTATATAGTATTGCAGAATTATGTACATTTATTTAACATTATATCACAATCGACCGTGGGGCCTAGTCAATGTCCCTAGTGTTGTATGTTAAATGTGTCCTAGGGTTTCCGATAAACTAAATGACCAGAGGAGATGTCGTAATGTTGTCGTGGTGAACCTGTCTTTTAATGTGAAAATAAGAAAGTGAATTTCTGTGTTGTCTGTGTGTATAAATAAAAGAACCCTGTGTTTTGAAGCCCATGTTTTCCCCACCCCCTGCTTG
>Locus_39663_153
GCTTTAAGGGTTTCACGTTTGGTTGTTGTACGAATCTTTACCATGCAGTCTATGTCAATATCTCGTGAATTACCTCGATGCCATCATTCAATCCAATTCAACTGAAGTTCATTTCGAAGAAGAATTAGAAAAAGCTTGTAAAATTCTCCCTAC
>Locus_39662_92
AAAAAAAGTTCACGAGTCGTCAAAGAATCGCGTTGAGAAAGGCTGTATTCGCCTTTCAAAGGAGCCGTCCTCCTTCATCTATCCGACTGCTG
>Locus_39661_124
CTCATTCTATTTGTTTTAACAACCAGACTTCCTTTAACTACTGAAAGGCGGCAAGGCAAATGCACTTGTTGGTCAGCTCAACCGGGCTGGACAATATACATTGTCAACACTGAAGTGCCATTCG
>Locus_39660_87
ACATACAGTATCTTGATCCGTCGATCACAAAGTTTTGTTATCTGGCAGCCTCAACAGTGTATGTCATAGAACTAGGCAGCTAGTGTT
>Locus_39659_127
TACAGTAATAAAGTTTCGACAACTGAACTCAAAAATGTTGTGTGTCCCTTTGTGTCTGGCTTTTGATGGCCTGTGCTGGTACTTATCATGTGCTGCTGTGTGGCTCATTGATTGATATACCTTTATG
>Locus_39658_122
CCACGAGCAATAGGTGCATGAGAGAGGGATATCGTCTACTTCTTGCCGAAATAACGTTTGCATCGCCAACATTTTTATTTTGAAAACACCATGCACAGAACATTAACCCTGATACAATCACG
>Locus_39657_125
CCTTTAAGACTTTCTTTGACCGAAGAGTTCCAACCAGATAGTCCGCCTCTACAGCAGATTTACTAATCTTGATAAAAGCGATCAAGGGTTTTTAAGGAGGGCAGATTTTCTTCGAATACCAGAAT
>Locus_39656_128
AAAGACACAACAAAAAAGGAGTTCAACGACTTTGCACTTGGTCATGTGTTTATGCTTTTCTGAAAATGTAAATAGTGCATGTTTCCTTGTAAGCCACTCCTTGACTGCCAAGTTTCTGCATCCAGAAA
>Locus_39655_142
CGCAAAATTTAAAAAAAGCAGAGTGATTTCCCTCAACGTTAGGCAGCAGTGATAATTGAGCGTAAATATAATATATATTTTTTGTGTGTGTCCCATAACCTCGTGGTCGTAGGGGGTTCTAATGTTTCCATTAGAACTTTCT
>Locus_39654_100
CAAACAGAACTATTAGTTCACGATTCCCCTGAATATGTCAGCCAAAACACTTTTTCTACAAATTTTTTCACTTGATTTTATGACAAAACTAGAAAAAATT
>Locus_39653_112
CAGTTTTACAACCGATTTGTTCGTCGTATGCTGCAGGATCCGTTGCTTCATGCTTTCAGAATTGAACCATCATTTTTATTCCATTCATTCCTATGTACAAAACAATATTTGT
>Locus_39652_104
AACCACTCTACCATAACCACTCTACCATAATGTGAGATGGTAATGGTGAGATGGTATTGATGAGATGGTATTGATGAGATGGTATTGGTAAGATGGTATTGGTG
>Locus_39651_112
GGGATGTGCTGCGAGAAGGCTAGAACTCTTACAAGATTTAATGAATGGATGTAACTACTTTAAGTCCTTTTTCATTAAACACTTGTATGTTGAGATCGGAAGAGCGGTTCAG
>Locus_39650_99
AACTTCTTACAGAGACTTAGTCGAATCAAAGCTCCACAAATATTGTCAGGCAATAATACTGGTGATAAAATCAGAAAAGGAGATCGGAAGAGCGGTTCA
>Locus_39649_126
GGATGTGCTGCGAGACGGCTAGAGTTGTTATGTATCAGCATCATTCGAGATGACGGCGACCTATGATAGAGTCGTGTCGTCAGTAACCAGCAAGGAAACGTTGATGTCTGAAAGTGTTACGTACAC
>Locus_39648_129
GTGTCTACCGACGAGCTTTACTTTTATGCTCCTTTGCTCTTCTTACAATCTTACGTACTGCAAGGGTAGAGTTTGGATAAGTTTAGAAAATTAAGTGATGAAATAAAAGTCATTCGAAATATGAATCGG
>Locus_39647_108
TTTGTTACTCGTCTCTCCGACCCGGACAAACCAAAAAGTTAGAGACTGTTGAAGAGGCCAGAAACTTCTTAGACAAGGAAACAGTTGGTGTTATTGGTTTCTTTGATA
>Locus_39646_116
ACAGTTCTTATTATAATTTGGATAGCGTTTTTATCTTCCCTAAATTATTTTAACATTCAAGTTTTGGTACACGTACTTATAACCTGCAAGCATTATTCTGCGGAGCAGCATTTTCC
>Locus_39645_100
TAAGTGCACAGGCCTTAATCAAAATTCACTTCTCCGAGAAAGTCAATTGACCGTTGAAGGCAGCAGAATTTGACTTAAGAAGTTCCACATGACAAGTTCA
>Locus_39644_107
ACTTGGCGAGAAGGCTAGACTAACTCCGAAGATGTGAACACAAACATGTTCAGTTTCTTGCTTGATTCTTGGCAGATCACTTGAAACAAGAGATCGGAAGAGCGTCG
>Locus_39643_97
AAGGGTTGTGCTGCGAGAAGGCTAGACCCGTATCATATTCAGCAATAACAACATGTTCATATAACACCAAGCTTTCCCTGCCCAGCTCATTGAAAGA
>Locus_39642_116
TCCCCTTTGTCTGTAAGTCTAATCGTAACTAAGAGATGTCATGACAAAGATTCTGATATGTTTCTGGATATTACAATATGTCAACATCAGGGTTAAGTTTTTAAAATGAATGCACT
>Locus_39641_140
GGAGTCATTTCGAACTGTGTTTTGTACGTAGGTTTCATGGGGAAAACCACAGAAATCATCACTGAAATAACTGTCACAAATGATATGAAAGTTTTCCTACCATTTTAATCTCTACAAATTTGTAAAACTAACACACACAC
>Locus_39640_150
CACTAAGTTTCAATCAAGTTAACTATAACATTTCAATTTGTGTGCTAGAACATTCTCATTATGTGACCACAACAATTCTGATAAAAATGTAGAAGAATGTAAGCCATATACCTAAATAATTGTCTTGATGTATCTTGAGGAAAACCCAAT
>Locus_39639_153
GTTTACGAGTAAACAACTTCTTTCTAAAGGTTCAATGTCGCTTTGACAGCGGGGAAACCGAGTTCATTGGTGATCTTGACAACAGAGTCATTTCTCTAAAACGGATGTGCACGTCCAAGATCCTTGTCATAGTTATCTGTGTGGCGTCATTGG
>Locus_39638_164
ATTGGAAGGTTATGAAAAATCACCCCGCAGGATAATCAAGATGGTTACACAAAATTAATTAATTAAAAGCTTTGCCTGCAAGGACTGTGATGGAATAAAATCAAGTAACCAAATGAATGTGCTTTGGCAATCACCTGCTCAACTGTTTCATATGAATGTGGAGA
>Locus_39637_95
GATTATATAGTTGTTTGATAAATACTGAAGACATGACAGTGTTGGCCACATGACAGTGTTGGCCATGTGACAGCAATAAAACTCACAAGGGTACA
>Locus_39636_226
AACTAAGGAGTTCTGTAACCATCTCGACCTCCAGAATTGATAGCCATTCAGAATCTGGTAGGATGTTTTATAGAGGCTCAGAATCAAGCTGTCAACAAGATCAGAGCCTTGACCCAAGAAATCAGCTCACATCGTGATCACATCAACATCTTGAAACAAGAACTTAGTAACGTTGCACACAGAGAGTTCAATCAACAAGTTGATGAAACACCTGACAGTGTTACTG
>Locus_39635_115
AAGTTCTGATCTATATTTGGTAACGATTCGGTAGGACACAATACTCTTCTTATAATATACTTGGGTTTGTAGGACGTCTACGGCGCCCACTTTTTTCAAAAGCCCAAGTAACTTA
>Locus_39634_99
GCCCGGTTCCGAAGTGACACAATATTGTAGAGTGTCATTCTGCTGTACCTGGAGAATGTTACCAACCTCCTCATCTACTGCTGGATTGGGCGCAGGTTC
>Locus_39633_113
CCAATTTAGTTATTAAGGGTTAGACGAGAAGCCGAGCTTATTTCAGTTTGTCTGTCTTGTGATCTTTTTGATCAATACTTATTTATAATTTTTTTATAACATATGCTCATGTT
>Locus_39632_104
GCGCTAAACCCGCAAGAGTCGTTGTCATTGATTCCTTGTAATTATAAATTTGCGAAAGGAAAACATTTTTAAAATATGTATCGCAAAGAAAAACCAATTACACT
>Locus_39631_107
ACTATCGCATGTACTTAAAGACCATGTCGAATCCATAAAGGTGTACGTGATGTCAGCTGTTGCAGTTACCTCATCATATTTCCAAATGACATGTGCTTGAACAAGTC
>Locus_39630_104
ACCGCGACCACGATGTAATCATCGGGGTATTGAATTAATGTTATAAATTTTATAAAGTAATTTACAGTATCTCTTATCGATGTTGAATATATGTAGTCTTACTC
>Locus_39629_84
AAAAAAAAAAAAAAAAAGAAATAAAAAAAAATTTTGATTAGTTCTTTATGAGTTTTGCATCTGTTGCCTGTCTACTGATTCATC
>Locus_39628_125
AATGCTGCAACAAGGTCCCTTGTCAAAACTAATTTATGAGTCAATGAAGACACCTACTTTATCACACAGACGTACGGTGGCTTTCACGTGGCTGAACTGAGTGTGGGCTCTGAAAGCGGAACTTC
>Locus_39627_116
CACCTGCATTGGTCAACTGAGTTGACTTATGTGTAGATCTCCATCTGGTCATTCATTTCATTGCAGTGGTCTAATCTAGTCAAGTCACATTAGATACTTGTCGAACAGAAGTAGCA
>Locus_39626_126
CTTCTTGACATTTATATTTGGTAAAACTTTTAAAACAAAAATTACATGTCTGAGTAAAGATCTTGTCATCTAATTTTTTATTTTTAACCTTCATTATCCATTCTGTTCACCAAATTATGGTGTTTT
>Locus_39625_134
TTGTAAAGGAAACTCTTTTGATATGGTGTCACATTGAACAGGTAATTAGAACTTTCAGCCACCTTTATCTGTTACAATTAAATGAGCAAATTCTTTTTTTTAATAACACAGACGTAATGGCTCCAGGAGTTGAC
>Locus_39624_95
AGGAAAATCTACCGACCCTAGCAAAGAATTGTAATAAACAATCCCATTGATGTGTGCACTAATTTATGGGACATTGTTTATTCTTGAAAGTTTAT
>Locus_39623_130
GTTTTGTCTTCCAAAGTGCGGTTCTATCTTTGTATCGTTCAAGGTCACCCTGAGCCCACCGTTACGTGGGAGCGTGTGGTCAATACAGGTCGTGTGCGTATCACGGATGACGATAAGTTTGACATTAACA
>Locus_39622_101
AAATAATGTCACTGGCCACACCAACAGACATTGTATTAGTGACCAGTGTGGTGTGTGGTTGTATTAGTTAACAGTGTGGTTTGTGGTTGATAGTTTGTATT
>Locus_39621_148
TAAAAAATTTTCTTTCTTTTCGGGAGTAAACTTGCTTTAAAGTAACAATGATATGTTGTTTCCTGTAATTCCAAAGCAACTATCAATGCTAATGAATTCTATAAAATAAAAAAACAGGTACACAATTGCATAAAGAAACTGATTACCC
>Locus_39620_139
GCCGTCTTGTTGTAAAACTTAATGTTTAGTAATTGCCCAGAAAATCTATTTTGTGTGCAAACAAAGTATTAAAAAATGTTTAATAAACATGGAGGCAATCATACTGAAATTATTTGAATATATACTGAATTCTAAATGG
>Locus_39619_102
AAGACGACAGAACATTTCTCAACGTATACATTTAGAGGACAATGCCATTGAATTAGTTTTAATTACAATTTAAAAAATGACATATGGTACTGTTGTTTTTTG
>Locus_39618_164
AAAGTCGGGTGAGTTTTACCGCAATCCAGAATTTTAACACTTACTCTACACTAGCCTATGAAAACAAAGTGTTTTATGTGTCACTATCCATTTGTGCCTGCAGGCACTTAAAAGCATATTATTTCAACCAAAACCTACAAACTACAATATGTAGTAACGGTAGC
>Locus_39617_207
AATACAATAGTTTAATTAACAAAACATATTACAGCTTAAATTGATCATTTGTTTTTAAATATTAAAACACATTACTTTCATTTTTCAAAGGCAAACGTAGCTGCTACTTAACATGAAATTGACTGTTCAGTTGTGAAATATAATTATAATTTTGATTTTACTATGGCATCAGATTAATAAAGTGTTACAAAAACATTATTGCCAAAA
>Locus_39616_119
AAGTGTAAGAAACTTCGGGTGATAAATGTCAAAATGGAGCGAATAGCACTTGTTTTAATAAAATGTTATCTATGTTGATTCAAACTGATGAACCAGTATACAATAAAGTACACAATAAG
>Locus_39615_127
AGTTTACCTTAAAAGTTTGTACAATTCGAATTTGCTTTTTTATCATAGTCAATAAAAATTATATAGTTACTGTATCTGATGAGTTGTTTTAAAAGTTGTGTTCCTGTTTGTTTCATTTAAACATTTT
>Locus_39614_111
GGTGGCTGACAACAAAAGTTACTAATATTAGTTGTCAAAAGTCCTTCAACGACAAAGATTCTTTCCCGACCAATGCCAAAATCCGTACCGAAATTAATCGATATTCAAACG
>Locus_39613_158
GTCCCCGACTGGCGTGACGGAGAAGTTGGACTAAACATCGACTACCCAAAGGATCTCTTGCATCAAGCACTTCTAAAATTACATCAGCAGCATCTATAACCTTTTTAAACTCTTTGTAGAATGTTTTCCTGGAATTTTCAATAACTTTATTAGCATTT
>Locus_39612_104
TAGGTTGGAGGGCCCTTGATAAAGAGCCCTATTCCTAGACGTGGTGTTCAGTCGAGCTTATGCTGTGATTGGGGGCACCACTGTCAGGGAATACTTGAAAGAAA
>Locus_39611_123
GAAACATGACCGAAACAAGTTACAGGAATCAGTATTAAGTACAGTTTAAAATTTAATGCTTTTGTTGTAGAGATTTTCTTATCATATTTTTCAGTTTACTTTGAGCTGACCGAACTGTTGCCT
>Locus_39610_155
ATGTAAATTTTAATGAAATATCAAACTTATAATCTACCCAAGTGATGTTTGGGCATTCAGCTTGCCAGTAAAAACACACTCACCACATCCATATATTGTTTAGAATTTTGGGATTTTCCTGTTTCAGAAATAATTTGATAGACACAAAAATTTCC
>Locus_39609_186
ATTTTATTTTTAACTACGATTATAATATTTATTTCAGATGCATCTTGTTGCAGAAACAGAATATTGTACATTTCTTCAAACCCTTAATGTTACATGTCACAAGTAATCATTTTCATCATATCAAAACCTGAAAGAGTTGTCATACCAATATTTTATCTCCAATAAGTGCAATTATGGAAAGTATTT
>Locus_39608_104
TTTGTACAATCAGAAATGGATACATAGAGTAATATCAATGTACATATTGTAAAAATGGCTTCCTTCTCCTTTATTGTCTCGCTCATAGTGGTTAACCTTAAAAT
>Locus_39607_87
GTCAGGAACTGGTCCGTGTGAATGTCAAGTTCTCACAAAACCACGTGTTTCATACTCGGTCAAGTCATTGCATTCTCATACAATGTA
>Locus_39606_147
TAAATTTAGTTAATCACATTCGTTTTTTTTTAACAGTGTATTAAGGTCTAAGTACATATTTTGTAAGGATCGATAAGTTAAAAGTTCTCTTACAAGGTATAATAATATGCCATAGTATAGATATTTTCAATTTATAGTTATTCACAA
>Locus_39605_132
GGATGTGCTGCGAGAAGGCTAGACGGTCTGTTGTGTGCATTAAAGAAAGTCCCTACCAATTCCTTTTACACATTTAACATTTCCGTCACTTTTTTATGTTAAAAAAAAACAACACAATTATAAATTGTAAGT
>Locus_39604_106
TTTAAGTGGTACGTTCGTACTATTAAAATGAGATAAAAACATTTTAATTCATATTATACGTATATTTGCAAAATAATACCAATACTTTGTAATTGTTTTTTATATT
>Locus_39603_108
GTAGACAGTTGACAGTAGTCATGGACAGTTGACAGTAGTCGTGGACATTTGACAATTATCGTGGACAGTTGACAGTAGTCGTGGACAGTTGACAGTAGTCGTGGACAG
>Locus_39602_103
AAAGTAACAGGGAAACAGGATATAATAGTCTGTCGGCTTTCCTAATAGTAATAGGCTACAATGGGGACTCCATCATCTAAGGGGCCTTAGGCTTTCAGTAAAC
>Locus_39601_106
GTACCGCAGCAACATACAGTTGTAGGACGCTATGTGACGTGAACACCATCAATTCTTTACACAACAATCAGCGCGCATTCCTACCTTTAAAATCTCCAAATTTCAT
>Locus_39600_122
GGTTCTTTCAAGTTTACCTTTGTAATCTTGCACCTACGGCCACGAGGTTATGGGACACAACAAAAACAAAACAAAAACCAAACACAAAAATTAAAAAAATTAAAGCAAGAGAATTGTCTCAG
>Locus_39599_111
CCTCTTCAGTTACCTTTTCTTTCGTCGTTTCAAAAAGATCCAAAGAAAGGAGAAAAAAGGGGATAGTGAGGAGGAAGTCCATCTGTATCCATTGAGGAAGAAGAGAACAGC
>Locus_39598_108
ACTTCTATTTTTAGAGGAAAATCTAAAAAAAAAGCATACATTAAATATAATCAAGAACAAATAACCAAATGAAATTCAAATTTCATTGAACATCTTTTCATTGATGCC
>Locus_39597_115
CACATCCGATTTAACTAGCTTAATGGGTGGTACTGGCAAATAATTAGGTCCGTCCTTCAATGGGAAAGGCGTCGCATACAGTTTAACACAACTCCAAACTATGAGCTTAAAAGGA
>Locus_39596_253
CAAGCCTTCTGTACCTTGGCCCCATTGACATACACAGAAATATGTTGGCAAATAATGCCAACTTTGGACATAATTGTAAATGGTCATTAAGTTTCAAACACGTTAGAGGGTCAACCAACCAGCAACTCTCCGTTTTATAATTGAATGAAATTATCTTACATGTCTTAGTAAGACTTCATTAGCTTAATACTAATACTCCTTTTCTATGGTTCACATATAGCTTCATTGTCAGTATAAATCAATGCAGCAGTCT
>Locus_39595_108
TGTGTTCGTAAATACTTACTTGTGACCATTATAATGTATCAATAGTCACAGGCTATACTATTTATGGAATTCTTAGATAACTACTAACAATTCACACATGGCGCTTAT
>Locus_39594_101
GAAACCAGACCTTTTCTCCGGTTCGTCACACCAGCTCAATGGAAATTCTGTCCAGTTTATATACAAGAATATGGTACTGTTTATTCCCAACATTCTTACAA
>Locus_39593_226
CGACTTAGTTGAAGAAAACTTACTGGTGTAGATGCACACTTGAGATTATTCTCTGTGATGCCAATTTTATCAGAACTGTGATCTAGACTTTCATCTTCTTCAGGTATAGGCTGAAAGGATTCATTTGCTAAAGAGTGTCGCTTGACCTTTGAAGGCGGTACATCGCCATCACTTTGTATTAATTTTCTTTTTCCTAGTGGAGTGATTGGCGAAGATACAGGTGTGA
>Locus_39592_102
TAATGTTGAATGGTTCTCTAGAAACAGGTTAAATGATGCAATTTATTCTTCTCTTCAGTCGACAGGGAAAACTTCGTTTACAAAAATGGTACACATCTCAAA
>Locus_39591_99
ACGGTCAGCACTAAGTCGCGAGTAGACCCTGGTTTCAAGACACACGTGTGGGGAACTCTAACTCTAATGGCTCAGGAACTTCTTCTTGTACCAAAAAGC
>Locus_39590_94
GCTGGTCGGCAGCAGAAACGATGTCACCGAGGTATTCATGTTCTTCGTGCAGTTCCTTACATTGGAAGATTAATTCCAGCACTTTGGGTTTTCA
>Locus_39589_152
ATAGACTATGTCCGCACACTGTCCTGAACTTTGATTTTAAATATTGGTATTACTTAATTTCATACCAGACCTTGGTTGCTCAACTGATACAGCGTGGAATTAATTTGCTGTGGTAAACACGGAGATAGAGATTTGATGTATCTAGATTCTAG
>Locus_39588_127
TTGCACAACCTTTGGGTATTGCCTCGTCGTACTATGATCGGAAACGCGGAAGTCGACAGCGACTTTAAAGATAGCTTTCAATCGTCCAGTCTGCTTCTGCATGGACCGTCTCGACCGGTCGAGAGAG
>Locus_39587_134
TTTTAACAGTCCCACTACAAAGAGAGAAAGTTTATTACCCTAATGTTAGAGATTCTGGTGCTCCAAGTTATCTCCGTCCTTCTACTGTTAATCGTCGTTTTGGTGGTTGTAGTTGTCCTGGTGGACGTTTTCTT
>Locus_39586_120
AGAGGGAGGTGCTGCGAGAAGGCTAGAGCGTGATACAATTCCACTAAGTTCATTAATTTCCCTGACGTTGGCATTTTAAATACAGTGATAATTTAGATCGGAAGAGCGGGTCAGCCGGGA
>Locus_39585_103
ACGAATAATGTTGAATGGTTCTCTAACAAGTCATCTTTCTCATATTTCATCCATTCTCTCAATGTCCGGTAATCTCTCGCCCATTCGTCGACTAGGCCAAACC
>Locus_39584_111
TTCACGGGAATGTGTAAATGTATATTTACCAATGTTCTATTTGAAACCCATTAAAAGAAATTTCAGAAATATTTTAGAGCACTGGCCATTTCTAGCCAGCATGTTTGTAAA
>Locus_39583_108
TGTTATAACTCTTAGTGAAATTAGAAATCTGGATATCTTCACTGTAATTGAGCATTCACTATTCCATCTCTGATCAATATCATGTGAAGGCCTGTTGCATTAAAATCT
>Locus_39582_165
CTGTCGTTGTACTTTTCAAGTACACTACTGCTACGTGTTGTATTAATGCTGTTGCAATGGATATGGTTGACTAAGGTCTAAGGTTTGTACAGTAAACCTTATGCTGTCCCGTAGACTGTAAATATATTTCAACGCTAAACATTAGGGATTCCCTGAAGATTTCAG
>Locus_39581_167
GATAGCGTTCACTATAATTCTACTTTCGAGCCTGCTTTGTTTGTTTGTGTCATAGTGTTAACCTCTCATGTGCGATGCCCACCAACTCGGTGAACTTAAAATAAATTAGGCAATTTAGTGTATTTAATTACTCACAGCATTTTATTTCTTGCAATTGATTAACCAAG
>Locus_39580_186
ACACTATCTGTCACTGGGTGTTGACACAAATTTAGAACATTCCTACCATCCATCAATGGCTAAATACATAACTTTGGGACCTTCATACCATACTTCATTGACTGAACATACACATTTATGAATGTTTACCAGTGCACCACAATAACAGGGACTTGATGTTACATATTACCCTGTTATCCCTATTTT
>Locus_39579_138
CAACATAACCCGGTTTATCAAAACCCGTATTTGGATTCCCCACTTGCGCTCCTTGGGGCTGGATTTCAAACCGCACCAAACGAAGACCTCTTGTCCTTGATCAAGGATGAACACATCAGAAGAGTCGAGTTGGCTCTT
>Locus_39578_109
GAAAGTCCACAACCACTACCTCTCACGAGGTGATTCATTTTTGTTTTTAATTATTAGTTTTTGTTTTAATTCAAGTTATAAATAAAGCACATCATCTTCACTTTTATGT
>Locus_39577_115
TCACGTACTTGTTAGGACAGTAGATACTCTCGGAGCCTTTTTAAAGCATCCTGGAATTTCATAAAGTCATCGCATGGTAGGTATCGTTCAGTGGGCGCAGCCATCTTAATATCTG
>Locus_39576_117
CAAATAAGGTAAAATAGGGTGTTCAATCTGACTGCAAGCTTGATTGTTTCTTCATGAGAGTCTACAACAATGTGTCAATGTGATGCCATCTTACACTAAGAATCATCAAGGTTTCAG
>Locus_39575_148
ATAACGATGGGGACTTATAAACTGGTTAACTGCGGTGACCTCAGGTGAATGTGATTTGTAAAAATTCAAACAAATAAGTTGTAAATATCTCTTTTTTAAGTTTTTACAAATATCATTTTTAGTCTGTATACAAAGTTTCATTATGATT
>Locus_39574_115
TTGTGCCGGCGTGGTTCACTTGGCTGACCCCCAGTGGAAGAGTACACAACAGTGGGGGAAGAAAATTCAATTTGTTCCATACCTAATTTTACTGGTTCGGACAAGACCTTGACAG
>Locus_39573_239
GGGATGTGCTGCGAGAAGGCTAGACTTAAGAATGGGTAGAAAAAATAGGACAGAATTCTGGCAACACCTCCAGGTATTAATGGGGGTATATATAAAGTTATATATAGCAGGCACAATGTAAGTCACAAGTTTTGTATCACATACATTTGACAAGATTTACCACATGATGAGAACACATCAACACAAGCATTTCATCTACAGAAAAAAATGCACCTAAATGATATTAATAGACTCATAGA
>Locus_39572_99
CGACTTGGCGAGAAGGCTAGAGTAGGTAGGCCTTTACTCTAAAGTGCTATGGCCAGGTATACTTACAAAATATGCAATTTATGTATTGTAATACATTTT
>Locus_39571_99
TAAAGTTGAGTCTAAAATTGATAAATAAAAAATCTCATACTAGTAATACACAATAACATTTTATATTCAAACAGACATTATGTCAAAATTTTAATTTTT
>Locus_39570_84
CCCACACATTCTTCAAGACTACTTTAAATTCAACATTCTTTCAGCCCACACATCCTTCAAGGCTACTATTAAATATTCTTTTAA
>Locus_39569_104
ACTGCGACGTGACGGTATCACTTCATTTTTTGTGTAGATTGTGTATAAATTTTAAAATCCATCCCAGAGGACTTCAAGTGTATGCTTTTGTTTATTATATCTAT
>Locus_39568_120
GACTTGGCGAGAAGGCTAGAGGGTTTAAATTCTTTAAAGATAATGCTTACTGCTGACATGAAATTACTAAATGATCTTATCATTAGTATCAAGTTGAGATCGGAAGAGCGTCGTGTAGGG
>Locus_39567_148
GGATGTGCTGCGAGAAGGCTAGACCCGAAAAGAAGTTGGAATACTGCGAATGTGTAAAGTGGGAGAATCCAATTGGGTTAGGGCACTCATAGGACATATTGACATGGCTGTTTTTATGTCTTCGCACGCCTTAACTTTAGATTGATCT
>Locus_39566_129
ATAAAATTTTGAGTGTGAGATGGACAGTGTAATATCAGAGTTACTTTTCCCAAAGTGTTTCACACGATTTGACAAAAAACTTTTAAATAAAGAAATCAATGTGGCAAGTTTAATCTAAAAAAATATATA
>Locus_39565_101
AACCTTACTTTCATAATTGTACTTTTCTCTGGGAGCTTGGAAAAAAAGTTATGAGGGTTTATTCTTTATACATGCTCAAGATCGGAAGAGCGTCGTGTAGG
>Locus_39564_103
GAGAAAGTCGTTGCCGTTGCCAAGTATAGTCACGAGTGCTTGGATCGGCTCAAGCATGAGCTATCGTTCGGAACACTTCATACCACATGAGTTTTTGAATCGT
>Locus_39563_101
CCTCTACTTTCAGTTCAATTATACCGTTGACGTAAAGAATTATTGGAAAAATGGGCTTTGCTTCACCTGGTTCGTACAGTGGGTTCAGTGGCTAGTTTTGG
>Locus_39562_101
GAAATACAATAAAACAATGAAAGAATAACATCATTAGCTTGAGGCATTTTTCCTCAAAACAAGTCATTTTGCTTGTAAAATTTATCTGCATACATCCTCTC
>Locus_39561_92
CGACTTGGCGAGAAGGCTAGAGAAAGGTGTTTACATTACATGTAATACAAAATATGAACCCAAATGTCTTGAATGTAAACATGAACAAATTA
>Locus_39560_158
CAACAGACTATGTTTGTCCCGTTTGTAAAATTCTAATAGTGATGGCTTCTTCATTGCCCGCCACTGAGTACAAAGAGGTCAGTCTACTTTTACTTGGAAAAACAGGCAATGGTAAAAGTGCTACAGGAAATACTATCTTAGGATGGTCAGCATTTGCG
>Locus_39559_113
TACACATGAATCTTATCTTCGAATACCAAGATATTTGAGCTATGCAAGTAGAGTAAATAATTTAGTGCACTCCATTACCATAAGGCATGTCTTAGATGTGTCTATTTATTATT
>Locus_39558_115
ACGTACCTGGGGTTTTCTTAAGAACGACAATAGTAACAAAGTGTTCTTGTTGTTCTATTGATCATTATCTGACACACCAAACCCACACACCCCTTCAATGATTTTACTTGATCCA
>Locus_39557_92
CAAAGTGGTTGCCTAAAGCACCGGACCGACGCGAGGACCACAACGATTGTGGTCGTTATGAAAAGGGTCAGGATGCCAAGGATCACACTGGC
>Locus_39556_116
TTCCTAGGACCACTAAAGTACGAACGACTTGAGCTGCAATCAATGAGTTCTATCATTCCTGCAGTCACCTAAAACGATCCAGATATAGTGACTTTCCTAGCACACACATTGCACTT
>Locus_39555_110
AGGTAATTCCACTGACCTTTGTACTGTCCTCAGACATTAAAAAATCAAACTCAAACAGTTAAAATTTCTGCCCAAGCCATCATAAAGCAGATCGGAAGAGCGTCGTGTAG
>Locus_39554_90
AGTGACACTAGTTGACATGTTAGTTGATGGCAAGCAGCTCGTATGCAATCAACCCAGGTTGCCTCTTGAACCGTACATTTATAGCCAGCT
>Locus_39553_128
GGTTTTTATTTATCCACCGTCCAAATCTTCAGCTAAACCTTTATTTAATATATTTATAAAATATACCAATCAATTTATAGTAGGTAAAATTTGTCAACCTTTTTGACAGCATTTGCTTATTTCAAGCC
>Locus_39552_141
AATTTCACATTGACTTACGTGAAGACACAAATGAACCATAGTGCCTGTTCATATTTTGTATAGTTGCATGAGTTATACAGAGGTTCCCAAACTGATTATTGTGATCCCCTCACACTTCACTGTATGATTATGTTATTAAAA
>Locus_39551_125
ACGACATCTTATTATAAACAAAGTCCTTTTATAGAAAATAAATGAGATGTCAGAATGGAAGTTTATTTCTACAACGTTATAGCTTAGTCAAAAGATGTTTCTGAAAGGCATCATCTTCACTATAG
>Locus_39550_131
TCACTGGAGTTCACTCCAGCCAACGATGACCACACCCCGTGTTTTACAGCAAAGGGAGTTCAGACAGTTTCAGTCTGTAAATGTTTGCCGCGTTTGAAAACAATCAATACTTTTAGTTATGTCTCATATAT
>Locus_39549_97
CAAACTGGAGCATTTAAATGAAATGCTATAATACAAAAAAACCAAAAAATGTCCGGAATTCTCAGATGTACTTTGAACAAAGTGGTTCCAACACTAC
>Locus_39548_105
AGACTAAATTAAGAGTTTAGTACCTATATATGGTATTCATTCCTCACTCCAACAGTGTTTACACAATAAACGTTGATGATGCTGGAGACAGCAGGCGAGTCCGTG
>Locus_39547_114
TTACAGTTTCCATGGGTATATATCTATATTACATAAGTTTGTTTGTTTTGTTTGTGTCTACAAACAGTTGAGAGGGTGGACTGAAGCAGGCCAGTTTTGCCTGCAATACTCCAT
>Locus_39546_166
GAGTACACGGCGATCAATACATTTACTCTTACGTGCTCGAGTCTCCCAGCTAGACAGCCTTGTCGATCAATCCGATCGCTCTTGGTCATTATCTGCAGACCACACCAACAAACATCATCTCAATCCTACATCAACAGCGCTGTTTGGCGTGCCGCACTTGGTGCGC
>Locus_39545_136
AGTACTTCTCGTGGACCTGGCTCAGTTTTTACCCAGCTTGTCGCACAATCCAAGGGCCCTGGGATTCAAACAGAAACCAGGAACCTTGGGACGCACAGCTCGGATGAATATTGATTTTTCTGAAGAGATATCAGAC
>Locus_39544_108
GGTCCAATAACATGAAGACTAAATTGTATGTTAGTGACATTTTTAAATGATTAATTTCAATGATGTTACAAGAGTACAACATAAAGAGAAATACTTTCACAGTACTGG
>Locus_39543_120
GCTTTGAACCAGAAAACAGTCCTAGAAGGACCCAACAACTCATCATGTGACTGTACACAAAGTCTGGGCAGAAGTAAGGCTGAGAAAGTCTACGATGTTTTAAGAATTTGATAACATCCC
>Locus_39542_206
TTTTTTATTTTCCCTTGGGTAACTATTTTTAGAAAATTGCTTCAAGCAGCTGTACACAAAGCCACTTATTAACAATTTTGCCGGGAAATTCATTCCAGGATGTGAAACTGCCTCACATTGAAAAAGAATGATTGAAGTCACAATTCAGCTTTGTTAATGAGTAGGAAAAACAATTACAGTTAAAGGGAGATTTGCTTTTACCACTG
>Locus_39541_124
ACGACTACAACAATAAAGACCTCCTCCGTAGGTGGGAGCAGCTATGGCCTGCGCCCTGGCAAACAACAAAGTACTAAAAAATAAGAGAATAATTTTGCTTGAAATGGGGAGAGACACAGGTGAT
>Locus_39540_145
TCTTCATGAGTCACCTGCTGGGGGGTTGGGCTTGCCAGAATTTAAAACAAAATAACACCTGGCAGCAATGATATTTAAAATTGTTTTTAAATCTCAATTACTCAACAAAAGTGCATGCTGTAACCTGGGATGGGGGTGGGGTGGA
>Locus_39539_494
GGGATGTGCTGCGAGAAGGCTAGATAAACAGAAAGATCTATATCCATGTTAATAAACCCTGACACTAATTCCTTCTGCAGACCAGAAACTGTTAAAAATGATTCTTTGAACCACTCTCTGTATGAAGCATTTCTTTCATGTTTCCTGTTTCCTCTTGACTTTCTTTGCTCTACTGGAAAATATGCTGTCTTTTCCAGGAAGTATTGCACAGGTGACTCTTCTGCATTTCTCATCATCTTCTCCAGCTCTGTCATTTGCTGCTCATTTAGAGTCAGCTTTGTAGTATTTTCTTTCATTAATTGTTCCAAGTTATTTTTAAAATCGGCTGCTGACTTCTCATTGTCTTGAAGGGACTGACTATAAATTTTCATTGTGGTCTTTTTAATTCTTGTAAGGGTGCAGCTCTCATAAGATTTATGTTTGTGATTGGTTTCAAGATTTTGATCTTTTGAAGTAGTAAATGTATTAACTAAATTGTTTACTTTCTCCTTAAA
>Locus_39538_141
CACCTGGGTTCCGACGTTAGTACAACACACTAAGACGGAATGGAACTCTCTCTGGCCACTCAAATGTTTCTCCCTTATTGAAGAGACAGTTGAAATCAACATGCACACAATCTCCAGTCGTTGAGTCAAATAAAATGTTTT
>Locus_39537_118
AGAGAGGTATACTGATATGATCAAACTTTAACAGATACAATATATGAACAACAGTAAATGTGTTTCCAATTCTTTGACTGAGGTCGATGGCCTTGAAGCAAATATTTGTATTTGATGC
>Locus_39536_174
ATCGGCCGACCACAACCACTCATTTTGTCCTACCAATGTAGGCTGCGGATTCTTTCTTTACATATATGTTTTACCGGCAATATGTGAAATCTGGGAGTGAAGTAGTTGGCACTCTAGCCTTACTTTTTGTAACAGGNNNNNNNNNNNNNNNNNNNNNNNNNNNNCCTGGCTGAG
>Locus_39535_203
AGGTTTTGCCAAGTAAGCCATGATACTTCTCGTTGCTAGCAGACTATCATCATGAACCCGAACCGCTGCCACGGCGCACTAGTCCCAGAACAAATAGGGCACGTGTTAACCTCCTGTCCCGAGCTGGGTTGGGCAGAGTCTAGGACAGCGAGCATGGTGACATTTTCAGGCAGTGCAGATTAGATCGGAAGAGCGTCGTGTAG
>Locus_39534_96
TGGACGAACATTCGGTAGACGAGCTAAAAGTAGTTGGCTTAATTTCACATCCCGATCGAGAACTCGTTCCATATTATCTCTCATCACATCCACGAC
>Locus_39533_186
GCTAGTTGCTAGAGCACGTTTTCAAGCAAGCCGTGCGCATGGAACAGGACGAGACGAAGAAGCAGGAGCTGATCAAGACCTTCGTGGCCGACGAGCTGCCCAAGCATCTGAAGAACCTCGAAGTCCTAGGCAAATTGTTCGGTGAGGGTGGCGCCTACTTCGTCGGCAAGACCTTGACCTGGGCGG
>Locus_39532_103
TCTTAAACCATTAAAAACAAGAACGAGAATTAGCTATTAGTTCAGTATGCTCTATGAAACTCAATAAAGTATTAAAAGAAGAAAAAATTCAATCTCTTTCTCC
>Locus_39531_135
GGTTGCCCGGATACGCAATTCTGCCGGGACGTGTCACTTTGACAACTCCGACAGGGTATGTCGAGTGTCACAGTCCGTAAGGAAATGCCGGCCCATAACTTGGGGCAGGACGACAAGCCGATCACTGAGACAGGG
>Locus_39530_130
TGTTTAAATGTGTCTGTTGTTTTCGACTCGTTTTTTTATATTATATTGATATGGTATGTACACAAATGGACGCAACAGACTATTTTGCTGAACTGAATGTGTATGAATGTGGTGTGTGGCTACTTACAGA
>Locus_39529_152
ACCGTCAAGTCACACTCTTGTCCCCAACCCCTTGAGTTTGATAAAAGGGGCCAGAGAAGTGAAAACAAAAGTTTCTGAAAGTTTTACAGAGTGGGACAACAAAACCTATCTGTAAACTTTAAGAAAATCATAGTTTGTTTATGTAATTGTAC
>Locus_39528_120
TTTCACGATACATGATGGTTTCTTACAGTCTTCATATTTAACCTCCATATTCATGTTAAACACGATCAATGGAATATATTATCAACACCTATGCCATACTGTACCACTCTTAAGTGATAT
>Locus_39527_129
GATGTGCTGCGAGAAGGCTAGAGAAAGTAGAGCATTTATCCTTCACGAAAGTTCATTTTGGTAATCAATATGGGTGCACAAACATCGTCTGTTTCGACTAGTCAGATCGGAAGAGCGGTTCAGCAGGAA
>Locus_39526_71
GCCCTTGCCGTCACATGGATTCGAACTCGGTACCATCGGTACGCCAGTCAAGCGCGCTGCTACTCGACCAC
>Locus_39525_174
GGATGTGCTGCGAGAAGGCTAGAGGTACTAACCCAGCTTGGGCAAAGTGTATTTTGTACATGTTTAACACAACTCAGCAGCACGCATTGTATGCCCCCCCACACACATTTACTCACGGTGCACTTAGATTTGGCAATCTTAGTGCCCCCCCCCATGTGTTTTCTCATAACTCTA
>Locus_39524_114
AATATTACCGGGCCGTGGCACTCGTGTTTCTGAGGTAATGAGGAATCAAGTGGAAACAACTTGGTTGGATCTGACGTGATATAGATTTACAGAAACCAAACAACAACGAAGAAA
>Locus_39523_246
TTCTAGCAGTGTTTACAATCGTCATGTGCATGTGAGCTGATCAACACATCACTGTTACCTCTCATCACTATAGTGTGTTTAGTAGGTGTCTTGAATTTAGGCATCACTGAGGTCTATTTGCTCTGGGCATATTGTATCAATATTACAGTAAAGCATGTTATGTTTGGGGTGTATGTGGTGAGAGAAATGTGTCAACATTTTCAGATCCAAGCATTTTCTTTGTCAAAACTAAATGCCAAAGCTAGC
>Locus_39522_96
TTCTCTGAACATCGACGTCGACGTAAAAAACACTTAGGAGCTTCATTTAAGCTACAAAGTGATTTATTTTTGCCATGAACAGGATTTGAATTTTTT
>Locus_39521_190
AAAAGAACCGAACATGTCAGTAGGGTAACGTAAATCAATCTGAGTGGTGTATTAAGATTGTTGATGCGTTATATTTCCAAGAAGAAATCAATTGCCTATGTATGTATTATAATTACGTTTGCCTTTGTTCGCTATATCTTTATTGCCTTCAAATGCACACTGTATTTTAAAAACTATGTTTCTAATAAAA
>Locus_39520_97
ACAAACCTATAGAGTGTAAGTGTTTCCAGTAAGTTTACTTCCAGAAAACATTTGTCATGAAACTACCTCATACTCATAGATGAGTTGATTTTTTTTG
>Locus_39519_192
AGATATAAAGACAAGGAATGAAACCAATAGAGATTATCACTAGTGCAAACAATTTATGAGCACAAAGGGCAATTGGTTTAGTAATAAACTTTTGTATCATGCAGCAGTCCTGAACTGTCCATACCAACATTTGTTTTTTTTAAGCTGAAACATGCAGTGTATTTTCCTAATGTTTTAAAGATCATATTCTAT
>Locus_39518_127
ATCTGGTCGGACGATCATTTTCTATAGTTTAATTAAATTAGAGTCAACATGCTGTCAGATTTTGAAACCTGTCATTTTTATAAATTCAAACATAAATTTCTTCAAACTCATCAGAGTTTGTCATAAA
>Locus_39517_135
CGGCTTCTAACTAATTAATCAAGTTTATATGCCAGCATAATTAACCCAGTAAATTCTTTATCTTATTCACCTCCTTCATACACTTCTGACAAAACTTTTTGATCAGCGGGATACCAAGGAAATTTAGGTTTTCTT
>Locus_39516_185
TCGTTTAATCTCAGAGACACATCTCTCGACCAGAAACACAACAAAATTATCAAGGATGAAAGCATTAAAAGAGCTAAAGAAGATGATGAAAAAAGAAAAGAAATCTCAGCTCAGTTTAATCACACCATCGGTGAGATCCAGTCCCAGATGACTGACAACAGTGAGAGAAACTCAAAACTGAGGCA
>Locus_39515_120
GAAGTTATCGTTAAATCATTCATTCCAGTAATATCTCTCATACACTGCATCACAAAGACTGAGAAGAAACTTGCTTTCATCTATACACCAAGACCAACATCAAAGGCATTTCTATTACCC
>Locus_39514_128
CAGTAACAGTCGATCAGGCAGTATCGACAAATGTTCCCCATGTTGGAATTCTGATTTAATTGTGCAGTTTAATTGTCTAAAGCCAGTAGCGAAACTGCAAGGGGCAAATTGTACTGACACATTTAACT
>Locus_39513_121
TTCCACATTTTTAGGGTCCGAAACTGGGATGCTGACCCGGAAAATAAATTTTTATTTTGGTGGTCCGTAGTTCTAGACGATGAAGACATACGAATGAAACAATGATCAGCAATTTTAGTCC
>Locus_39512_138
AAAAGGGTGTTAAAATTTTATAACGTTACAGTATCAACAGAGGAAAAATTTTATTGTCAACTCAACAATTGAAGCCGAAAATTTTGAGAGCACTGTGCAGTCAAACGGGTTGAATCTAATTTTGTAAATAGTCTCCTT
>Locus_39511_93
CTCTATGGATGTGGGGGAACACCATCTATGCTACACCCCCTTGTGGTGCAAAGAAACTATCTGGAGGGTTTGGTAAGAAGAATAAAAATGAAT
>Locus_39510_112
GGTCTAGACTTTTTTGATTACCATTCTTGGTCAAAGCAACACCTGATTATGAGGCTCTGAAAAAAGAGTCTGAAGCTTTTCAATTGAAAGTGACAGAATTTCTGACAGGGAA
>Locus_39509_100
CACCCACAGGTAGTTATGTTGAAAATATTATTATTGATATGATTAAAAGTTAAATCATGGTTTAAACTTTAAACTAGATCGGAAGAGCGTCGTGTAGGGC
>Locus_39508_132
ACACTTTTGCACGATTAGAGACCTTAGTTAATGTCTTTAGTCTGCCAGGAAGTAAATGAAGCTGATCAAAAGGTCAGCTCAGTGGTTTCACAGGACCCAGGAAGGGTTGGAGAAAAGGCCATTACCAGATAT
>Locus_39507_139
GTGCTGCGAGAAGGCTAGAGGGACTAGATTCCTTAAGGAATGGCATCAGTAGTTATTTAGTCTCAAAGATACAACTTGTACTGACTTGGGAACCTTCATTTGTGAGGACAGCCCAGAGATCGGAAGAGCGTCGTGTAGG
>Locus_39506_93
TTCCATTTGCATAGATGTGTAATATCGATATTTTAACCGAATATGAATGGTTATAAAAGCTAAATACACACAATGTGCAGATGTAGAAACAGA
>Locus_39505_135
GGCCGATATCCGATGGGGAACGATCAAAGAAATATAAAAATATTTTCAATATAAGTTATATGTATTCTGTCAACTAATCATAATTAACTGAGATTAATACTGAATTTTAAATGTATGCAAAAGTAATTTAAGTTT
>Locus_39504_150
CGGTAAAGAGGAAGAGGAGTGTCAATTTACAATATTTCTTCTACAAAGACCTTGCACCAGTTATTACACAGTCTAAACTTCAAGTCTACTCCACCATGGGATCACAACATCAAAGATCTACTCCACCATGGGATCACAACAACATCAAAG
>Locus_39503_116
GGGTCAGTTTTACTGTAATTTTTTTATGACCTTGTGTTCAGAGATGAAGAGTAGACTTCTAAAAATATCCTAGGTTTTGTTTCTGTTGTTATGCCCAACCAACGAAAAATCAATAT
>Locus_39502_148
GACTGCCTTTCTGTTGTTTTTTACTAGACGATGGGTAGATACTCATTACTATATTTTATGGACTTTTGAAACTTTGTGGTATTGTGAATTATTTCTGGCACGCCGCTGTTATATGTGAGTCATAAGTGCCTTGTATTGTGAATTATTT
>Locus_39501_172
TCATAGCTCTTTTAGCACCTTCAACTACGTTATTGCGGTTGTGCAATGTCCGGTTTAATTGCTGATGCTAAAACATTGATCGATAAAGCTCGTGTAGAAGCTCAAAATCATTGGTTTACACACAATGAACGTATGACCATCGAATCGATCACTCAATCCGTATCAAATATGG
>Locus_39500_135
ATGGATGTAGTAGATTGTAGTTTGCAAACGATTTAACGTGTTTCTCTCACTGAACAAGCGGGGAACCTGTTTAACCAACGAGAACGCAGGCGCACGGGCTACACATCTCAAACAGATCGGAAGAGCGTCGTGTAG
>Locus_39499_124
CCTTTACAAATGTACTGTTGTAAACATCCGGGCTGACACCACAATCTGTTAAAATTAGAGCAGATATTGATGTTGCTTGTACATACTATGAAGGTGTTGACGCTGTGAAAAGAGCACTGAAAAA
>Locus_39498_105
CAAGATAACTAGGTAACATTGACCAAAATATGCCCAAATTATGATTTTGATGAAGTACAATCGGATTCACAGTAAGGGCAGGACCAACATTGAATTCATCGTTCT
>Locus_39497_147
GTTCAAACCACACGTGAATTGAGGGGTGGTCCATGTAACAAAGTGTCTGGAATTTGGTGTGCAACTAGAAGTTTGGCTGTCATCCAATGAAATAAACACTGTCAAAATTTTAAGTATGAAAGTGAAAGACTCAGTGTGTGTGTGTGT
>Locus_39496_159
AATTATTACAGATATGGAAGTTCATAAAGAACTGGAACACACAAAAATTTCTTGACATAATCAATCACATCATCAAAGCTTATGTCAATGTTCATGAATGATCCAAATTTGGCTATGTATATTTTACCATTGGGATATTTTTTCACTTATTGTTTTTCC
>Locus_39495_108
GATTATAAACGAACGTAGGGCCGTACAAGACCTCTCATATTCGACACATTATCATATCCATGGCCTTCCACGTTTTCCAAAGGCAATGCCAGCTTTTATCAGCTCTTG
>Locus_39494_94
CGATTTTTCAAGGGCTTTTCGTAGGGAAGTTTTGATTTACATGTCAATAATCAAATAAAACCTCAATTATCATGTTAAAAAAAAAAAAAAAAAA
>Locus_39493_155
GGCATTAATCGCTTGTCAATTCCATTATCAAACTGTATTCTGTTATTGGTTCTGCACAACAATTCACTGGCAACGACTGCTCAAAAATCCAGCTGCCGTCTTTATTTCCTCTTACATGATGCTCCTGAGGACCCGAGTAATACGGACAATTTATT
>Locus_39492_115
TACTTATGCGACAAAGTAAATCAACACAAAGCCGCTGGCCTTTGTACTGTTGGTGCTCAGATGGATATAGTTTGTACAGGAGTACTTGACCTCATTTACGTCTTGGATTCCTCCA
>Locus_39491_104
CCCCGGCAAAACTGCCCAGTGGGAAATTTTAACTTCATTTCATTATAGTTCTTCAGTAATAATCAACACATTTTTTCCAGTCAAACTCAAATTATTGACATGTT
>Locus_39490_106
AAACGTGTGAGGGACTGGAAGTACTTTTTCCACCTCCTACGTGCCATCGGAACCCACCTTGGCTATGACCCACACCCTGACACTGTGAGGTGGGTCCTGACTGTCC
>Locus_39489_98
ACGTCAAGCTCAAAGAACCGCAGAGACTGCACATCTTCCTTGCCCTTGAGTTCCAACAGCTTCCCGAAGAGCTTACGGAGATCGGAAGAGCGGTTCAG
>Locus_39488_147
ATTTATTTACGTTACCACTGTTCTGTTTGTGTAGTCCACATAACAATCCAGCAACTGCAAATCTTTGATCCTTTTTCTGAGATGGCAATAGTCAATTTTTTTAATTTTAGAGTTTCAGAGTATTTTTAAATTATTTATATCTTGGTC
>Locus_39487_138
AAAGTATTTTACATAAAATAAATTTAAATTGCTTCACAATTAAAGATCATATTTTATTAGAAATATATGTTAGCCATGTTGAGAGTAAATGTACATTTTAAAATGTTTTATATGGGGTAGTCAAGAGAAGAAAAAAAT
>Locus_39486_89
AGTATCGATTGTATCGAGTTCTCTCGACGGACATAAATAAAGTGTTGAAGTTTCACACTTCATAGCTAACATAGCTCAAGAGAGCTGCC
>Locus_39485_129
GTGTAAAGCTTCGCTTTCGCAAAAATAAGAGTGTCGTCAACGTCATAAGTGAAAGACAGGGTTCGTGCATTGACGAGGGCATCCTCCGCAACACTTCTGCGCATTCGAAAAAAAAAAAAAAAAAAAAAA
>Locus_39484_202
TATTTTAAAATCGTTTGCAGTTTAGTAGGATTAAGTATTCCATTAGTTTTTCCTGCTATGTGAGTAGCCTCTACAAAGCATTTTTAGCACTATACGTTTTTGTAAATAATTTCGGCCATCATTGATTTCATACAGTACTTGTTTCCAAATGCCACACATAAATTAGAAAATAAAAAACATTTGAATGCGACTAACAAAAAAA
>Locus_39483_173
GTACAAACGCGGATACAACAGTTCACGAGAATTTGACTACATTAAATACAGCTAGTCTGTAATTCTACAATGCACAAAATTTCTCTATGCTCATGTAAATATATGAACATGCAAGTGTCATTTCAAAGTTGACATCAAAATTAGATAAAAAAGTTATTGATTGCATATTTTTT
>Locus_39482_95
TGCCGATCCTCAGTAAATACCAGTCGACCCCAAAACCTATTAAAGCTTTATCATCAGGTGCTTCATTGGGACCACAACCAGAATTCAATGCAAAG
>Locus_39481_118
CACAGTTGTACACTTCGGATTATTACATTTGCCCTATCTATTTTCACCTGACTCATCAATGAAGGGACATTTCATCTACCTTCATCAACAGCTGTGGCGCATTAGGCAAACACCTCCC
>Locus_39480_82
AAAAAAAAAAAAAACAACCAAAAAAAAAATTTAGTTGTTTTTTTCTGCATTTCAACCGCACGCACCGCCCTTAAGGACGTAC
>Locus_39479_149
GTTCTGTTGTAGTTGGAATGGCGGTCTTCGAATACAGAATCTGTCAGACAAGACTTCAGAAGCAGAGAAAGCCCAACAAGAACCACATTGTTCTTGATTTCTAATTGGGTGAACACAGGGTGGCCATTTAGTTCTAGAATCGAAAGCTG
>Locus_39478_108
CCCGAACGGGTACGGATAAAAAAGGTCTAGTTCCGTCTTCACATAGTCGAAATGAACAAGTCTTGTGACCTGAAGGTCATCTCTCAGCTTGGTGTAGAACTGACCAAG
>Locus_39477_147
GAGACTACTACTACACTTATTGTTGTTTTCAAGAGAACCATGAACAGAGAAATACTGACACTCTGTATTCCAGTCATTAAAATTTAGCCCCTCGATGGCTCACAAACCAGTTTGCCTTTCAGAAATACAAATGGATGAAGTCCCTGA
>Locus_39476_102
ATCTATATTCTAGAAATCAACCTAAGATAAGCTTACTAACACCTAACACATTACTGTCAAGAAATGAAAGGTAAGACACTCTTCGAAGAAACCCGTTTTCAA
>Locus_39475_95
GTTTGATGTCGTATTCATTTCATCTTTAAGTGTATTTAATTAAAGTATGCCTTACTTAGTGAGCAAGGTTACTAGATCGGAAGAGCGTCGTGTAG
>Locus_39474_130
TTTGTTGAAGTGACGAGCTCACCCTAACAATGTGTGTTTGCCTGGGCACATTTTGGGACCACACTCCGAGTGGGCTGAAAGAAAGGGGATTTGTGAGCTGGCTGATTTGAATAGAGTAATTTGATAATTG
>Locus_39473_152
ATGTGCTGCGAGAAGGCTAGAAGACCTCAAACAAAAAACAAAAAATCATATCTTTTCCATCATCTTTACTGTTTTCCACCCACCTGGCTAATTGCTTTCAGCTACACCAGTTGTGATTATGAACATATCAAAGCTGAATTTTGTTTTTTTAA
>Locus_39472_182
GTGCTGCGAGAAGGCTAGAGTTTCTAGACTCTGTTAAAGAAATGTTTGGTAGACAATTAATTCAAGTTCCAGGGATTTCAGCTGAAAGGGCAAGAGCGATTTCAAATGTGTATCCAACCCTCACCATGTTGTTTGAGGCTTATGAAAAATGCAAAGATTCCAAAGAAAAAGAAAAGTTACTT
>Locus_39471_157
ATAGAAAAGTGAGAGAATTAGATAGTGATTATAATACATAATGCAAAGGAAGTAAGGATAGAAATTAATTTTAGAAATTGGTCAGCATCATCTGCCAAAGAAAATGTAGTATTTGTAAACATTGTGTTTTCCATTTTAGATCGGAAGAGCGGTTCAG
>Locus_39470_110
CAAAAATAACGGCGACAAACTGGAGGTTAGAGTTGCCTTTTCGCCATGTCTCATCTTGCTGCACCTTTCGTTGCCCGTGTTGCGTCTCGTATGTACGCCACCGCCGCTGG
>Locus_39469_103
AGAAGAACTGAGACGTCGGTTCCAGAATTTATTTTACAGTAGTTGATTCATTTCTTCTTAAATTAACTTTATGTATATAGATCGGAAGAGCGTCGTGTAGGGA
>Locus_39468_185
AGATGGAAAAGCCACCGGTTACACTGTTCCATATTCCCAACAAGGGCATCTACAAGATCAGCAAATCCAACCCTCAGAAGCTGGAGAAGGTTGCCGAGTTGATCGAACCTAGAGTTGACCCGATTGTGATGCTGGTTGGTAACCAGATTGTTGTCGGGGGAGGAAGCGACAAGCCAAGAATGGAG
>Locus_39467_209
TAACGTTTTATTCGTGTTACTATGACTCTTGGCCCGTGCTGAGCTAGAGAAAGAGAAAGAAGACATTGAAGCCTATGTTGACAAACTACGAAACCAGTTGAGCAGCAGTGAAAATACATGTCGACAGCTCCAACAGAGAGCTGTGACATTAGAAGACATTAACCGTGACCAAGAGTCACAGCTTAAACAGAAAACAGATAAAATTGGAG
>Locus_39466_113
TTATGTGATTAACAAAGAATCAGTAGTTTAGGTTCATAGACATCAGTTGTTTCATTAACCCATTTGGTTCATTGACATCAATTGTTTCATTGACATCAATTGTTTCATTGACA
>Locus_39465_99
TATTCTGTGTTTCCAGATCACACGCACACCCAAAATTGATGCTTTTGTATAAGACTCAAAGGTCTAGTGTGCGTGTGGGAGATCGGAAGAGCGGTTCAG
>Locus_39464_137
GAAGCTAGTTTAGTACGCAGAATGATTTTAAAAAACAATTTTATCAACTGACCTCAGCACCGTAATTATTTATAAGATTTTATAACACTATTAAAGCAATTGGAATATTTGGAACTGTTATCAAATTTATCTTATCT
>Locus_39463_122
ATCTTTAGGATGATACCGTATAATAACGGTAAAAATTTGCTGGCCACAATTTGAAAATTGTGAAAAACCCTTTGCTTTTAATAATTTGATATTTTATGAATTAACCTGGTAGCCAATTCAAA
>Locus_39462_99
GAGGTCGTATTTCGTTAGATTTAGAACATGAAAAATCTACGTATCCCCTACGTGCGAAAGAATATACGCACCAGAACTGCACGGTAGTCGGTAAACAAC
>Locus_39461_120
AGATTATGTACTGATTGTACTACTTTTACCTCCTGGTCGATCACAACAGAAAAACAACAACTTTTCTAATAAATAATTTGTTAAAGCTAAGGAGTGGATTACCCAGATCGGAAGAGCGGT
>Locus_39460_165
TTATTTACCTCGAAACTTTGCATTGTTTGCATTTGAAAAGGGCATTAATTTAATTTAAAATCCTGCAAACAAACATTTCTCATTGCTATAGATTCAACGTATCAAGAGATTACATTCGGAATGAAACTCATGTAACTTTTAATACGCTGATAGAACTTAAAGAAA
>Locus_39459_149
CCTGTAAACATGTTTAACTCTCTATACCTTTGGACGGTCATTCACTAATTGCACACAATGCAATAGCATGGTTTCAACCCTTTGTCGGACAAAACACATATTCTGAAATGAAGTTAGTTTATGATTTTATAAACATGGATAAATCCAAT
>Locus_39458_175
GCTACAAGAACTTTACCATCAATTCTACTCTTGGTGTAGTGGTAGAGAAAACAAAAAATCATGATTCGTGTTAGCTATAAAAACTTAAAATAAGAAAAACTATACACCATGAAACAAATTTGTGCGGAGTTAAAGAAAGTTAGATTTAGATACATTTGCTTTAATTTATGTCACT
>Locus_39457_423
GGCTGTGTTTGATACACCAACCCACCTACATTAAGGAAATGATCACTCTAAGTGTCAAGCAAAAATGCAATCCCAAGCAAAAGCCGAGACAAGAGAAAGCATCAACAGCGCCCCCTGGTGTGTAAGACTCATTCGACCTATTGATAGTATCTCTTCTCGCCCTTAAACCATTGAACCCAGGAATGGATACTTTTCGACGATATCACAATGAAATTTGTTGCAACTCTGTAGCACTACTGATGCCAATCTGGAGCTTCAACTCACGATACATCTTTAAGTGGTCCAGGTGCGTGGAGAAAAAGTGATCGGCTTATGAACAACACCAGGCACAGTGCAGACTTCACAAGAATGTTAATCCTCAAATTGTGATGGACGGAAGGAAAAGAAAAACAGTACAAACTTCATTTCGCTATCTGAACTCAA
>Locus_39456_125
TTCTCTCGACCTGTATCACAGGATCCAAACGAGAGGTTCAGTCTCGGCCATGAAAATGGCGGCTCACAAGATGTCTCCAGAATTATCCGGCTGACTTACCCATCGGATCGGTACCTCAATTTGAC
>Locus_39455_90
AGGGTTTACGGGTAGAGTTTACTGGTTGATCCCCAACTGACCAACTATCCCAACTGACCGACTTATCCCAAATGCCCATCTCAAATGACC
>Locus_39454_105
CGCCACACATCTACAGATGATGGTGTCATTACAAGTAAAGCAAGTGTCTATAATTTTTTTAAGTATTAAAACGTTCAGTGGCATTGTCAATAGCATCGAACTTTT
>Locus_39453_186
GAAAAAATGTTCTTTTTTTTGTAATCCATTAGTAAGTCAATTTAGTTTCATGTCTTCCTGAAAAATATTGCAGGATTTAAATTCAATTTTTTTAAAAGACATCCTATTCAAAGGGTGAAAGAAATGCTTTGCCCAATTGTCGAGTATCATTTTGAAATAGATTCATTGCTAATCATGATAGAGAAA
>Locus_39452_106
GAAAGACAGAGCCACCGTAGAGTAGGCAGTGCTGGAGTGCCTGTTAGACAAGACTTGTTATTACCAATGTAGTGCTCATTATCTATTGTCAGAATGAATCATTCAC
>Locus_39451_146
TTTCTTACGATAGTATTAGTGTTCGTCCAAATCTAAATTTTCAGATGCTCTCTTCAGTTTGCATGCACTTGGGTTGCTAGACTACAGTGTCTTAGGACTTCTTCTTCGAGAGCTTGTCCATTTAAAGACAAAGTTTTGCTTTCAAC
>Locus_39450_94
ATAGGGTATTACATCAAAAGACGACGATGAGGGTCCGAATAGTCATTTCATGTCAAGGGACACACCCCGGAGCCGAATAGCGAACACAGGCTAT
>Locus_39449_243
AGTGGTAGTCACCGATTTGAGAACAGTACAACTCAAACTGCTTAAAAGTCAAATTTTAGTGATACCATACATGTGATGCCTTGCATGTGATGCCTTACATGTGATGCCTTACATGTGATGTCACACACTTCTAATGTTGATGCAATACAATTGATGTCATTCACATGATGCCTACACCTTAAGCTTGGATTTACCATGTAATTCTTTCATTTTGATTACTTAGTACCTTGAATGTTGTTTTCA
>Locus_39448_124
AGCGAAAGAATCAGTTAATTGAGCTTTAGGTCAAATATACAATTAAAGCTCTCATAAAAAATGAGTGGAAGGAGCTTGTACTATCATTAGAAACTACAGCATTTTTATAGTTCTCAAATATACA
>Locus_39447_151
TCTTCGTTGACACAAACTTGGTTCGCGGGGGGATGGGAAAGATTCTCACTTGCTCAAAAAATGTGCATTGATCCTAAAAACTTTAAGGCACCCAAATATAGTCCGCTTCATTGGCTACAGTGAATCCAGCGATCGAGTTTGGTTGGCAACC
>Locus_39446_107
CAAATGACGCCTATATAGTAAGGCTCGGTAGAATCTCTCAATCTTTCGTTTCTGAGTTGTAACTCTCATTATTAAATCTTTAAGAAGTCCAGTTCCCTGGTCTTTTT
>Locus_39445_146
GGATGTGCTGCGAGAAGGCTAGAAAACTTCACTGGTTGAAGAAACAGAACAAAGCTGAACAAGGTCAATCCTTTTCGAAACTCCTTGGCGAATGCAGCAATAGATGCGTTTTATATAATAAAAACGAGATCGGAAGAGCGTCGTGT
>Locus_39444_101
GTGTTGCTGTCGGATCAAGTCCTATGTGTAGCTGATTTTCGCTCGTATTCCAACCACAGTTTCTAGACCAAAAATGGATTATGACTTTAGGCAGGATATCT
>Locus_39443_94
AAGAGATGTGCTGCGAGAAGGCTAGAATTGCATCCTTCACTTCACTTCTCATGGCATTTGTCATCTGTCATATGAAACACATTTGTGATAGCCC
>Locus_39442_181
TTTTTTATAATTCGCTTCTGTTTCTAGTAATCGAACACAAGCACAAGAAAGATACTGAACCAGTTCCACTTCATAATTTAGTTACCGAATCCTCAAACGATCGTAACGGAGTAGCACGTGGAGTCGGAAGTCTTACGACCTTACTGAGGCGCGTCTTGATGACATGTCCCAAGCAAAAATC
>Locus_39441_97
TTAGTCCGGTGTTTAATTTTGGGAAGGTATGTCTCTGAGCTTGCTGTAAACTGTATCAGATATACTGCCACCAACATTATCATAGTAAATATCTACA
>Locus_39440_166
GTACTACTGGTAATTTATTGTACTTTTGTATAAACTGTGCACTTAACGATTGACCAAATCTTTTTGTCACTTGAAGATGTCAGCTTTTGGACCAATCAGAAGTACTGTATTAACACTTGTTCGGCTTTCAGTACCTATCAAAATTATTGCGATGTCTCAATTTGAA
>Locus_39439_112
TTGTCATCAAAACCAGTTTTCATTTAGAAAATTGATTTTCGGATGGAATAATGTTGAGTAAATCAAATGAGTGATTGAATTGTGTATGGACATTTGAGTGATTGAATTGTGT
>Locus_39438_117
ACAATTAATGCACAAAATTTGACTGTTTAGTTCAGTTTTAGGAAAACATTGGTGTTATTAAATGGTAAATATCTTTATAATTTATACAGCCTAAATTTAAAAAGTAAAAAAAAAAAA
>Locus_39437_119
GGAACGGTTAGCTGTTACGCACAAGAGCGGATTCTTTCGTTCGTTCTCCTGGTGTGCTACAGCACCAGCTTATCCCTCGTCCCAGAGGTTCAACAAGCTCATGCTGGTTTCTGCCCGAT
>Locus_39436_104
GACGTACATACGTATTGCTTTTTGTAGTAAATAACAAACGACCTCAAAAAAAAGGGATGAAATCTAGACAGCAACGAAAATCGAGTCGTAGGACGCCGGTTCCA
>Locus_39435_134
AACAACTAAAGTCTTCTTTAGATGATTTTAGTCGTCACTTTCATTACATACAATAACGAAATGTTTTAAGGTAAAAAATTGTGCTTATGTGATAAGAACAGCCCAACGTTTTTGAAACAGTTTAAGATTTCAAA
>Locus_39434_237
GTGTGTAAAGTAGAGATAAAACAATGTTTAAAGTCATGTTGTGAAGGATCGCCCTCGCCTATTGAGAACTATTGACTGTGAAGCATTCAAGGGTTAGGGTATGAATCGTTTGGTAACAAAAGCAGATGTTGTGGGCTGTTTGAAAAGGAATGCCTCGAGATAAATAATAATCATTGTTTTTGCTACTATGATACTATAATATGTTATTTTTGTTTCTGTCTGGCACTTGCTACTGCC
>Locus_39433_182
CAAAACAACGATTTAGAAAAAAATTTTTCAAAGGGCTCAGAAAATATTTAAATATAGATTTTTCTGAGATACTTACACAGAGTTATGCCTCTTTGACTCCATGTCATTGTTGAAAACCTTTAAACTATAACTATATAGTTGCAGCAAAGAATTTTTTCTAACTGTCAATGTTATATGTCATA
>Locus_39432_114
TTTATAATCGATTCGTATTTCAAAGGGTTCAAGACATAGCTAGAGGGAAGAATTCTCAACCTGTTAAAGATGCAGTATTTGATATTGCTAGTATAGCCCACCAACACCTGGAGA
>Locus_39431_162
TAGGTGCACCATATATTTTTGTAAACTCTTATGTTTGTGCCCTAATCAGTTTTAAACAAGGTTACCTAAAGCTGTAATAAACAGATTCACGCAGCAAATATTTAGTTTAAATTTTAAATGAATGTACAATTCAGTGGACATTTCAACATCAAAATAAAAAAA
>Locus_39430_70
CTTCAGAGACTGCATCGTTTGCTTTTGTGTGTTAGATATTTCTTGCTGTGATCGGCTCAAGGCCAACACC
>Locus_39429_88
AGGAACGTCACTACACCTATTCATTTCTCGAAGTCTAGTTAGAGAGTATTTGATGTATTCCTTGCAGTGATGTGGATAAGTAAAGAGC
>Locus_39428_94
TCTTAATACAGGTTGTGTCCAGCGAAAGGTTCCACCGTAATTTCCACTCGGATCGGATTGATACAATTGATATCCATAGTGTTTATCCCAGCCC
>Locus_39427_132
TAACTGTTATACAACAGCACCACATCTCAAGATCTAACACCAAATATTTCACACTTTTATTTGTTCACAATTTATATCTACCTTTATTTCCTGGAGGCTGTTTTATCCCAGGGGGGTTCACCTTATATAAAG
>Locus_39426_161
CGGCTCACCGTTCCGCAAACTGATCGCTAGTGAGAGCGCCCCAGGATAGAATCTTGATGGAGGCTTGAATTCCCATTCACAGGGTGCCCCAGAGTCCACCCAGCTCCAATGGGTACTTGATATTAGTTTGGGGATTAAAGTAAATGGAGCCATAATGATCA
>Locus_39425_142
ATGTGTTCATACAGTGCCGTATGTGTTCATGGTCACGGCGTACACAAGTAGGCCAGGACGTACACATGTAGGTCAGTACAAACACAAGTAGGTCATGGCGTACACAAGTAGGTCAATCCGTACATCAGCAGGGGCATGCACA
>Locus_39424_111
ATGTGCTGCGAGAAGGCTAGAACTTTTACCAAACATTCACACAACAACAATAATTGTTTTAGTTGTCATTTCATGTCATCATTGTTTCTCGAGATCGGAAGAGCGGTTCAG
>Locus_39423_138
CCGTATAAGTGGCGATCCGCATGGACTACAGCACCAATTTCCAGTACAGCAGCCAAGTGGAGAAGCAACTGGTATGTCAGGTACATTGCTTGAAGATCCAGTTGTGGTTTCAATCGCGAAAACGTATAATCGTACCCC
>Locus_39422_81
CAAAACAACTATATCGAGTGTGAGTGGAGTATAACACTATGGACAACAGTGGTTTTGTTGATATAGCTCACACTCACCTCA
>Locus_39421_127
AAAAAAAAAAAAAAAAAAAAGTTTTCGTGTTCACATCAGACGACAAGACGCTCTAACAAAGAAACCACTTCAGTCGTCATCAGTCAAAATTTCCCAGCAAAATCTGTTCACTACAAACTGCAAAAAT
>Locus_39420_112
AAACATAAGTCTGAGTCCACGAAACTTTTCCTCTGTTTAAAGATGTCATTTAAAAAAATGTATTTATGTTTTTACGTTTTACGCTTTCCTTTAAATATATTCTCAGTTACAG
>Locus_39419_156
ACGCAGAACTCAATGTCACTGCATGGACTCATGCTGAGTAGTATGAAACTGTTCGCCTCAAAGTTTCGTGTCAAAGATGACCCGTTATTAATCAGCTGTCTGGAGGAGCAGTTACAAAATGTGACAAGAAACAACTTTATTAATGGCAAGGCAGTG
>Locus_39418_134
GCGGACGTCCAGGGATAGTTATTCTAATAGATCAGTAAAGTGAATGTTAAAAATTTTAAAAATAGCACTGCCACAATTTTTGCGAGACCAACTCAATGACAAAATTATATATCCAGCTCATCAGCATATCATGG
>Locus_39417_108
TCCGTATTTCCATCTTAAGTAACCTGTTTAAGAATTGTACTATGATAGAGGTAATCATCATGAGTTCACATCGTTGGTCAAAGAATTGGCTCGACCCGGAGATCTTAC
>Locus_39416_101
GCAGTGAGGCGGAATTATAAATGTGGGCAGGTTAAGACATTGAAGGGTAAATATATCTTTACATATATTTATGAACAGAAAAATTGGTATAAAGATAAGAT
>Locus_39415_108
CCACATTTGACTAAAGTAGACACCCATCGATTTTCACGCTATTATTTACTATTATGTTATTGTGAGCACACAAAGTCTGTCTCAAGTAGAGATGTCAACCTCATCATT
>Locus_39414_189
TTTTTATTATTAACGAATACGTGTAAAAGTAATTGCAAAGTTATAAAAAAGGGTAAATGTTCCAAACGACTCACTTCTTTTACACCTTTCAATTGAAAAAACAAGTTATTTGAAACAAAAAATTCCATCTTCACCAAGGTGAGATGTCAATCTCAAACTCACTGTGTCCATATGAGCCACAGACACACA
>Locus_39413_190
AGGGATGTGCTGCGAGAAGGCTAGACTTATAAGTAAAGGTACAAAAATCATGGGGGATAAGCTAGCCACTGAAGAGATGCAATTTAATTGTGAGTCTACAATTTGATGCTCCGTAGTAATTGTAAAATTTGATAAAATTATTGCATTCAGTTGGACACGTATTCACGTGAGACAAAGATGTACAATGCTG
>Locus_39412_101
CCTTTCTCCTGCGCAGAAGGGAGGAAAGTCTTCAGGTTTCGCAAGTCGTAGAATCCATTTGTCGTCATGCGTCTCAACTGGATCCTCATCACCGTTCTGCT
>Locus_39411_122
TTACTGCAAAGACGGTCGCTTTGATTAAGTAGGGGAGATGATGTTTGAACCAGCAAAACTTATTGGCTTATTTTTCTCATGTGTTGATAAATGTTGAAAAGATGTCAAATAGAAACAAATGA
>Locus_39410_99
ATTTAGACATCAACAAGAATCGAGTTCACAGTCCAGCTTGAGGGAAGTGAAATTTGTGAATGTGAAAATGTTGGTTGAATAAAGAGGAAACATTTTTGG
>Locus_39409_102
CATGTTGTACTCTTTGAGTTTTACAGTAAAAGAAGTGGATTAGGCTGTGTCCTTCTATGGTCTGGTTAAATACCATATTTGATTTGATTAAATAAAGTGCCC
>Locus_39408_191
GTCCAGACAAACATGTATAAGCACTCTAGTATGTCAGCGATCCCTCAATAATATTAACTTTAAAATAAGCTTCAGTTACAGTTTATGAGACCCAGATTCCCAGTCAACCAAAAAAGTACACTAAAAATAAAAGCATGTCAGTTTTTAATTTATATACTCACAGATTTTGAGGGATTTCATGCTGCTGAATT
>Locus_39407_103
CAAATATCAGTTGGTCTTTATGTTATGTCATGGTGTAAAATATCAGTTAGTCTTTGCGTTATGTCATGGTGTGAAATATCAGTTGGTCTTTACGATATGTCAT
>Locus_39406_145
GGACGTGATACCAATGACCAGTCTGTTCTGTAGCATCCCCTAAATTTACACTATCACTGCTTTTAATCTTATAACTCTATCAGCTGATGCTCTGGTGGAGATCATACAGATCTCCCTGGGGCATTTGTTGAGCAGATAATTAATT
>Locus_39405_194
TCGACACTTTGTTTGTTATAGAATTTATTATTAGTCAAAATGTGCTAGGTCCTTCCTTAAGGTCCAAAAGTCGAAAGATGCCCCTTTCAAGTTAGGATCAGAAAACTCTAGATGGATTAAATTATTTATTTTTCACAATTCAATAAAAAGATTTTGCCTCAATTTAAATTTTCTTGTGAAACATCAAGGTCGAA
>Locus_39404_127
CTCACTCAAACTCCACCCAAACGACAAAGAAACCCAACTTTAACGCGTTTTTTTGCTTTACATTATTTGTTACCATTTGTAATTACAGCTTTAGTTGTTATCCATATTTTTTATCTTCATATTGAAG
>Locus_39403_168
GGGCTTAGAGGAACTGTCCTTAGAAACCTTTATTGATAATTACCTGCACAGATCTGTTTGCGTGAATCGAAATCATAGACATATGGACAGAGATTCATGATGACAATACCAGCTTGAAGAAGACGATCCGGTATAGCACCTTCGAATGATGTTGTACCCCAACCAGCG
>Locus_39402_101
CCTCTTACATTGTTTTCAGAATTATAGTAACATGTCATGTTCAATACAAGACTTTGATTATTTTTAATTTAAAAGAAAATCCAATTCATTTGTATATTACA
>Locus_39401_101
GTGCTGCGAGAAGGCTAGAAAAATTGTTTGTTCAAGCTCTGCATAAGGATGGTGTAAGTCAACATGTGTTAGTTCGAGCAGATCGGAAGAGCGGTTCAGCA
>Locus_39400_104
TCAGAATCAGTCTTTATGTTCCGTTTTTCGTAACTCCATTGAAATTGAACTCTCTTATTTCCTTATTATATTCTTCAGAAACCAGATCGGAAGAGCGTCGTGTA
>Locus_39399_188
AGTTGTTTAAGGTCAGGGCAACAGTATCAGTTCAACACATCTTTGTCCATTTATTGTTACAGCTATAATGGTTAAACTATTTTTTGTTTTAGGTCATAGCAATAGGATAGTTATTGTTATATCTATAATGGTAAGGGCTATTCATATCTTTGTACTTATTTTTTGACTAATTTTGGTTTTTAGTTTTC
>Locus_39398_198
AATAGTTGTGTATTACTCGTCCTGACAGCTCTTGTGAGACATGTTTGCAGTCTTGTATCAAAGCGAGCTGCATACCTTGCTTCAGCAGGTAAGATTTTCTGCTAAATAAAATGAATAGAAAAGAAGTAACTGTTGGAGTGGATGGATCATTGTACCGTTTCCATCCATTTTTCCATGATTTGATGTTTGAGAAAACCA
>Locus_39397_112
ATTCAAAACCGTTAAAAGAACAAACTTCCTAATAAGTGGTGAACCTAACACACTTGACTAATGTGTCCACTTGACCCCTCTACGGCACTTCTACTAACTACCAGGGATTCAT
>Locus_39396_102
TAAACCATAGTTGGGTAGCATACGGGTATATTTTATTTGTACTAGCATGACTAGTGTATTTACAATTTGATAGGATTATAGCAGCTGTTTTCTCCCATGACA
>Locus_39395_103
ACGAAAGGGGTACCGGACGTGGAACAAACCCCCGCCATATGACGTTGCATCGTCGTTGCGGGGCACAAAGACGATTTGTTGATTCTAGTTTTTGTTATCAGCG
>Locus_39394_134
GAAAAAAGAGAAAAAAAAAAAAAAAAAAACCGAGGTGCCAAAGTCAAATTTTATTAAGTTCACTGAAGTCTTGTATTTGAGGTATCTGCAAAGCATTTGACCTTGCTTGTACTAAACATTTAAGTTCAATAATT
>Locus_39393_165
TGTAGTCAGTAGTTCGGAACTATAGTCACATTCTGCTTCTTATAAATGTGTCAAAAGACAAGAAATGCGAGAAGCGTTCACTTGATTCCACCACAGCTTGTCCTGTAAAGAAAAATAATTTCCAACAACAAAGTTGCACGAATAAAAAAAAAAAAAAAAAAAAAA
>Locus_39392_112
CCCATTATGTTCAGTCTGGATAGTCGTGTTCATAATAAGACATTCAGTTGGTTCACATAAGCTAGTCCTTATGAGCTCTAAATATGGTCATAATACTGTTATAACTATGCTT
>Locus_39391_120
TTAGAAAGAAGTCTACGTGTAATAACCAAATAATGACTATCTGCCTGAACCTGTAATACTTATAAAAGATTTGAAGCACTCATATTTTGTTCCCCGCATAATTACTTTGTTACAAATCTG
>Locus_39390_102
TAGTAAGGAATATAGGAAACATGTACACTGTAATATTTCATCAAGCTGTAAAATATTGTCTCAAATCCTAAGATATTTTTACTCAAAAGAAATCAGAACACT
>Locus_39389_130
TAGTCTAGTCGCCAAACTTAATTTTTAATTATGTATGGCTCACTTAAGCAAGCGGCTGGACAAGTAACACCACCAGATCCCAGCAATTGCCTTTCATCACCAGAAAGTCTTAAGGACCCACTTCACACTT
>Locus_39388_142
GGAAGTTAATCGAGTGTTTATAAGTGACACCTAAACAAATGATAATTTTGTTAAAGGCCTGTGTCTGTCAATGCCATGTTGAAAATCTTGTGACAGTCACAATCATTTTATTGCAAGGAGATCGGAAGAGCGTCGTGTAGGG
>Locus_39387_110
GAGTAATCTCAAAATCCATAAAACTGTTTACTTTAAAAAAACAACAACATTTTTTTGCATTCGCTGTTTCTGTATTAGAAATTTTTAGTTTTGTGTCATTTAAAGTCAGG
>Locus_39386_133
TACGTGAGGTGTCCAATCGACTTTTCTTTCTGTTGAATCAGACCATCAAGAGAAAGTGTTTAAGGATAGCAACACTTAGTTGAGAGAAATCAGCCTTAAAGACCAGAGTCTCACAACTTGAACGACAACTGGC
>Locus_39385_127
AGTGACATACTGAATCTTTACTCGGTTTGTATCACAGTGCAAAATTACTCTTCATTTTCTGTATTCAGTCTCCAGCATACATTATAAAATTATTTACTCATTCATTAAAGGGCTCCTCCCCAAACAG
>Locus_39384_174
GCTTTTGTTCGTAGTTGATTTCGTTGCTTTACAGACCGTGCTGAGCGTTACACACGCAATATTGGTCTTGGTTTCAAAACTCCACGAGAAGCAATTGAAGGTACTTACATCGATAAGAAATGCCCATTCACAGGTAATGTCAGCATTCGTGGTCGAATCCTTACTGGAGCCGTG
>Locus_39383_167
GACACCAAATCAATACTTGTTATATCACTAAGTTAACAACATGCCAACACCATTTTAACTATTGACATCATCAAAGCGATGTGATGTCATGCATTCAGAGAACATTTAAGCTTATGTTCCGTACACATATTGATATTATTTTATGGTTGACGAACATTAAAATTTCC
>Locus_39382_140
TATCTTTTGCACTGAAGGAGCGTGCCACACAAATGCAATGACTTTACGATTTTCAGAAACTTCTCTCAGTAACGATCTTCATTCAATGAGTCGACAAAACCTAAGTCTTACAGCCCGCCATTCCCCACAGCCAACCAACT
>Locus_39381_122
ATTTTTATTTTTTGTGAGTAATGAACTTTAGAGTGAAGCTACTGTGAAGTCAAGTCATGGTAATCAAGACCTAACCGAATACTGAGAAATTGTTTCTACTTTGTCACAGTCTGCAATGTATT
>Locus_39380_123
AGAAAGATAAATACAGAAAGGGGAGATAAACCAATTTTTGTAGAGTTGCCTTAACAGCTTCCAGCTTTTTCTCATTTTCTGTTTCCTGTAAATTTATTTTTTTTTTTTGTTGTTTTTTATTTT
>Locus_39379_182
GTTATCGTCGTAGACATAGTGAAAAATGAATTGTCCATACAGAAATCTGTTCTGAATTTGGTTTGTAATTTAAACTGGCAGCAACTTCAAAGCCTGCTGAGTGATTTCCTAAACCAGGTTTACCTGTTGATATCTTCCTTGACCCATCAGGTTTCCAGTGATTTATAAGTTGAGTGCTAAAA
>Locus_39378_139
GCCACTTCATCAGTACCGAGTCCAAACGGGCACTGATGATAAAACTGTCATCAAATAAATAAACTTTGACGTGTGTCAGGCCAATAGTTTCATTGAACCTATCTGGCATAATTTTTTTAAGGAAGCCCCGTAAATCTGG
>Locus_39377_107
TCGGTACTCCTAACCAGCCTAAACTTAGCTCTGGTGGGCTTTAAAGTTGTGGGGATGATATGTTAAAATAAATTTAGATCAATCCCAGAGATCGGAAGAGCGTCGTG
>Locus_39376_125
TAGAACAGTTGTTAGAAAGTCACGAAATTGCTAGCAGTCTTACCATACTTCTGGTGAGGCTAGTGATGAACTCCTTGTATTGGTTCAAGGTTACATAAGTCATTACTTGGCCTCAAATTTTTTTA
>Locus_39375_174
CGTTTTATTCCCAACAATAACTAGAAAGTTTGGATGATCATATGACAGAGAAAGATGTGAATTCTTTAACCTGTCAGTTACAACACAGCTACTCAGCCAACCGCAGAGCTAAGAATCCAATGCAATTATATCTTTGTGGACTAGGTGGTAAAACTAAAGAACGGCTAGATTTGA
>Locus_39374_118
CCTATTATAATCGTAAACAGCCTAGCTTAATCCATTTCAATGTCGGAGTAATAGTAATATTATAACTTCCTGGAGGAAATTGTATGGATGGAACGTAGACTTCTGTTGGTTGTTTGAT
>Locus_39373_159
TGTTGAGATCCTCAAAGTTACCAACTTGATATTCATTCATGGTTGCATCTTTTGAAAACTTTATACAGCTTTTTCGTTAAGCTGTATATGCGCGCAAATTGCTAGATTATTTTATACATCTCATTGCATGCATCATTGTTTACATCATGTTAATAGTCA
>Locus_39372_123
TTGGTTCTCTGTACCAGTCCAATTTTCTACTAATCATAATTTTTGGTTGTACAATGTTAGCAATCATTAAATTTGTCTACTAGAGCAATATATTTAGGAATATGTTGAACATCATTGTTGATC
>Locus_39371_180
CAGCAAGATTCACGGTTGTGATTTCAGCATATAAAAGCAGTGGGTTGTTTTTATTCTGTTTCAAAGTCATTTCTGAGTTTTTTAACTTGCAAAGCTGCCATGCGATGTATGTTATACTGAACACTTTACTAAATCATCGTATCAGATTAGGGACATGAAAAAAAAAAAAAAAAAAAAAAA
>Locus_39370_124
GGATTTGCACATATACTAATACACACGGATAATGTGTATATGATTATGATAAGTTGATTGCAAGCTATTTTGTCAAGTTCTTGAACCTGTTTTTAAAGCGCGGTGATCCTGGCAATCGGCTAGT
>Locus_39369_107
AGTTCTAATAGAAGCTTTGTCTTAGTCTCTTCTTAGCACTGGAAGTATGAGTGCCTACACATGGGACAAGGGGGGCAACTATGGCAAATCTTGGAGTGAACATCTGC
>Locus_39368_97
GTTTTGACCGTTCTCCGGCTCGAACCTCGTCGCCCGCCCGCCATTCTTACCCGCCTTCCTCCCCAATCAGTTTGGCGTGGTCAAGTACCCGCCGCCC
>Locus_39367_54
TTTCTATTTTTTTATTTCTACCTTTACTTCTGGTAGTTCTTTAACTGTAGGTGG
>Locus_39366_105
ACTCCTTAGATAAAGTTAACCTGACTTCGTGTTTTGATAAATGGCAGCTATTCCGAGGATCCAACACGGGGATTCCCCTCACGCTAAAGTTTCCATTGGTCCCCA
>Locus_39365_134
ATGTCCTAGACCAACCGCAAAACCAAGTTATTTTCTAATCTCTAGTGTTGTGGTGTTGAGGAAGTTTAGGGAAGTTAATGGTGATTTTGCTGATAGTTTTTTGGCTTTGATGCTATTTGGTTGCATATGCCCTT
>Locus_39364_122
ATTGAAAAATAAACGCGATACTTTTATAGGCATGATGACAACATCGGATTTTTAAAAAATGTTAAGTTCCTGAAATGAACGTATAAACGTATAATTTTCTTAGGACTTCACTACAAGTTCAA
>Locus_39363_125
TTGCAATCTGTGATCTGTTCTACTAACGTCCACAAGACAACGTTAGACGATAGACAAGATGATTGAAGTACACCTCACGTCAGACACTACACAAGATGATTGCAGTACACCTCAACGTTAGACAC
>Locus_39362_153
CTCAAACCAATGTATACTATATTATCTTCCAAAGAATGGATGAAGTAAAAACAAATTTCCTGTTACTATACAGAATGAGTCCGCCGCAAGCTGGCAATTTCTTCCAAGAAGCAAATGATCATTTGATCTACTTAGTTCTTTTTGAGGCATCTC
>Locus_39361_127
AGGGATGTGCTGCGAGAAGGCTAGAGTCACCCACAGAGATTTAAACACTGGGGGGCGGCACATATCACGCTATTTGATGTCAAATCAGACAACGCAGGGCAAAAATAATATGCATTCTCTTGTTGGT
>Locus_39360_186
GCTGCGAGAAGGCTAGAGACTGTACAAATTGTTTGTATTTTAACTATAAAAATGACCAGGCCAAGTGTTCTTCCTGTACCCCATGCATCATCACTCAATGTCCTAGACATAATTATTTACATTTCTGAACACTTGAATCTGACTCGTCAACATTTTAGCAGAATTTTTTACATGGTATTTTACATT
>Locus_39359_186
GCCCTACAGAATGTCATTTTGTTAAAAAAATTTATCCCTTTAAATACAATGAGCAGATGAGATGAGCAGTGGAAATATCTGCTTTACAGGTAACATGAAAGAGATGGAATGCCGATCAACACAGAAAAAAGAAAATAAGAATACATTTTGACTTTTAAAAGTAAAATTTGAAGTCCTCTCAATTTA
>Locus_39358_198
ATCATATGTAGTGTGGTTTGTTCAATCCTAGACGTTAGTGTCCCAACATCTACGGTGCCCCTCTCATAGAGGGGGTGGATGGGCACATTAATACTAGGTGGGTCCAAGGATTTTGGAAATCCCGATTCTCCTCTGGACTCGTGTGCCACGTCATGCTCTTTTATTCATTTGGGTTGTATTAATATAACCTTCTATTGG
>Locus_39357_174
CCGCTTATGAACAACATCAGTAGGAAACATTAATCCTGTAGAAATGAACGGAATCGATGGAGTAAAACATGCGGTTATTCGTCGAGTGAAATTCGAACTTGGCTATGAGGTTAATTTTGATCTGATGTATCTGACAAGAATCTTTTATCAAGCACGCAACATTCCTGATGATGG
>Locus_39356_156
ACCTTTACTTGCTAAGGCTACGGGACTTCGCCTCTTTCAACCATCCTTCTTGGGAAGAGAATCCGCTGGTATTCACGAATGCACCTACAACTCCATCATGAAATGCGACATTGATATCCGAAAGGATCTCTACGGAAACATCGTCTTGTCCGGAGG
>Locus_39355_120
CGACCTGTAAGGAGTGTCATCATTCCGCTCTGGGAGGGGGTAGTGTCGCAATGAGTAGATTGATGAAAATGTATGGATTGTTTTGTCATGGAGGGGGAGGGAGTTTCCAGAAGATGGGAG
>Locus_39354_145
GTAGAGATCGTAAGTACATGTACTGTGATCTCTTGATTTTTCAGCATTCCAAACAAAAACAAAAGAGGTAATGGTTTTGTCTCACAACTTGTTTATTACTGTCATTTAACTTAAACTGTGACTTTAATTTTGTTTTGTTTAAAAA
>Locus_39353_276
AAGAGGAGGAATAGATGAAGAAGGTTTCGATTGTCCACATCAAATTTATCCCAGGCACGAAAATCAGAACCACTGATCTTCTTCGGCTTATTTAAATCTGTTGGCTTTTCTTTCCTTATCTTTTTCAGCTTCTTCTTGTGAATAGTATTTCGAACGGGAGGCAGCTCTTGTGTCTTGTCAGATTTTATTGCTTTCAACTGCTCTTCTTTCTTTTTTATATCATTTTCCCAATGGTTCAGCTCAGACAAATAATCTTGCAATTCAGACTGGTTTTGG
>Locus_39352_109
GCGGGGGGGAAAAGGGGGTGTTATTAAAATGTAAGAGCAGAATGCTGATCCAAGCAATCTTATTTCTCTTACATAAAACATTGAAGGAAAAAAAAACAAGAATGATTGA
>Locus_39351_146
TCTTGTTGTCTTAAGTCCACAAAAGAAAACAGGGTAAGTTTATTGCACCAGTGAGACTCTCCCACCCTATCAGACGACCGTCTGGACTTCACTTAACCTCTGATGGCCATTTGTATGTCATTAACTATTTGGACAATGAAATAGCA
>Locus_39350_145
AATGACGGAGTAAACTTTACATCAACAGTACTACCTAATCATTACCCAAATCTCGTGGTACACAGTATTTTCATAGATTGTGATGTATTAGAGTTTGTCTGAAGATTGGATTTTTAACAATCCTCCACAGAAAGGGACATTTTTA
>Locus_39349_136
ATAAGACAGCAAACTCTGACCGACAATCCCTATGCTGACGTAAACCATGTTCACGTGCGGCAGCATCGATACGTGTATCTTGTAATTCTGCTTGAAAAATCGGTTTGAATTGTCGATTTCGTGAAGCTAATCGCCA
>Locus_39348_205
CACAATGGTTGCAGGCAATTAAACAACAAATTAATTACATCAGCTGATGTAATTCATTCATGAACTATTCCTTCTTTAGGGATCAAGGCAGATGCTATTCCCGGACGCCTGAATTCTTTAATTAGAATTAGTCCATTTTCTGGTCTTTATTATGGTCAGTGTAGGGAGATTTGTGGGTCAAATCACAGATATATGCCTATTGTTT
>Locus_39347_103
TCAGGGTGCACTTATTGACGTCTTTCATTATATACAGAGCACGCTTATATACAGTTACCGTCTAGCTCCTGTCTACTGGTTCATGGTTCAATTTTAAGTTAAG
>Locus_39346_109
GGAGTGGTTTTATTTAATGTACCTATATTATTACTTCCGTTTGACGGCCAGGTCAGCTTTGGAAACTGCCTGATGCTTTTAGGAAGATATTACAGATCGGAAGAGCGTC
>Locus_39345_106
TATCTTAATTGAGTACCCTTCAGTTCAATCAAGAAGAATTTTGCTTGTAATAAAGTTATATTATCAATTTTTAATGTTGGGTGGGTCTGGTGGTATTACGGCGAAG
>Locus_39344_136
TGTAAATGTTTTATTATTTTTAGTTTGTCTGATAAGCGAGTCAAGCAGTTGTCATTTATTATTTTATGCAAGTAATTAATAAAGTAATTATGAATATCTAAGAATTTCTCTGATTGAAACTAAGAGATAAAGACCC
>Locus_39343_136
TTGATAAAGGGTTTGTGAATTCCATACCTACGTTCGACCGCTTATACACCAAATCAACAAACACAAGTACTAGAGGGATGGGGGTGGGAGTATCTCCATAATTTGGTCTCTGGGCGTGTTGGAAATCTGGCCACGG
>Locus_39342_133
ATGTGCTGCGAGAAGGCTAGAGCGCTTAGGCAGAAAACACAAGGGGGGATCGCGACCCACAGGCTGGGAACCGCTGATTTAAACAAATAAAAGAAATTAGACAAAAGTCGGTTGTCATGTATGTCATGGGTTT
>Locus_39341_92
ACATGTTGAATCTTGGTTTACTTCACATTAAAGGTACTTTAACAAAAATGATTTGGCTCTTTGAGTAGGGAGATCGGAAGAGCGGGTCAGCA
>Locus_39340_101
AGTTGAAAGTATACGGTGGTTCAACCCACAACTCTGCTGGACCTTCCTTATTTTCTTTACGCAGATTATTTTTCATATCAACACACTGTGCAGGCTGGGAT
>Locus_39339_147
GTTTATAGTTGGGCCGGTGATGCGAACTCTGTAATTTGAACTTCCCTTTTCAAGCCAAGCATAGACTGAATCTTCGTCAGTGTTGAATTCCAACGCGTTGGACATGATGCCTTCACTGACTTATGATTGTGTGTACGACTGTCAACG
>Locus_39338_101
TCAGTTGGACGGGAGGATCTGATCTGCTGCGTCATCTCATTATGCAGGTCAACGCCGTAGCACAAGTGGCCTTACTGTGTACAGACGATACATATCAATTG
>Locus_39337_100
TCTCAACCCTCATAGAGGAAGTGGTGACTGTGAAAAAGTCTCAAACGCTGGCCTTGATTGATGGTTTGTTCCCATATCAGGTCATTTAAAATTAACACTC
>Locus_39336_116
GGCGAGAAGGCTAGACCCATTATACGGACATAATTCTTATAGAAATTTAGTTTTTAAATTTTTAACCTTAAAAGTCTTTATAGACTTACAGAAGAGATCGGAAGAGCGTCGTGTAG
>Locus_39335_133
GTATGTATAAACATTTAGATAAGCTTACATACTTTTGTCATTTTTTGTTATGGTTTTAAGTTAATGTTATTACTTAATTACATTATAAATTTTGGATGCCAAATATTTGCAGAATAAAGCTTGCTGTTCTTTA
>Locus_39334_360
TACACATTTATGTCATATTATGTCAGTTATGTTAGTATTAGTTTTGACTGTCAATAGTATAGTCAATCAATAGTATTTTGTCAATAATAGTATTAATAATAATAATAGTCATAGTAATAGTCTAATAGTAATAGTCTTAATACTCTTAATATTTAAAGTTAAGGCAGTTAATGTTAATTTTAATAGTTATGCACATATAACTGGAGTTTCGCATTAGGAACGCGGAAGTGCTGTAGGTAAAAGTCGTTGGAGAAAGCTGTTGTTGTCAGCTGCGAATTTCATTATCACTTTGTAACTCAATGAGTTCCATCTGCAGATTGCGTTGAGAATTATCAGGTCAGCAGAGAAAGGTTCTTCTAA
>Locus_39333_138
CATTTGTCTAATATTTTGGTTGTTAAGAAAGTTTTTTACTCAGACTTGGGAGGAGTGGATCTGATTGAGCGTCAATAAGCCATCCATTGGCGGCTTCAGTCTGTGGCTTGTCCTCTATATCTTCACCTGATGAAAACC
>Locus_39332_123
TTTTCCAGCTTTGTCTTACCCTGTTCACCGACGTTACCCGTATCCTTCCAGAGTATGGTCGCCTTCGGGTGGGTGGTGGCCTCTTCCTCGCCAGTGGCAGCGCAATGCTGCCATCGGTGTGGG
>Locus_39331_147
GATTAAATAGGGAAAGAAGTTTGAGATAACTTGAACATTGCCAAATATAAGATTTGAAATAAATGTAACTTCTTTTATATAATTGTTAATGGAATTTAAAAACAACATGGGTGTGTTACTCTTATGCATCACCATTCTTTAGTGCCG
>Locus_39330_149
TTAGCTACAATACAATTAATAATATGAACGTTTTAACAGAATATTTGATATTTTTCATCAAGTAATTAATCTAAATGTTTCAATATACTATTTGGTTCAAAGAAAATAATATAATTTGCAAAGTATTAAGGAGCTTTTTCTGAAACTAT
>Locus_39329_127
AAAGACAAACCAGCACGGAGTATGAGCAATCCATGGAAATGGAAATAAAAAATATGATAACCCAATGTTTATTAATGGTAACAATGCCTTTCAAAATACAAGTTGTAAGATCGGAAGAGCGTCGTGT
>Locus_39328_101
AAGGTTACATTTGGTCTTTTTCCGTGAAAAAGTTTCAGTTGTGTTTTTAATAACTGATCAAGTACTAGATAAGATTTTATTTGGGGTAGGAAAAGGGGCAC
>Locus_39327_114
GGGTTGATATCAAGACGAATTTAGTACATGAAGTTTATTCAGTGAGATTAGAACTTTTTATAGTGGTGTTACTATCCAGTGGTCAATTTTGGGACCGGACAACCTTTGACCTTT
>Locus_39326_122
TTCTTAAACTCTTCAAAGTAGTTGAGCCAGAAATTAAAATTGATTATCAAATGCTATCTGACGAACTGGTCAGACTCTGGGCCCGAGGATTCCCAGGCCTGACATTCATTAAGCTCTGGGCT
>Locus_39325_95
CCATTACTACCCTCAACTTACGAACTACAACATGTAACAATTGATGAGCTTGACTTCGTAGGTTCTTGATCTATTTCCTTCAAAGAATTCTATTT
>Locus_39324_103
AAATAGAGATTATGTAGTGGCTAGTCTTGGACTAACAAAGAGATATATCTCACACATTCAAAATGAGTCGTCATCCAATGATATCTACTCACCCATCGTCGCT
>Locus_39323_127
ACACGGTAATGACACGAAGTTTTTGCTGACTGAAGCCTAAAACCCCTGTTCGATGTCGAACCACGACTCCTGTTAACAGACGAAGGGCATACTAACATCTTCAAATAAATATCAGAACATCTTCACG
>Locus_39322_140
GAACATTCGAAGTCACCTTTCAAGAGACAAACTAGATGGTCATCAGCAAAAACTACAACGACGTTGATCTCAAAGTCAACTTTAAAATTATTAGTGGAGAGTGATGGGCATGTAAAGAAAAAAAAAAAAAAAAAAAAAAA
>Locus_39321_115
TTTTATCAAAGGAAGTGATGAGCATCCACGAGAATTATTGGAATAGTTTTGTTTAGTATTGATCGTTTGTTGCTCGTTACAGTCTTCGTTGGTCAATGAAGAAATTGGAAATTCG
>Locus_39320_196
TTTTTTCGTACCGGTTATTTTGTAAACAAGCTTTTCTAAAAACCATTGGTGGTGTTGCCAAAGCCTGTAAAGTCAAAGTTCACGTCACTGATTCGTACAAACAATTGAAAACTCCCACTGAATTCGTTCTTTCATCTCAAATGCCTTTAGCTCTTGGTCGCGGTATTCATTTCGATTTACAAGATCCCAAAGGTGG
>Locus_39319_243
GACTGTAGGTACAATGTATTAGTATTCCAGATACTCCTCTTATGCTTGTCGGTAACCAATTGAATCCGACAGTGTCAAGAATTCTTAGAATGGACTTCAAATTTACTAATTTCCCACCAGGTTTAATATCAGTTAGTCCAATATCATCTGTAGCAACTCAACTTGCACAACTATAGTTAAACAAACTTGCACACCTATCTGCTACATTTAAATAAGCTTGCACACCTGTCTGCTACAGTTAAA
>Locus_39318_134
AAGAGTCGAAGCTGTAAAAGTGGTGACTGGTCGGCTAATAGGGTTGTAGGGAATTTCGAAATAATTTTCAACAACGGCTCCAATTTTGAGCCATCAAAAGGAAAATTCATAGTCCCCGTGAACGGATTTTATAT
>Locus_39317_129
TGTGCTGCGAGAAGGCTAGAGAATTGACAGCTTTTTTTAACTACTGTCTAAATGTGTTGTTTAAATCTGGCATGATTTCAAATATTTTTGTGTGTTCAATGTAGTCATTTAATTTAATTTACATCTTTT
>Locus_39316_109
AAAAAAAAAAAAAAAAAAAATTTCACGGGATTCAAAACATTTCCCAAGTCAATATTTTCTGCATCATTCCCCAGTGATCCTCAAATCTTATTGCAGCAGGAGACTTTTT
>Locus_39315_185
TCCACAACCAATTGAGGTGGACAAATTTGTTTGCAACTGATGAAACACAAACTATCGTGTTCAAAAACATCAGAATGTTTTCTGGCTAAAAGAGCTCGGAAGTAGTCAAAGAAATCATAACACATTATCTGAATTGATAGGAGGATTCTCATTGCATATAATTGTTAAATTATGTACTATAAATG
>Locus_39314_103
GAAAAATTATGTTGAACACACATCTAACCAAAAAATTACAATGAATCAAAATGTCCAATGAACAAAAACAAGTGACATCATAAAGCATACTATAATTAGCCTC
>Locus_39313_93
TTACATAATAAAAACAAATTTTTCTCTTTAGTTTCAGTCATTGTTTCCAATCTCTTAGGACTCGAATATTTAACATAAATTGGAGTGCTTTTA
>Locus_39312_244
TGAACAATTCTCTCTCGCCTAACACGACCTATCTGAACATTGGGTGTGGCTGGTTCCTTATTGGGCCACCTGGCCATTTGAAACAATGCTGCTGCCTAGACGCCTTATTTTGCGACTGGAGGATTTGCTGGAAGAGGAAAAAAATGATCTGAGCCAGATGCTCAAGAATCTCCTAACAGTTTATGATAACTTGTTTGAAGTTTCTTTCCCATATTGTATGGGATGGCATGGTGCCCCAACGGGA
>Locus_39311_125
ATAAAAAACGGGAAGAGAGTATCAGCGGTATACCCTTTGGCAGAGGCGTGCGTTACAAGGGCTCTTGCCAACCCGTGTGGTAGCTCATGGTATCATCCCCCTCACGACTTACCGCATAGACCTCC
>Locus_39310_137
GCGTCGGGATTTAATATACGTAACTTTACAGCTCTTAGGATCATGCCGTGTCATCAATCAAGCGTTGCATATGTTTTGTTTTTCAACACAGGTGTATCTTCTATGTCCCTTAGATCATTGCTTCTCAAAGTGGTGGT
>Locus_39309_167
CATCTCAACTTCTATAAAGGCAACTCTTCTGGAAACCACGGGAAAAAGACATGGGGCTCCTAGAAGAAGATGACTCGGACGCCAAGTCACAAAGATCCGATGAATCTGGTAGCAGTGGTAAAAAGAAACCGCAGAAAATGATGGCAAAGGAGGAGTTGGAAACCGAC
>Locus_39308_91
ATGTTTATAGAAACATTTCAGTGTAACTTCAGTCATTATGATCAATATTCAGGTTAACTTGTACAAATATCTTTGTAAAGTCACATTGAAG
>Locus_39307_104
CAAACTTTGTGCAGGCTAGCGACCTAAATTGCATTTCGTTGATGTGCTATTTCACGAGCTTTAAGACGTTCAAGTCGAGTGATACGTGCTTGAGATTTATTTCC
>Locus_39306_98
AAAAACATTTGCAGACGAAACTGATTTTTTTTAGACACAAAACACAAAGAATGAGAATGGATGTCTAAAAAGTCCTTGAGATGGTCTCCTGTCAATGA
>Locus_39305_164
TCATTTTTTTGAGGAAACGTTTCAACGTGTCCATCCATTTTTTGTGCATTATTTTACAAATTTGTAGCACAACTTAAAGTGAACAGGGCTCATGTGTCCATGATTAAATGATAGTTGTGTTGCATAATATAACATTGTATTTTTAAAAAAAGTCATACTTAAAA
>Locus_39304_201
GACGGTAACTTCTTCTCAATGACTACAGGTTTCCAATGTTGTCCACTTTCTATAAGTTGTAAGAAAAAGAGCTATTTGAAATACCAAGGCTTAGACGGCACCTCAAGGCCGCAGAGATTGATCTGGAAGAAGCCAAAGACTGGTCCGTACTTGATGTTTTTCAAATTCAAAGCTGAATCGGGCTTCATAGAATCTCTCCCC
>Locus_39303_192
AAAAAAAAGAGTTCAAAGTGATCTAACAATCTTCTGGTGTCTGTTATAATCAAAAAGTTCGTAACATTAAAGAAAAAAAACCCTTTGAATTATTGAATCTACAAGTTTAGACTGTGAGCAAGATGACAAGCTTTTTGCATTTTAATTATTAAAACAAGGTGTATATTTTTTAATAGCTGCCAAGTCTTTTTT
>Locus_39302_105
AATAACAGGGGTCGACCCTTACTATACGACCATGAAATTACGCAATTTCAGTGTGGCGGGCAAGAATTACAGCGATTAGGACATCAACATGAATCAGATAAATGG
>Locus_39301_105
ACAGTTGTGAATATTGTGTAATGTAGTCACTTTCTCATCTCATCTTACATGAATGCAGGTTGATAAATACAGAGTTGTCAACACTTATAACACATTACATCAGTG
>Locus_39300_136
ACTTCCGGGAGCTCTAACGATCTCAGACGTGAGATATGCACGGTGGTAACGGAATTGTGGACGAGTATCATATCATCCGCCACATGACCAATCTAGAAAGCGTTAACACATACGAGGGTACCAACGACATCCACGC
>Locus_39299_155
GTTTGTTTGTTGTACCGTCTGTTGAGAGTTTTATTAGCTGACATTGGAAAGGATCACGCATTGAAACACGTTGAAACCACTGACAAGAGTGTCCCAGTCATTGAAAACGTTCAAATCAAGACCAACGACCGTGGAGCTTTCCTTGCTGAAGTTGC
>Locus_39298_120
TCTAAAATGTCCACTGTGTGTTCCGTTCCTTCAATGGATCGATGATTACGTTGATATTCCGTGTCCAAGGACACATTTTATTTCAGGGAGTTTTTCTTCAAAGCCAGAACTGTGATAAAT
>Locus_39297_166
CGGTGTGAACACGTACTTGTGAGTTCGGCGTCCCATCTCATTGTGACATTGACTGTCAACACTAAAGCACCAAGTTTCTTTGCAAAGTCCGTGAACACTGATTCTGAAGGTGCCCCTGGAAGTCTAGCTAGAAAAAGCAAATCTCCATCTCAAACATGGACAGCAG
>Locus_39296_225
TTGTTTTTAGTTTAAAACTTAGACAAAAAGCCTCCTGTCCAGTCACATTAGTTGTATTTGAACAGCGGGACACTCCAGATATTTGGTCATTAACTGCCCTGGTTTGTGCACTGTGTTGAAAATAGTCAATTGAATCTTTACTTTGCTCATCTCCATCTACTTACATACATTTATGTCATGTGATGATTGTTTAAGGCACCCCATTATCATTAACACTAAATATTG
>Locus_39295_102
CTTTCCTTGGCCACCGGCAACTTGCTACTTATCCGAGGCCTAGTAGGACAGCGCGCTATAATCTAATTTAATCCACGCATTGTGTTTCCTCTTCATTTTCCC
>Locus_39294_101
AAACACCTACCTCGTCAGGACACGTGTGTTTACCAATACCTGACTTCAACTGACAGGCGATCATTTCCATCCAGGATTTTAGAAACGGGAACAGAATCTTT
>Locus_39293_98
ATGTCTACTAGTTTGGAATTGAGGCCGGTATCAATGTTTATATAAACTTCAGTAACAAAGAGAATCAATTTATATTTTTATCTTTTCATTTTTTTTTT
>Locus_39292_95
CTGGACCACAGTTCTGTTACATGTCGACAGACGTCTTCATGTTCAATGACCACTGAGCAAAGTGCAATAACAAAAGTGTCAAATGAACAAACGTG
>Locus_39291_97
GTTTGAACTTTTCATGACTCATGATACGTTCATTACAATCTAAAAGGTAAATAATACACTGGTTACACAATTTCTCAGCCATAGCTAAAGGTGACTA
>Locus_39290_128
CTTCTGGCAGGCTCTGCGATCTACTCGTGCGGTTGTCTTAGGTATGACATCGAAGCTGCTTTCGGACTTGCGTCGATTTCCCGATCACTGTAATGTCTGGAGATGTATTCTCGGTATTCATGATCACT
>Locus_39289_105
ATAATAGAGTACAATTGGTGTTTGATAGATTCTCTATAAAATATGAAGATCAACGTTGATCAAAGGATACATTTAGCATAATAACAAAAAATATTAACGAGAAAA
>Locus_39288_122
TGCTTAAGTTCTTGCAGTAGTCGGTCTAGGAAAGAAAGGTGGAGATCATGAACAGAGCTGAGTTTTCTCAACAATTTAAATTCGTGACTAAGCATGACCCCGATAGTATGGCTCAGCACAGC
>Locus_39287_129
CGGTGGTGCTCGAGGAGAACAGCGTGGAAAGCCTCGGCCTGATGTTGTGGTCACTGCATTGGGTGACGATTCTTCTGTTTTTATTTCATCCAAAGAATTACCTTGGTCTGCTTGAGTGTCTTCATTCCC
>Locus_39286_111
TTACTTTGTATGAAGTGTAATTTATCGAACAAATTTTTAACAAATAAGACATTTTTTGTTCAGAATGATTATGGAAAGTGGCTAGTTTAAAGCTAGTTAAGTTAATTACCC
>Locus_39285_101
ACAACAATTGACTTTATTAAACAAAATTACTTTTAAGTCTATTACTTTAGTTAATTATGACTGTCTGAAATAGAAATTTGGCTGTAGCAATAGAAGCAAAG
>Locus_39284_162
CTTTAAACAACGATGAGATATAGTACATTTGAAAAGGAAAACATAGATATTACCCTTCAATGGCTAATTCAACACTCAAAGTCTGGACGATAAGTGGGGAGCAACATACTTTTGACATGACTGTTGGAGGATAAGTGTGGAGTGTTGCTCTAATCTTTTGTG
>Locus_39283_147
TTTCGAATTTAATGAATAATCATTTGACTTAAATATGGTTTTTGTTTATCAAGCTCTACTATTAATTTATTTTCTCGTTGCCATTGTTTATACTTTATTATGATTTAATACTACAATGCTGCCATTTTTGTTGTACATTTTTAATCT
>Locus_39282_101
AGTTTGAAATTGTTTTCGAGTCGAAACGAGAATCTAGCTCATTCGACTCCTGAAGATTTCAAGCTCATCAGTAATCGTGCAGTCGATGAGGATTTTAAGAG
>Locus_39281_101
CCTTTTCAATGATATGATCCTCACCCAATAATAAAGGAAAGATAAGCATGTGGTTAACTCTTGCTGTACTTCTTGGCAATCTCCACCCACCCACAGATTTC
>Locus_39280_128
GGTGAGGGATCGAGTCTATATGGTCCCGGGACTTCTAGTTCAGGCTTATGGGAGAGTTCATTCATTTCATAGTCAGTGCTACAGACACTGGTCACCATTGTCTGGAGGATATCAACCCTGTCACAGGT
>Locus_39279_167
AGGGATGTGCTGCGAGAAGGCTAGAGATACCCCAGCTATAGCAGCATTTTTATAATAAATGCCAAGTGTTGTGATGAGAAAATATTTGGTCCAAATCTCCACTGCCTCAAACAGGCCAGTCTTGGATGTTGTATAAAATAAAAATGTACTTTACAGTTACAAAGCAG
>Locus_39278_155
TGTATTATAAGATTAGGTCATGTTTCTCCACAGGTCATTTCACAATGGGTAAAGTATATCGTAGTGACCGGGCCTGTAGAGGAGAGTCAGCGCAGGCTTTGGGTTGCTTTTTTCTGGACTTTCTGTGGGATCAAACATGAAAGAGTTACAGGTAT
>Locus_39277_105
AACAGTATTACAATACAATAGATGTTAGACTTAAATGTCCCAACACATTCCAGTCATAAAGTGATATTTTGATGGAACCTGACTATGAAAGAAAAATAGAAATCC
>Locus_39276_145
TTTTTTGTTCACTTTCAATGTTCCTTTTCTAACAAAGATGATCTGTTAACACATTTAGATGGACAAGCTGGTTTCTACAAAGATGGTGTTCAGTTTGTCAAGAAGCTGAAAAGATGACCAGTTGCTGGGAACTAAGTATTTTTTT
>Locus_39275_101
AAGTCCTGGAGACCAATGTCAATGTCAGAACATGGCCAAAAATCAAATGCTTTTAATTCTAAAGAAAATTTTGTGGATCATTGAAAGCTAAGACAGGTGAA
>Locus_39274_101
GTTGTTTTTTTCAAGGTGTTTCATTTACCTGACATAAATATAGTTGTTAGGAAATTAAAAAAACAACTCACATTAGCCTCCTAGTTTAAAAAAAAAATTGG
>Locus_39273_104
GGTGTGAATTTGTCAATTTTCAGGACTTGTAAACTCGTTAGGTCCACTCAAAAAATGGACAATGCTGTGAATATGAAATGGTCACTGGAGAACCTTAATTATAT
>Locus_39272_162
TAACTATAATTAGAACGTTTATCTCTTTGTATTAACATTGAAGATGACATTTACACAGCACCTGAAAAAACACTGGCAAGAAATCGCATAGCCACCTTCGAATGTGAGGTAGAGTTGGAGGGATATGTGCTCTTCTACACTTCAATCTACGGGGGATCGCAG
>Locus_39271_112
TGGGTGAAGAGGTACCTAACGGCAACAGGAGACCTTCATGCTCTTATCACTATAGCAGGATGCCATCATCAATAAAGCAGGATGCCATCATCACTAGAGCAGGTTGCCATCA
>Locus_39270_197
AAAAAAAACTTGTAGTCTATACAAAATAAATGTTAAAGATGTTATGTGAGCAGTCAACACTCTTAACATATATGATTGTTTTAAAGCAGGGGTCGGGCAACTTTTTGTCTGAGAGAGCCATAAACACCACATATTTTGAAAAAGTAATTCTGTGAGAGCCATACATTATGTTTAAAACTAAAAATTCAAGTAAATGT
>Locus_39269_137
TTTCGTTTGACGTCGTAGAAGTTGTGAAAACAAAGCCTCCACTACATTTTCAAGGGTAAAATCTTTATCATCTTGGATTTTATTGAGTTTATTTCCTTTCATGAATAAACTCATCATCTCAGCCCTGCTATCATGTT
>Locus_39268_103
AGCAGACTCCAGTCGAGTTGCGTACTAAATGTTTAATTCAAGGTGGACAGGACATAACCACATCAGGATAAGTTCTATCAGGGGGTGGCATGATAAGTCCCTG
>Locus_39267_136
TTTGAAATAACGACCCTTCAGCTCCTTTGTGTATCTGAGTTTTAAGTAACAATGTAATAGAGGTGAATGAGCTGAAAATAAAACGGCATTTTCACATCATTCGAATGACACAAATAAAACAGTGCATTCATAAACA
>Locus_39266_306
TAGGATTTTGGTAAAGAGTGAAAGTCAACTAACACAGCTTGTTTGGCATCACATAGCTTTAAACAAATGTGAAGAAAAACTTTTGCCTTTACATGATAAATAATATCATTTCAAACATCTGTTTCAATGGCCTAAATATAAAAACAAAAAGATTTGTAATAACAAAGCTCAAGCTATATATTTTTTGCCAAAATAATATTGAACTTTGGTGATATTTTGTCAGCTCAAGTAGTTTTAACTCATTTTTGGTACTTCATTTTCCATAGATTTTTTTAATGACAATTTTTTTTTAAAAATTGACTCACG
>Locus_39265_189
TTCTATAGAGTAGTGGACCGATTCTTTTAATGCTAATGATAAAGAAAATTGTATACCAGTTATCAGATATTAAGTATTTGCATGCTCAAGTAATGTTAAACTCAATCTAGGATAAACAGTCCCATAGGCAAGAGCTAACAGCATATTGCACAGCACAACTTACAGCTGAAAAAAAAAAAAAAAAAAAAA
>Locus_39264_106
TCACACCACATTGGTTGACCAGTAAAGAGACTATACCACCTTAGCTTGCTATATTCAAGGGTTCTAAATCAGTTGAAACCTGTATCAGAGTGTGGTGTAACCAACT
>Locus_39263_120
GTTTAAAAGTGTAGGGACTGAGATGTGAGACCTATCAGCAATGTATTTTTAACATTGAATCAATTGTAATGTGCTTTTAAATTAATACAGGACTCTAGCTTGGTTCAAAGTTACACTAGC
>Locus_39262_101
GTTTACTTACGAGGAATGTTACAATAAAAAGATCCATCGCAACAAATATCAGCACAACAGGCTACCTATGGTCATCCAACTGCTTACGACGCCCAGGCCTA
>Locus_39261_246
ACCTGACGATGCGTAAGTTATGTTTGTAACGAGCCCCAGCAATCCACAATACTAGGAATGCATCTGCTTACTCTGGTAGATAGATTTGAGAGACATTTTTTTAAAAATTATTTCACAAGTGCATCAGTTTTGTCAATACAGTGAAAGAATTTAAGACATTACAGTGATAGCAATCAGGTCATACAATATCTCAAGTGGCATTGCGACAACATGCTGTACTTGTTGATCCACACATGAAACAATAGC
>Locus_39260_179
TTTAAAACAACTTTAAATAGGAGATGTTTATATTAAGACTAATTGTATGTCAAGTTACCCATTCCCCACAATCCCTCAGCAATATTAAGATTTGAAATAATTAGGCACATAACTACCAGTGCGTGTATAAATTAATTTTAAGTAAAGTTGGAATGAAAATACACAATATTAATACACAT
>Locus_39259_124
ATTTCATGAAGACCGGGGAGTCTGAAAAAAAGCAGGGCACAGCATCCCCATTAAATACAAAAGAAAAAATAGACCAACTTAAATTCACCAAATGAAAAAGTGTTGCCCTCAAACACTTGTTCAT
>Locus_39258_94
AACACCGAACTACTGACAGTCGATGTAGTTCATGTAATAAATGGTAGTCTCACGTGTGGTTTGACTATGATTAAACAAAACAGCAAGATGCTAG
>Locus_39257_157
AACTACAGTCTTAACACGGTGACACAAGGGAATCTCTGCCTTGACTCTGTTGGCTTGTCCTCGTGAATACAAGTAAAATGTCACCATGAAGGATGTAAGTGCTATTCACATGTCCATGTGTTAATTGCTGTTGTTTTTGAGGTTCATGTCATTAGTT
>Locus_39256_243
TGCTGCGAGAAGGCTAGAATTTCTTAGTGTACATATTCCTCATGATTAAGTGTGTACTAGGTTATTTGTTTTCATTTAGATCAAATGTATATGCAACCTGATCAAATCCTATATTTTACTAATTTCTAAAAATAAATTTTAAAATGAAGTGATTATAACATCATCCAGAAGTATTATAATGAGCTGGCAATACAATCATATGTGTCATGAATGGGGTTAAAATGAGGTTCTTGGGGAAATAAA
>Locus_39255_108
GGAGTCGGGAGTGGAACAATTTCGCAGTTTAATAAAATTATTTTAAAACCCAGGCATTTTAAGGTATGTATATATAAATTAACTATAGCATCATAATACTCTTTTTTA
>Locus_39254_111
GAGGACATCAGTTTATAATGTATTTTAGTTAATCAAGAATTCAGAAACTAGAGCCTAAGTGAGTTTAGGTAAATGTCATTGTAATGATCCAGCAAAATGTTCATGTTAATC
>Locus_39253_387
GGAGGACATCTTAATACATTGTATTTGTTCCCCGATTGATAGATATACGATATTATGCTTTGATTCATGTGACAAGCATTAAATGTCAACCCCAGGACTTAGGATTTCTTTTGAACGGGCGTGTTTCAAGAGTTTCAACGCCTAAGTGAATCTAAAAAAATATTCTGACAATGCAAACTTAAATAAATGTACAATCCTATTAAAATGTTCATGTAAATATAACACTTTAACGACTAATTGACATAAATGAATCAAACAAAAAGTTACAACAAAAAAGTAACACAAAATATTATGTTTCAAGCATTGAACTTTAAGACTAATGATATCATCAGGACCCAGTGGTCTTCATATAATTATAAGAGAGTGGTAGAGTATGTTAGGTTGATG
>Locus_39252_134
ATTTCTAGTAGTACAACCAAAGTAAAGGAATATTTCAGTTTAGATTCACAAACTGTTTAGTAGTTCTAAAAAGGCAACGGATAGCACACGTTATAGGCTTACTGCCAGAACTGAATCTTTGGGTTGAACTAGAA
>Locus_39251_173
TAGACTGGGTGGGCAAATGGTACGACCGACTTCTACCCCTCATCTCATGTTCCACATACCCCTAATCTCATGTTCCACATACCCCTCATCCCATGTTCCACATACCTCTCATCTCATGTTCCACATATATGTCATCTCATGTTCCACATACCCCTCACCTCATGTTCCACATA
>Locus_39250_119
GGATGTGCTGCGAGAAGGCTAGAGAGCCCTTTCGGACGTGGAATGGATTGCCCGAAGAAACCAGGAAAACCAACTCTCTATCAACATTTAAAACCAACTCTCTATCAACATTTAAAACC
>Locus_39249_152
GTTCTTGTCCACGTTTTCTACCATACTACCAAGTATTCAGTCTATCATCCAACTAGACTGAAAATATACCGATGGGAATATTTGTTGGTATCAAAGTGGAGACACAAAGTTAGTGGAGGAATTTATCTTGACACAATGTCATGTCATGTCGG
>Locus_39248_99
TAAGTATAGGAACAGTAAAGTTGTAAGTATTCCTTGTCATTTCAATATTCATATCCTTGTCATTTCAAAATTCATATCCTTGTCATTTCAACATTCATA
>Locus_39247_234
TAGTCTGCTGGAAAACCTGGGAACCTGGCTTATCCGACTGCATAAAGTTGACGACCAACAATATAAAGCCAACCAAGAGCCACCGCAAATCGAGGGAAAAATAATCCAGCGACCAACTCCAAAGTCAAAGCAGTTGCAACTCCTTCAATGTAATTGTAATGGGCTCTTTGGGAATTGTTGAACAAAAGCCAGTCTTCGTGGCTCAGTTTAGCTGAATAGCGGCCATTTCCCATA
>Locus_39246_124
GAAATGTTAAAAAGTAAAACAACGGAGGTAATTTTTTTCATGTTTCTCCAAACTTTGCTTTGTTTCATTTCCTTTCCCTAAACATGATAGCTATCTCTCCCCATCTTATTATCATAGTTTAAAA
>Locus_39245_93
TTCCATTTGCATAGATGTGTAATATCGATAATTCATTCGAATATGAATGGTTATAAAAGTTAGATACACACAATGTGCAGATGTAGAAACAGA
>Locus_39244_255
CCTTTTACTATATTTCCTTACTGGGACTTAGACTTGTAGATCCCTTTTGTTTGACAAATAAATTAAGGTCACAATTTTTTTCATAAGTCATATTGTGACATGCAGAGTTGCCCCCAAAAATACAATAATTGTAACAAACAAAAATCAATGCATAGTTTTAAACAAAAGAAAAGAAAAAGGATCTTAGGAATGAAATACAGGGAGGGACTGACTTTTTTTATCAACTGGATGATTACACAGATCGGAAGAGCGTCG
>Locus_39243_86
TATTATAGACTCAGTATGTTGTTGTTTGTAATTATCTGAGTCATACAACAGCAAACATAATATCTGAGTCATACAACAACAAACAT
>Locus_39242_119
GAAGTGACAAATCTCTTCACCGCTTATCTTCAAATGGAAAGGATAAATTCCACTCTGTCAGGAGCAGAACGGAAAGCAGCGATTTGCATGCTTTTGGATCAAGAGACAGAACTCTTGTC
>Locus_39241_75
CCACGGCTGACTGGTTTCACTCCAGCCCTTGTTTACCAAATTCCCGTGTTTACATCAAGGGCAGGGGAGATCAGC
>Locus_39240_123
GAAGTAACACTGAGTGACATTAAACCAACAGTTTGCAGCAATATGCTTAAAGTGGCCTAACTAAAATGTTACACCTTTACCAAACAATGTTTTGGTATTTGCTGTCTTAAATCCATGCAAAAT
>Locus_39239_103
ATAAAGACTGTTTACCGAATATCCACATGTTTCCTCTTATCAGCTAAAACACAGCCAAAAGCATTGACATAATTAAAATGTTTCAGATCGGAAGAGCGGTTCA
>Locus_39238_153
GTTTGTAAGTACTTATAACATTTCTTTACTAAGTTGTAATCAAGAGAGGACACACGTTAACACGCATACTTGAGAGTCATCTCATGAGACTGACTTACTCCTATGGCAGGTTGGCCTAATTAACTTTAGGAGAAATTTTGACGAAAATGAAGA
>Locus_39237_94
CGACTTGGCGAGAAGGCTAGAATCGTGAATGATTATTTGCCAAAGTTGTTCACGTTGCTTAAATGAATCAATGAAAATGATCATCAAGAAAAGC
>Locus_39236_139
CAAAACAGTTTCAACCGTCTTTCCCTTCCCGTCAGCATTTCTAAACTCCTGTATGAAGTATGGAAGCGCACAATATTCTCTATTAAAAAAATGTTAAGATTTAAAATTGAAGCAAAAGGTATGTTGTTTTTTTCACATG
>Locus_39235_108
AGTTGTTACTTCGCGTGTCTTTAATTAAAAGAACAAAATGTTGTTAAAGACATGAAAACAAGATGTTTTCAAATACATGTTTTTACTATTTATATCCATGTATTATAT
>Locus_39234_90
TGAAGTTAGCCGGAACGGAGGTCTCCTCCTATCAATAATGACAGCTATGAGGTGCCCATAACAGCAACCATCAGCGTTAGGCTTGCCTTC
>Locus_39233_98
TATGACCAGTTACCCCGGACTCGTGTAACCTCAGTGCATATCAAAACTCTGTGGTCACTGTTAATGAAACCCACTGGTCAGTGTTAATTTATGTTATT
>Locus_39232_186
TAAAAAAGTAGGTTGTCGTGCACCCCTAAACAAGAATTTTTTTTTAGAGAATTTGGGCTCAATGTTTTAATTTGCTTACTAGCGCTTTATCATAACTGTGTTGTCATTGCTTCAATGGTGACTGAATGTGATGTTTTACCCTGTTGCTCGTGTTCCTATTGGCACTTTACATTACAGGACCTATAA
>Locus_39231_262
AAATTGCAGCCCAACCGAGACATCTCCAGACTCAGTAAGTTTGTTCTGTATGGGTTATTCTGTACGATGGGATGCGGTTCAAATCCTGTCATACAGATAAATAACTGTTATAATATACTAAGCCATATAGTAGATTTGGTTGGGTGATAAGTCTGATCGCTAAGTTTGAGATTAATTCAGGTGGCTGCTTTGCATCCGCGATTAATGTAATCGCCATCAGCGTGGTTTGCAGCAGAGATAAATGGTAGGCGGGGTATTTTTG
>Locus_39230_143
ACTTTAAAGTTGGAATATTTAGTTGCTTCTAAATGAGCGAAGAGTTCAAAACCGCTGCTGACAATGTCAACAAGTTGAAGGAGAAGCCAAGCGACGAGGATCTTTTGGAGATCTACGGCCTCTACAAGCAAGCCACCGTTGGT
>Locus_39229_114
TTAATTCGAAGGGGGAAGTGATGTAAGTTCCTAATTCCAGGTTTTGAAAATGATGGATCAGAAATAAATAAGAAACAAAATGGTTTAGTCTGCTAAAGTAAATCTTGGACTTTG
>Locus_39228_162
CTATGTAAAAATATCTCAATGATCAGGGTTTATGAAACTTTTATAATTGTACTTGATGAGAATGCCAGAGTGTCTCATACATTTTTAAAGTGTTTCAGTTTTTAGTTTTCAAATCAGACCTAATGTATCGCTGCGAAAATAGATCGGAAGAGCGTCGTGTAG
>Locus_39227_117
ATATTAGTTATCATAGTGTGGTCATCGAACCAGGCTGAGGAATTTCCAATAACCATCGTGTATCTGATACTTTTGATGCAGCAATTTCTTTGTAATAATGGCAACATAGGTCATTGT
>Locus_39226_142
AAAGAAATCATCTAACGTATCTGTCGTTTGTCTCAATATCTCTTGACTCTGGTCCAGATGACCTGGCTTGTTTTGTTCCCAGTTCTTCATCCTCGTCATCATCACTATCTCTCCTTCTTTTCTTTGTATGTCCTTTTTTCAC
>Locus_39225_92
AGGTAACGACCAATAATCACAACGATTTAAGTCATTAATCATCGTTAGATTCATTTTCCATGCTTCAAGTTTTTCCTTCAATGTTTGCCAAT
>Locus_39224_161
GCAATTTGACGGTCTTTTATTTCTTTATATTATTCTCTGTATTACTCTGCAAGTATTAGTTTTACAGTGAAAAGAAAACAAAATTTACAACAACTTCTCTAACTTTAAATTTCCCGCTGTAGATTTTCACATATCTGATGACTATAGTCTTGTGAAGTATC
>Locus_39223_145
GCATATAATAACAAATTTTCGAACAGTAATCGACAAACGGAAGTATTTTATTTTTTAATGTGTTTTCTATATGTGTTGAAAGGTTGTAAAGTGGTCAATAAATATTGAAAACTTTAACAACTTAAACTATGTTGTGGCAAAGGGA
>Locus_39222_102
AAAACTAGCTACCGAAAACGACCTTCCCTTTCACAATGATTTGTTCCTTTAAATATATTATTTGTGATTGAAATTATGTTGTTGTTTTTTTTATAAACGAAG
>Locus_39221_127
TTGACAACATAGTTTCCTTGACAACATAGTTAGGAACTGTTGTATCAAAGGTAACTGTTGTATCAAAGGTAACTTGTATCAAAGGTAACTGTTGTAACAAAGGTAACTGTTGTATCAAAGGAACTGT
>Locus_39220_116
GTGACTAGGTAGTTGTAGTAGGTGACTTGGTTCACACATGACAAGTAGTCCTAATCATGAACATGAATCCATCCTATTCGAACCGTGTCGAACATCGTCCCATCCAGATGAATCTG
>Locus_39219_121
TTTTGATTTCTTTTAAACTCATAGGTTTAAGATTAACGAAAATTCAACAAATCATCACTAATTTATATGAGATTCAACAAAAGTACAACAGCACAGCTGAAGACGGTGAAGGAACCAACAA
>Locus_39218_123
TGCGGTCAGCTCGTGCGACGGTGAGCTGGTTAATAAGTAATTATGTAAAAATTACTGGCATTAATTAAGTACAGTAAAAGTCCGATAATCCGGCATCCAACAGTCCGGAATGCCCGATAGTCC
>Locus_39217_108
TTTTTTTATGACTGTAAGGACGTATATAAATTATTACTAAGAAAGATTAAATTCAATAAGTATTTCAGCAGACCAGATTTCTTCTTATTGAATGAACACTAACCAATA
>Locus_39216_119
GACGGTGGAAGGGAATGACTTGTCAAAGTTGATAATAATAAAACCTACAAGGAGGTCTCAGGTGCTCTTTTAAGTTTGAACACAATCGATTTGCATCAAAAAGATACCGTAACCCTGAA
>Locus_39215_141
CATTTGAACATATAGTCCTCTCAACCCCTAACAGAGAGCTGTCAGGTCAGGGTACTTAATCAATTCCTGCTATAATCATTGGATTAGACGTGCTATAATCACTATAATCATTGGATTAGACGTGTTATAATCACTATAACC
>Locus_39214_94
GGATGTGCTGCGAGAAGGCTAGAGTCTTTGATCTGTGTTCAATATTCCTTTAGGGTTAGCATTGTTGAAATGTTTAGAAAGAGTTTAGTCATTG
>Locus_39213_340
CTTTCCTCATGCATCTTTTAAAAGTTATTAGCACATTATTTTGATTGATGTTATATGGTTACTCAACTATGGATCAAAATTACCCTTGCTCAGGCACATATTCTGCCCTTTCAATCTTCTGACAACTCCAAAATATGATACCAACTGTCCTGTATTGCACCCCTTTCCCAAAAAGTTGAATGCCATTTGTAGTGACTGCTCTTAAAGTTAAAGACTTATTTTTTACAAATGTGCTAGATTTTGAGTCTGTAAGAAGGTGTGATTTTTTTAACCATTCACTTAATGAAAGGGATTGTGTAATGAGATGGAACTTGGAACACATTCATCTTTTGAAAGCTGG
>Locus_39212_172
ACTTTTACAGTATCTAAAACCTAAACTTACTGAAAGCAAAGTTTCCCCATGTTTAATTCAAATCTCAGCACCTACATTATTGAAACCAGTGCAAGGAAAAAATTATATCTACTGTAACTTTCAGCACAAACATTTAAATATTACCTTAAAACAGATCGGAAGAGCGTCGTGT
>Locus_39211_163
GTTTTTCACACTACGTGTTTTAAATAAACGCGCCCTAAAAATCCATCTGTAACGGTACCAGCATTTTCTCTCAATGTCGCACCAAAGTCATATTTTGTTAGAATCAATATTTTCTAAAAAATCAAAAACAACCAAAAAAGACACAAAAAAAAAAGAAAAAAAA
>Locus_39210_129
AAGTTGCCATAGCCAACCGAGTAGACGGACTTGCTTTACCTCTGCACAGGCTTCTGCTGTTGTCTAGCATTCATCTGCGACAGTAACTACGATTCAGTTCATTCTTGCCCAGCCTGTGGAGGCTTCATC
>Locus_39209_121
ATTTTGCTATACGAAAGGTTTCTAGAAGTATGCCTGGAAGTGTGATGTCAACTTTTTGCAAGTTTACCTGGTTTAAAAAGGGTCCCAAGTGCTCTAAAGCTTCATCACAAAGAGGGCATGG
>Locus_39208_186
CATTCTCTAATCGAATAAATTGTATTATGAGCCCAGAGTATTTTTTTTCTTTTTAGCTTTTATTCAAAATTACTGAAGTATGCATCAATTTTCAAATGAATTGTCACGATTTATGATATGGTCAAAGTGAAATAATTAATAGATGCCATGTCTCTTTAGTATAAATATTTACTGTAATCTATCTCA
>Locus_39207_236
AAATCAGAATGTACTTATCAAGTGTTTGTTATCCAATAAAAATGAGTCATTCAAGTTTCCCCCAGTGAATAGTTGAAATAACTTTAGGAACCAGTACATGGTATAGATAAGTCTGTGGAATACACCAACTCCCAGTAGAAGAAGAAAGAATACAAATGATATCTTTAAAGAAAGAAATGATACTTGAATAAGACACCACTCTTATTTCATGTGATTGTAGAATAACAATAGCAAAT
>Locus_39206_98
CCCATTAGAGTTTTTTATTATTATGGTTTATATTATATAAAATGGGTGTTTCAAGAGATAAGGAGCACAAGAAGCGTCTCACTGGTGGTGTGAGAGTT
>Locus_39205_135
GAGGTCATCTTATAACGAAAGTCATAAGACTTGTCCACACTGGTAGTAAACTTCAATGCTAGAGCTTTCATGGACAACATTCTTTTGTTTATGCAGAAAGTAGCAGCCATCAGGAAGTTGAACCTCTCTGAGTTT
>Locus_39204_100
GTAACCGAATCACTGGGTAGGAGAGAATGTTGTATGTACTAACATCTACATGGGTCACGTTTACTGAACTCATTGGCTTAGTGACCCATCCTCTCTTACA
>Locus_39203_99
GACGACTTGGCGAGAAGGCTAGAATTAAGCACAGTTCATCAGTTAACAGCGAAACAAAACAAACTAACCAACTGACTCGTAATGTAACAAACACGCAAA
>Locus_39202_94
GAAAAGAGTTTATGTCGTTATTTAAAACCGCTCCATCCAATGGGAAACGTCATAACTTATCCCTGATTGGAACAGCCCTGGTCTGGTTTGTAAA
>Locus_39201_151
CAACTTACTACGGTTTCAGTACCATCTATTCTTAACAAGACAAATGGAATGAGTGCTTGGACCTGACTGGTGGAATCACTAAATTTCCCTTGTCAGGAAGTGGCCTGAAATTACATTAACTGTATTAATTTTTTTTAAAAATTTAAGTGAA
>Locus_39200_115
AATTTGGTCCCAACGGACAGATAGGACAGTTATCAAAGGGAAGCCACTCAGCTCCTCTCTGCCTGGGCCCTTGTACTTGTACTTGATTAATTCATTGGGTCAAGACATTTTATTT
>Locus_39199_209
TTTTCTTTATTAAATATGTTATCTTTATTCTGATCTATAAAATGTAACAACAATCAGAATTAATCATTACTGTCATCAGGTGTGGGGATAGGAAAGGTTAATTTTGATTGCTACATGCAATAAATAGATGGTGACATGGGTAATTTGGTCGTGGCCTGTATAATATGACTATCACATTTATCTCCACGAGAGTACACCACTTAATGGAA
>Locus_39198_168
CAATGGTGTGTACGGTACCGATTTGAGATACTGTTTGTGCTCTACCTCTCGTTTGGTCAATGTCTATGTCAACAGTCCCGTATAACTCTGCACATGGATTCCACCATACCCGACCAAAATGATAAAGAAAAAAAAATCATATAAAAAACAAATAAAAAAAAAAAAAAA
>Locus_39197_54
TTTTTCGTTTGTTTTTTGTAAATTTTGACGGCAGTATTTCAGTACTTGAGATGC
>Locus_39196_107
AGATCTCGATAAAAGTACAGAGTCGTCTAAACAAATAATAATATTCATTTTATCATTTTTTATTGTATTCCAAACACAAATCACTAAGTACAAAGTTTCGGAGTGGC
>Locus_39195_103
GACGATAGTGGATCAATGTGACTTAACAAAAAAGAAATACTCAGATTACCTGTAAGTGCAAGCTAAATTCTGATTTGGAGATATCATGAGTTTTTAATGAAAT
>Locus_39194_95
GAATTTGCTGTACCGGAGGGTTCTCTTCTTGAAGCTGTGCGACCTCCGCGTTATTGACCTGAAAAGTGAATTAGAGAAACGAAATTTAGATAAAA
>Locus_39193_81
GAATTGTAGTGTTAGAACACTGTCATATGGTAGAGGGCATGGTAGCATGGACTTAACATCACAATCTTGTGACAGTATACC
>Locus_39192_90
TATACTTTACTTTCTTATGAACTCACGTTAACGTGTTTAGTATCAGATTATTGTTGTGTTATATGAAATGAAAGAATACTTGAGTGCAAT
>Locus_39191_109
AAAGTCCGATAGCGAGGGTGTATAGTTTACTTAGGTTTGTTGGTTTCAGTTCTACATGGTTCTTTAAATAAACATGTACTAAATATTCCATTTGAGCAGATAGGATTGA
>Locus_39190_215
TTGTTTGTGTCGAACTTATGGTATGTCATGCTTTAGTATTAAAACATGAATTTGTTGATTGACTTAAGTTAAAACTCAATAATCTTGAATGGAGCCAGTATTGTATACCAAATCTGTACAGATATAAAAGATTTAAGAGCAAATCTTCAAGTTCGAGAATTGCATACAGATATGTTCAGATCTTAGATCCCACCACTTTATTAGGAGTGTCATAG
>Locus_39189_103
TTTTTTTTTTTGTTTTTGTTTTTTTTTGTTCATATTTTCTTAAAATACTGGTTTAAAACGTATCAAGCAGGCGTCGTGGGTTTATTGAGGCAATCATTCTTAA
>Locus_39188_130
ATGTGCTGCGAGAAGGCTAGAAATTTTGTATGCTCAATTGTTTGATTCCGCTAAAGAGATAGACTATTTATCTCAACACATAACGAAATCTTCATCAGCATCAAATTGCCCTGGGATATGTTCATCTACA
>Locus_39187_118
GGGATGTGCTGCGAGAAGGCTAGATTTTACCCCATGCACCTCAAATGGAATATTTTAGGGCAATTTTCCCACATTTAATAACGGTGAACCGTCAAAACGTCCCCGGACAAAAAGGCCC
>Locus_39186_112
GCCGTCCAGAAAAGGTTTTACCGCTGCGCGACTATAAACAAATCTTATAAGTTAACTGCAGTGGCATATATTTTTTATATTAGTTGCTTTCAATGCTTTGTTTATAGTAATT
>Locus_39185_102
GGTCGCGGTGTAACGGCAGCCTTTCGTCTACGTCACCATTCCTTCCTTCATCGTTCGCTCCAGCCAGGAGGGTCACATCTCGATTGCTGACGCCAGCCCGCT
>Locus_39184_106
ATTCTATAACTTGTCGTAACATGTAGATACTCCCACATCACTGAGTAAAATATAGTTCACATCCTCAAAAAGTATATAAGATATTGAACAGCATTGTACATCTATG
>Locus_39183_140
GGTCTTTTATCCTAATCTCAAAAGTTTTAATCTCTCATATCTTCCTGCCGTCAAGGCTTATTGGCAATATCTTGTAATGGCATCAACAGGGTAGGTAACGCTGGATGAAGAACAAATGTTACAGGAAGCGAAAAGACCAG
>Locus_39182_99
TTTTTTTTTACTAATGAAGTTTCAAATGTTATTTTGCTTTTGAAGATCTTTCTTTTTTAAAGTATCATTAGTTTACCCCCAACACCACAAACTTTTGTC
>Locus_39181_165
AAGTCTAGAGCTGGATGGCGGGATCTAGAGTCTACTTCGCCCATCATGTGCTGTAGAACCGATGATATTTGTGGGGTTCAGTTGACCATGGTATTATTCTAGAATCATAGAATATACTCTGTAAATTAAAGCATGGCAGCATTCCTGATAATGTTTGGTGGACCG
>Locus_39180_157
GAGGTCAAAATTATGACGATAACTTTTAGTCAGGTATACCCTGTATTTTGGATGTGGTTGAAACAAAGGCTGATCTAAATCAAATGCCAATATTATGAAATAAAACCACTATTCATTTTATTAAAGAAAAGTTTCTTATTTGGGAAAAAAGTGCTAA
>Locus_39179_100
AAATTGTCAAGCGATGCTTAAAGCCCTTCGCAATGATATAGTTTATTACCCAGGAGAAATGGCATTGTGTTGGTACATTCTTCTGTCAGGCTCAGTCTTC
>Locus_39178_174
GACAGTAGGACGTACGAAAACTCTAACTAATATTCCATCAGATTTTGGAATCATGTATGTGAATGATGAACAAATGATCGTGACTGAGTTAATATGAAGATTTGCTTTAAATTTTTTTAGACTCTTTTGCAAGACAAGAAAAAAGTTTATCTATTTTGTTAACAGTTCCCAAAC
>Locus_39177_422
TAACAAAACTTTTTTTAAAACTTAAAGGTCCTTCGTTGCTTTATTTTGATTATAAGTTGATTATTAGCACGCCTTTGTTCTTGTTATCTAAAAACATTCATGTAGATGGTATAGAACGATACCAAAGTCATCAATAGCGCTCCTGATAGATTTCCCTTTTCGGCCACACCAGCGTTGGAGGACTTGGACTGTTTACAATTGTTAATCTTGAAAACATAGTAGTACCAATCATCCTCTTCAGTAGAGTATGTGCTGTGATTTGCATAGTCTGAAATTTTTAGTTCATTGCTGACATACTTGATTCCAGGTGCATTAGCCGGAGTATAGAGTTCTGTGGTTCTTTGTTCAGTAAAACGAGCCCTATATGTGCACAATTTAAAGAACCAAAAACGTATCACCATCATGTAATGGCGGTATGTTCT
>Locus_39176_106
TTCCTGACTTCGACACACAACTGTTCGTTAGTGCAATTGTTTGAAATGCCTTCTTTCTATTCCTGGACCTGTGTAATGCAATGGAGATAAAACCAATCAGATAGAA
>Locus_39175_98
TACTGGACTGTTCCAAATATGGAATTCTAATAATGCATTGCACTTTCTACAGTTAATTTTGTAACTTTATTTTTGGCATTGTATAGTTTGCTGTGTTG
>Locus_39174_96
GGATGCTTTTCATCAAAATCATCCACGATAAAATGAAAAAGTTCAACATCTTTACATCTTGCATTATTTGGATATCTTTAGTTGTATAACTTAACT
>Locus_39173_110
AAGAATTCATCAGTCTGTCATCTGAAGTAATAGAAACAAGATATAGCTAAAAGCAACATTTAGTTAACACTTCATGTAGATGGCACATTTTTTTTAATGCTAAATTTGTA
>Locus_39172_138
CTCATTTAAAGGGAATTTGTTGATTAATGTATGTAAAATAATTGCACACAACACATACAATGTTTACCTGCGTACCTTACTAATAATTTGTCAACAGCACTCCTTTCTTTCTAAAGTTTTAATAGTATAGTACCCGTG
>Locus_39171_97
GACATTGCATCAAGAGTAGAGTCGCTGAACCTGTATGCCTTCTTTTGTCTTTGCTTTGCACACAAGTTTGTTCACCAGTGTCATCAGCCGATTTATA
>Locus_39170_155
TCCCTTCGTAGAATCCACCATGGGTAAAAATAGGACTATTATCCTTCTCTTTTTCATCTGTGCTGTTCTCCTTATCACTAGATGGAGAGTTACAAGAACTGGAGGATGCCTTTTCTACGCTAACAGAGTCAACTGCAATCACTTTAGCAGGTATC
>Locus_39169_134
AATTTAGAACATTGTTTAGTCTATATTAATTTTAGTTGGTAATACATCACATCAAAAGGAAATGCTAGGCCAGTGCTTCTCAAGTTGAGGTGTGGATGTCGTGACAAAAATAGTGAGAACCACTGATAGACTTC
>Locus_39168_93
TCAGTAGAATTCTGAACCACCTTCTCTAACCTTAAGCTTATCAACCTTATCCTTATCAGCAACACTAAAAAGATCGGAAGAGAGTCGTGTAGG
>Locus_39167_149
TGGGATTTGTCAGTACATCCAACTTGAGTGTCCTCTAGAACCAAAGAGATGATGTCACAATTCTATGTTCGAAACTGATTTCAATACTTGAACTTAAAAAACTTGAACCTTAATTTGACGGTCAGAGATCGGAAGAGCGTCGTGTAGGG
>Locus_39166_134
ACGTTTTGCTATAACAGGTACAACCTTTTTAATAAAATTAAAAAAACCTAAAAACTGGCTTTGGTTTTGGACTTGGATAAGGCAGCGTGTTCTAGATCAATAAATAGTTGAGTGTCCAATGAGACCACTGGCTG
>Locus_39165_92
GAAACTGGGTTCTCGTCGAGACGCTTGACTAAAAAATGTCTTATGATCACTCACTCATAGCCTATTTCCTTATTTACTATTTTCCCGTTTCG
>Locus_39164_101
GCAGTTAGTGGATCCGAAAAGGACCGGCTGAACCAAGCAAGAGCCCATTTCATATTGGTCAGCATGTATTTCAAGGCTTTTGTCCATTGCTCCTCAGAGTT
>Locus_39163_107
AAATCAAACCTGAATCTAACTCGGGTTACAAACCACCATCTTTCTTTTCTTAATCAATCCATGTGGTGCATTCTAGCACTTCACTTTTTTAATTTAAAAAAAAAAAA
>Locus_39162_140
GAGTGCATTTTGGTTCTGAATTCAGTAAAGAGCCACATCCCGAATGTCAGACTTTGTGCTACATAACTGTCAGGCTATAGCTGTCCTATGTCAGACTTTGTGCTACATTTCTGTCAGGCTATAGCTGTCCTATGTCAGAC
>Locus_39161_105
TCACGGAAGTTTGGAGTTCGTCTTTACAAGGTGTTTCCTGTAATTTATTTTCATCTGTATATGAATTAAAATTATTTTTTGAACAATATTTTTAATTGAAAATTG
>Locus_39160_121
CATTACAACAACGAGAAGCAGGCAGCATCACGACAGGGACCAGGACCTCTCTCATCATATTAGTCCAGTGATAAACCCAATTTTGTACGAAAAAACGTTGTTATATTTGGAAAATCCATTT
>Locus_39159_99
GGATGTGCTGCGAGAAGGCTAGAAATTGTAGATTTTAATTTCTTTGCATACACAAAACACATAATACAGAGACTGACTGACAGTCAAGGCATGTCTGAG
>Locus_39158_84
TGTACATTGGATGTAAATATTGCACATCTCTATGTTTATAGCGAGACATTCAGCACATGTAACCTACATTTATAACGTGTAGAG
>Locus_39157_146
AATAAATAAAATATGTTGGAGGTTTTTTTTTGTACAGTCATCACTGGTATTGTTATAATAGTTAATTACAATCAGTAATTAACCGAAGACCAGCAATTATGTTGTTGTAAATGTTTAATCACATTTCTACTTTGATGTATTCAGAA
>Locus_39156_81
TCACACCATGTTTGAAACACATCAACAAAGCAGGGATCCTCACATATCAACAGTGTGGTACAAACTTTGTGTAGTTGTTTC
>Locus_39155_100
GAGTCTATACTCTTATTAAGTTGTAAGGCAGGCTGCTGGCACATTGACTTTGTCACTGGTTTAAAATACCATCACGTTCTATGCTGCCCTCTACTGAGCT
>Locus_39154_103
TTTTTTTTAATATAGGTAAATATTTGTTAATAAAAGTATACAGGTTTGATCTGTTTTAATACGTTGATTTTATGTAAAGTTCATTTATTGAACATGCTGTTAT
>Locus_39153_120
AGGGATGTGCTGCGAGAAGGCTAGAGATGTTTTCTTTTTTAGGAGGTGGGGGGTAATAAATAAAGACATATTGTCTTTTGTAAATATATTTAAAACATGCACCAAGGATCATCAACCACG
>Locus_39152_156
CTGTTTAGGTTTTAAAGTTGTTCGAGTGAATCTGATGCAACATATTCAAAGTATTAGCGCTGGCCAGTTCTATAAATTGGTTTAACTTCGATGGTAGTAGATTTAATGAGTCAATGTGTGCAAGAAACGTGCTGGAAACACACGGACAACTCTCAA
>Locus_39151_95
AGTAAGATTATTATCGTTAACAACTATCTTTTTTGAAACAAAAGTTTACTTGCCAAATATTGGAAAATAATCTAGAAAACAACAATGGAACGAAA
>Locus_39150_107
TCTGTTAAGGGGTTAGTCCTTCTGAAACGAGCCATGATCAAGTTGGCTGGCTTCAGAATGGTCAGCTATGAGAATCTAACATTTGGTGTGGCAGCGATACACTCGGG
>Locus_39149_136
CCCATTAGGGGACCGAGCCCTGATTTTGAATGTCCTATAAACCCAAGTGATAGGATTTCGCTGAACTTTGTGACTAATTTTTCATTCACCAAATAACTTTTAATTAATCTACAAAAAGTAATAAAATGGCTTTGGT
>Locus_39148_192
ATCTGCATGAGATATGCGTTTACGTACCTTTAAAAGGAGAGTGACACGACTGCGTAGTTGTGTGTGCACCAAAGGCGAGCGTAAACAAGCTAGAGCTAGGGGTGAAGCCGACGTCATCGATACATGGTCTGATTTCTTAGAAATAAGACGCTCAAACAAAGGCAATCATAAAGAGATCGGAAGAGCGTCGTG
>Locus_39147_118
TGAACAATGACACAGATTATTATGCACCAATACATAGTTCAGATGCACAATAGCCTTGTGACGAACCTTCCTTCCCTCGTAGGGCACATGGTGGGTGTATTGCTGTTTCACTAATGAG
>Locus_39146_107
AAAGTCAAACAACGGTACATCCAGTCGTCGATTGAAAACCACCTGGGGTTTTTAAAACAAAATAAGATGAAATAAAAGAGCTGCAGCATATTGTCTGGTGTACCTTG
>Locus_39145_101
TAAAAGGGTACACACTTGGTTAAGGTTACGCAATGGTTATGTGTCCATCCGGTATTAACTTAACTAACAACAAGTGACGCAATCAAATGATGGCACAAGCA
>Locus_39144_119
AGAATTTTATATTTGGTCTCAAAATTTTTTCTGTTTCAAAAATGATTTACTTTCTTTATGCTAGTGTTGCTGTTTCTCCTTCCAGCATCTTTAGAAACAGCAATATAGCAAATTTTCTA
>Locus_39143_92
GTACGGAGAGAGGTGCCCCGATAACTCAATGAGAGTTAGATAAAGTTTCACACCATCTTCATTCGTACCTAAAATAGTTGTAGACGTGGCTC
>Locus_39142_123
AGAATTTATTCTGGTACTACACTGCATCCAGCATTTTTTTTAAAGTTAAAAAGAAAAGTGTGTTGGATGATTAAAAAATAGCAATCAGTAGTTCTTCTGAGATCGCGTGATGTTCAAGGAACC
>Locus_39141_136
GAAACAAAATTAGATCTTATTTTCACAAACCACAATGACATACATATGTATGTCTATAGCCCCAAATGTAAAAGGTGAACTACTTTTCAGATGTTTAACATGTATAGCCTTATAATAGTGTATGTTCTGTAATTTA
>Locus_39140_129
GACTTCTCAATGGACGGACGTACACGTGAAATAATTAAGGGGTGTTGGGTTCATATATGAGACCCTCTGTAGCCACTCAGGACAATTTAACCATTAACTTGGTCACCTTAGTGTAGACTTAAGGAATGG
>Locus_39139_155
AAAATTAGTTTGTCAGTTGTCTCGGTCACAAAAGCAAACCTCTCCCATCTTTGATTGGTTGGTTCATGATTCGTGTCTTGACAACATCAGCTGGTGTCCCCATGAGAGCAGCCACAATACCTGAACAGGCACTAAACATGTCATTTAGACTTACT
>Locus_39138_104
AATACAGACTTGGATACAGTTTACAAATAAAAATTAACTGAGTGTGCGTGTTTAAAATTTGAACAAATATATACTGCTTATGCCAACTTTGAACAGACAAAAAA
>Locus_39137_109
ATGTGCTGCGAGAAGGCTAGAAAAGGTATGTAGTCAAGATATACAGTCACGTGTAACTCACGACCCTGCTCTAACCGCATATACCTGTGAGATCGGAAGAGCGGTTCAG
>Locus_39136_190
TATTTACGGGTGGAAATAAACTCGATTTTCTTAAAGCACCCGTGATAATTTTCTGTCCGAGACAAAACTGATTTAAAGATGAACTTTTATAACCGTTGTATGTCTTTCCCTAACCCTAACCTTGTGATAAGTCTCCTCCCGAGACAAAGGTCACCTAAACCAGTGCTTCTCAAAGTGGCGGGGGGGGGGG
>Locus_39135_130
ACCTTTTGGACCAGGATTACATTTCCACTTTGGCTGAAAAGCTTCAGTTAAATAAAGTTTACAATATGCAGGACCAATATTTACTATGGTTTGAGGCATCCCAGCAATAAGATCGGAAGAGCGTCGTGTA
>Locus_39134_229
CGCACCGGAATTACTTCGGTAAAAAATATTGCAATTTGGCGTTTACTTCATTGACACCAGGCAATGACAGTACCGTCTTGTCACCAATTGGGCTATTTAAGAATTCAATATATTTCTCTGTAGTCGTTTTGGGTACACTCCCTGTAGTCTTTTCGTTGAACCCAATTAGCTTATCGTTGCCAATATCAAAGAACATTGGCTGGCCAGCAGTACGTCCGCTCACTAAATC
>Locus_39133_105
CCCTTTAGTTGTACAGATTCTATTGATAGTATGTTTACTGATAGATATTACAATAGAATAGAGTTGAAAATATAACAGATTCATCTGTTAAGTAACCTAAGTAAA
>Locus_39132_241
AAGACCTCACATATAATCGAGAAATCTCTAGGGTATTTAATTTCAAAATGCTGAAGGTATTATTGTGTCCTAGAGACCAGTTTCGGCTGACAGAAGATGAGGTGAGCTAGTCCCGCTCTAAAAAACTACCAGTCTACGATAGAAATACGTCCATGTAATGACATTTGTAAATAATGTTGTGTATTTTTATCAATATTATGAGACTTGTTCAAACTGTTTGTAAAGCGCAGTGGGCATAGCA
>Locus_39131_126
AAATGTTTTTGTAATTTTGACACGTGTCTTATAAAGACATTATCTTAACAGAAAGTGATGACTGTTGTATCCTTACTCCTACTGAAGGAAATATACATGAAATTCACCCAGAAACCAAAATGGCAG
>Locus_39130_206
TTTTTTTGTACCCGTCTTTTTTCTAGGTCTTTGCTCGTATAAATGATGAAAGAAACCGACAGGTCACCTTTACAAAGCGAAAATTTGGGCTGATGAAAAAGGCTTATGAACTAAGTGTCTTGTGTGACTGTGAAATAGCCCTCATCATATTCACCAGTAATAACAAGTTATATCAGTATGCCAGTTCAGACATGGACAAGGTGCTC
>Locus_39129_179
AAAAAAATCGTTTTAGATTTGAGAATACATTTTAGCCACCTAAGAATGAATGTTTGTCAAGTTTTTGTATTTTTACATAACAGTAATCTAAATTTCAACTCAGAATGCTTCAAATATTCATTCATGATTTCATTTCTAACTCCTTTTCTATAATTATTCAAAATTTCTGCTAATGTCCA
>Locus_39128_240
GACTAAGTGAAACAGTATGGTGTGTCTTCAGTGGTATTCATGGAGGGCCACTGTGACATTCCTATGATCTATTTAATGACAAAAAAGTCTGAGTGGATCTTGCTGACAGCGGACTGCAGTTCAGGAACATATGGAGGTCACTCATGTGATACTATGTCAATGTGGATTGTGTAAAACAATAAAAGATTACCTTCATATACAAAATTGTTTTATTTTGCCAGATCGGAAGAGCGGTTCAGC
>Locus_39127_124
AAGTGAAAGTAAGGCAAGTCGGAACTGATTTCTTGTCCAAGGTGTAGCCAGATTTGATCCATCTCCAGGAACAGTTTTGTTATTGTGGGATGAGACATTCAATAATCACACATGACTCTTAATC
>Locus_39126_161
TTTTACTTTACAAAAATAAGAAGACTAAATACCTGTCATTTCTCACCCATTTGAAAATATGAACCGGAACAATGTCAGAAACAAGTGGAGTGACTTATCAATGTGATGACGATATACAATTCTTACGATAGCAGGGCTCAAAAAGTGTGATATGGTCTTTT
>Locus_39125_101
GGTCGTTGTAAATTTGTCTTTTTATACATATTTTTTCCAAATTTTTATACCGTCAGCTGTCTAGTGTCTAAATGGAGCAACGGGAAAGGTGTAGTCCAAAG
>Locus_39124_117
GCCCCCGCTTACCAGGTACTGGTCGTGGCCTTCGTGGACCACCACTTTGAGAAGCACTGTGTTAGATCCTGTATATTCACAACTAAACTAGATCATTCCTTACATGTAAATTCTAAC
>Locus_39123_107
CGGTTTTGGTCTTGTGTTGTGGTCGTCACTTTATTGCTGCCACCAACATCACAATGCCGAAAATAGCCCAACCAGATAGGCCGGGGCACTGCAACTCCACCTCACAG
>Locus_39122_153
CAAAATATTACTGGAACAAATAGAGACGTAATATTCTATAGCCAGACATAATTTGATACACTGATCACAGCATCCTGGAAAACATAATTTATTGATGCCTCATTTATTGAAGGAGAAGAATAGAAGATTTTGTTGATCACCGTGATATAGGAA
>Locus_39121_94
GGATGTGCTGCGAGAAGGCTAGATGGCGTGTCGCCTTCCTTGTTACCCCAGTCACCAAGGAAGTTCAACCAGTTGTCCTTTCCAGTGTACTGTC
>Locus_39120_130
CTTGATACAAATGAAAACGATGTTACTTTTGTTAAAACACTGCCACTGTCTTATTGTCATAAAGCTGTGTTCATTCTGCTAATGCCACCGAGATGTGTGAATTACACTGTGTGTGTTGTTGCCCTGCAAT
>Locus_39119_159
TCTATTACATTGACAATTATACTGGACAATTCGTCTTCACAGATTTATTGACAAAACCTCAGCACCCATGGGAGCCATAATAATCAGATAATTGATCGCTGGTCTTTGAGAAGTTGAAGAAAAATCACCCTTTAAAAGTTGGGAAAATCTCAATTTGCA
>Locus_39118_138
CTGTACATGTAAACCTAAAAGTTTTCTGTACAAAGCTGATTTTAAAAAAGACCATGTAAATTATTGTAAATCAGTGGTTTCAAAATGCCTGCTTGTGTCCTGTTACTGGGCCATGTAAGCAAGAGATCAAAATGCACA
>Locus_39117_96
CTATCTCAACTCATGTCAAATAAAGGCAGGTTTCATCCACTAATCGTCTCCAATACAACTAAGGCTGAAATCGTAAGTGTTGAGTGCAAAGTGTTT
>Locus_39116_110
GACCTAAAGGTACTGCTTGTGGGTAGTGGCGCTACAACGTCGACTTCAAATCAGAGATAAAACAAAAGCGTGCAATCGTCTGCTCTACTGAGCTTTCTTCGACGACTTTT
>Locus_39115_144
GTATAACCCGACCATCTACTTTACAATGTTATTAATTAGCTTCTTTCGTAATGTTGTATTTATAGCAATAGTTCAGTTGATATTAATTATAGTTCTTAATAATCAGGATATCAAGTACTGTCTACGAGAAAGTTATGCATGGAA
>Locus_39114_130
CTGAAATTTAGGGAATATATACTCTGTATTATAAAAGTATTGGATATGTTCAATATAATACGCATAACGCGACTGACTAACTTTAACATTTACGGACTGAACTTGACTGAACAGATCGGAAGAGCGTCGT
>Locus_39113_95
CACGTTCTTTCCGTTGTGAAACGTTGGAAAGAATAGTCAGCACAGCTTCAAGCTACTCTACGAACTTGTCTAAAAGTGAAAATAATGGATTTATG
>Locus_39112_125
GAGGCGTACTGTCCAACTTAAGAGAATTTTAGGACCATGTCCTTATTGTTTTAAAAATATAGTAAAATATCTAAATGGTTTCACTTGTTTAAGTTGCAGGGTCAGTTACTCTGTTAGACATGATA
>Locus_39111_124
CGAAACATATCAGACCCATTGTTGTTTTTATACATTATATATTTTTTTTACAATCAAAAGATATTTTCATTCAAACATTGCATGAGATTGAATAAGTTCTATATCACAGTCTGCATGACAAAGA
>Locus_39110_141
GAAATTGTACTGATCATTCTAGTCTAAGGACATGGAACATTTCTCTGATTGATTCAATACCACCTGGAATCTCATCATCACTAAATGCTTCATTGTCACCATCATCTTTCACAACTTCCAGTTTTTTCAGTTTCTCAGCTC
>Locus_39109_95
GCGAGGTCATTACATTCTTATCTTGACACTCATTTCATTCTGCCACCTATTTTTTAAAAGTTAAAATTGGTTATTAATCTGATCATGAACAATTT
>Locus_39108_93
TACGGTTAAAAGGTCGGTGTGTAAAAGTAGGCTATCTATATATATACTTCATTAATCATCAGTTGTGAAGAACTTATGAGCGGAGGTTCAGAC
>Locus_39107_93
AGTAAAACCATTGTCACTACGGTGTTCCACTGAACTATGGAGGCGCTCTGCTATGGCAATGTATCATTTTGGTAACAGTGATGCCACAAGGTG
>Locus_39106_161
CATTTGAGCACAAAACTCCCCTCACAACAGGAGATTTTAGTTTGTACAGCTCAGCTGGTGCCCGATTCACTAAATGGAAAACTACAATTCTGGAGACGTGATGTCAGTTAAGGAGTCTTATATCGAAGATATTGAAACAGCTGTGGTTTTCCCTGGTCAAA
>Locus_39105_107
GAAGTTTTGTTTTCCCACGTATCCACACAGATCAACAGTTCTATGCAAGTTTTTAACACTGGTTTACACTGTGGTTGGAACTTCAAATGTGACAAAACCATTTGTAG
>Locus_39104_120
GGGATGTGCTGCGAGAAGGCTAGAGCCTGAAGTTTTACAAGACTAGAGTTAGAAGATTCATGAATTAATGCATCGCATGTCTAGTGTTCATACACGGATGTACAGTTTTTTTAAATTTTG
>Locus_39103_99
TTTCCTCTTTGTTCATCGACGATACCTTTTTCTTCTTGATGTAACCAAACAGAAAGACATGAGTGGATTTTACAGATATTTGTACAGAACTACTGCAGG
>Locus_39102_135
AAGGTCTGGACAATAAATATGTTCAGTTGTTTGTTTATTACATTTATAGTAAGAACAAGAACTAATTTAATAAAATCTGATTACACTGCATAACACCAAACAACTTTGCAGTTTTTACAACTTATTTCTTGTGCA
>Locus_39101_96
CTCTTATACCGGTTTAGAAAAGCAAAGGCCTTATTGTTCTGAGAGCACGGTTCATATTCAAGGTACGACCCCGTCGCCTACCTACCGTCCGCTCCC
>Locus_39100_144
GAAGGTGTCTTGTTCTATAATTTTTCCGTAACAGACGCTTGGCTCTCAAATGGCATCCTGACAAAAACCCAGACAACAAAGATGAAGCTAAGAAGAAATTCCAGGAAATTTCTGAAGCCTATGATATACTTTCAGATAAAAAAA
>Locus_39099_132
AATATAAATGTTATGTAGTGACGAATGTATATTACGTCCACCCTTGCCAGAATAAATGTCGTCTGATGTCTTGGGCGAAACACTTGTCCAAATAGGACTTTTTATTTTTGTATTTGAACATTTCTTTTTTGA
>Locus_39098_101
TCTCCTACATCTCCACGGAATACACTTTATCAACCTCCCTAAATAGATCCTCTGTCTGCAAGTCAATGTTAACAAGGAATTTAGACACACTCTTTCAAAGG
>Locus_39097_138
ACGGAGATGGTCCTTCAGTTAATGGGACGGAGCCATCTTGTTGATTGCATGTGTTGTCAAATATTTCTCCGTGATATTTATGGTCACCCACACATCAGATTGTTGTTCTATGGTCACCCACACATCAGATTGTTGTTC
>Locus_39096_143
AAAAATAGACGACAAATCAGTACCTAGGTAACTACTGGAAGGAGGCATGAAGCTTTGAAGCCTTACTAGTGCACATGTCCTTTCTTTTTCTTACTTCGGTTGTGTGCGAGTTTGTCAGCTGGGATGCCCATGTTGTGTTCTTT
>Locus_39095_131
CGACGGGGACAGTTGTATGCACAATAAATACTTATTCTTTGGGCGTCTTGCATATTAACAGCGAATGCTTTCATTGAAGGCTTGTATTGTGGGGTCGAAAATTGTTATGAAGTTCTTGATGTGTCCAGAGA
>Locus_39094_109
ATCTAGACGGGAGGAAGGGGGTTAATTTATTGATGATACAGGATTAAAATATTTAAGTTAAGAAGTGTGACTCACTTTTAAAACAACATGGACCAGACCAGTGGTTCCC
>Locus_39093_102
CGAACTTAAGTTGTCCCTACTTTCAAGTTGTTATTCATATTTGTGCCAGTAGACTACATACATACTATTTACTTATATAGTCAGTTTAAAAAACAAACCCAT
>Locus_39092_92
CTTTTCGATTAGTGAAAAGATAATTAAAAATCTTTATTGTCGAAATGTAATCCTCTCCATTTATTTAAACATTCATGCAGGGGCACATTATT
>Locus_39091_140
GAAAACTCTCAACACCCGCGTGCACTTGTGTGTATCATCTCCCATGTACTTGTCATCAGAAATCCCCAAAGCTACATATCTGTCACTTGCGGTGTCTACAAGACCTCCCAGTTCAAAATTGATTGCTTGGTTGTCTCCAG
>Locus_39090_122
TTTTTATCCCTATTGTCCCATTATAAAGCGTATCGAATCCAATGCGTGCTCGACTGCTCGGCCTTCTCCTCATTCTCACCGTTTGCCCTGCAACGGAGGGCAAACCGACGGTCAACGATCGG
>Locus_39089_85
GAACTATTTTGCCGTTGCAGTTTTCTGTAGTGACGGCGGCACACTTGTTTTTGTTACATGCTTTGGGGAGGCAGACGATGGCCTC
>Locus_39088_84
AAACCGTACCTCAGGACACTTGTACTATGACATATCTGAATAAGTGCAGCATATTTTGGCATGGAGTCCTGTGAACATGATACT
>Locus_39087_106
CATCCAGTGAACTTTAAAGACCAAGTCTATAATGATTTTTTGTCACGTGATGATGAATAGGTATGTTCAATCTTCGATCTTAAATTGTCTTGACAGACATCACCTC
>Locus_39086_135
AACGGAAACTTAACGGTTGTTTACCGTAGACCGCATAACATTGTGATGCTTAAGAAAAAAAGCGATAAAGTACAACTCCAAAATGAAAAATTAACTTCTATAAAAACAAACTTCATAAAACATGTTAAAATGCAC
>Locus_39085_101
GTTGTACCATATTGACATTGTAGTTAAACTCTTGTCATTAGAATGGTTTGTGTGTCATTGTCTTCAAATGACAACATGGTATAACTGTAACATCAATTTGA
>Locus_39084_98
CGTACAGCCCTAGCTCTCGAAACTTTTAGTTTTTCAAATCTGCGACATCGATAACACCACGACTGTTTTTGTCGAATACACGAAATACTTCTCGTAAT
>Locus_39083_124
ACGTATTTGAAAATTTAAAGTACAAGGTATCACGGACATTTTACAATAAGAATTGTGATTTGTATCATTTACACACACAATTAGAGATAGCACTGCCGGTACTATTTTAATCAAATTATCTTTT
>Locus_39082_103
CGACTTGGCGAGAAGGCTAGATAGCAAACACAATCAATGGAAGTGATCTTCCGTGTGATTCAGTGGAAAATTTCTGGCTTGTTAGATCGGAAGAGCGTCGTGT
>Locus_39081_93
AAGAACATGAACTGCCGAAGAGGTCTCCAGATCATCATACGACGACGGATGGTGTCGAGGGGATAAGAGGCCAAACCGGCAGCGGGGGGGGCG
>Locus_39080_140
GTTTCCCTAGTCCCCCTTAAGGGTTTCGGCCACAAACAACGTGCTGGGCTGTGTGCTTGGAGTCAATCTTCACGGCGACTGAAGGCTTTGACTCGTACGGCGTCAGCACGGTTATGTTGGCGTCAGTGAGATTTTTCAAA
>Locus_39079_145
AGACTACACTTGTATGGTTGTCCTTTTTACTGTATAGTCTAAATGGAATGTAAGTTGATTTTCTGGTGTGAACATAACAACAACAGGAAAAATGTACAGTCTAAATTATATATTTTATATTTCTTTATCCACCGTCGTCTTTCCC
>Locus_39078_139
CAAAACTTGTTGAACTTGCTCAGAAAGCTCTTCATCAAAGGTGAGTTCTCCAGCTCTTTTGTTCATATCAATATCAGCCTTTTTGCAGCAAAGGTTGGAATATCTACGACCAACACCCTTAATTGAGGTAAGAGCGAAC
>Locus_39077_105
GAAAGTCGAACGAATCGAGAGCCGCCCAAATAAGCTTTCGACGAGGTATCCTCGATTGCGCAATATCATCTTTTGACTTTTCAAGAGGGATGCTGTCTCTTTTTA
>Locus_39076_115
GCTGGAGTGAGAGCGGGTTTCGGTAGTCTACTGTCAGCAACTACACACTTACACAAAATCAAGCACCCAAATAAAATAAATAACCAGTTAATTTCAGTTACCTTCATTTTAACTT
>Locus_39075_125
GTACCGGTAGGTAATAACCGTCCAGTAGAAGCTATACTAGTTATATTTACATTTGTACTTTTTTGTGATTGGAGATTTTAATTTACAATTTTTAAAAATTTATTACAAAATGTAGGCCAGGCAGA
>Locus_39074_89
TTAATGTAAACCATAGATTATAGTATAGAAAGCTGTAGACAGTATTTCCTCAACTTTTAAATTACATTTGGTATCTAATATCATATCTT
>Locus_39073_138
GATATTAGAGATATTGTATCATTTCTCTTTGAGTCGAAAATTATAACACATTGTTTTCTTAAATATATCATAAAACAAGTAGACAAAGTCATTTGTTATATTGGTGAGTCAACACTAGAGTCAACAGTCAGCGATGAC
>Locus_39072_179
AAAAAAATTACGTTCCCGATGTCAAGAATGCACTCAAATTAATTAACTAGTCAAGAGAACTGCAAAAGAAAGTTTGCACAAAAAGTAAGATATACAATTTTCACATGGAGATGTGTGTAGAAAGGGAAGAGGCAGAAATATATTCCAAGTTAAACTTGGGCCAAAACTTGTAAATAAAA
>Locus_39071_174
GTTGTAAGATATGAATACAACATTGTCCTAATAGGCTTTGTGAGGATGTGTATTTTAAACCGGAACTACATTCACCGTCATTATTTGCAGATCGAGAAACGTCATTATTTGCAGATCGAGAAATCCACGAGAAATTAAATTATTTGTGTGTGTGTGTGTGTGAGATCGGAAGAG
>Locus_39070_95
CTGCGACAATGTGTATGTTAACAACCTAAACCCCATATAAACACATACACATTGCATTACTACCTGACTACCTGGACAGGGAGTTGGATACCCTC
>Locus_39069_204
GGTGAGGTGAATTAAATCAAATCTTCATCTAGCAACAAAACGGATTCAACCTATTCACCAAAGGTATGAATGATTCTATAAGTGACATCCAAAGTCAATTTCAACTTGTACTTATTTATTGTTTTTGCTCACTCATTAGCGTATATTATTATAACACAGATCTGGATAACTCGACTGCTGCGTTACAACTACCAGCATTAGCTC
>Locus_39068_143
CGCTCAGGTTCAGACTAACCCACCCAACCAGGAAGGGCTTCAGCTGCAATTCTTGAGGCTTCTTCGTAGGCTTTAAGTCCAAGATCAATGAATCCTTGTCTGGATTGTCCAGGGGTGAATTCGGCCATGTAACGGTAGTAAAT
>Locus_39067_160
ATTATTAAATCTACAATTACATTTGTAATACTTAAGTATTGTAAGCTATTACATAATTGAATGTAAAATTTTAAAAGTGCATTTATTTATAAGAATGAGCCCTATCACTTAGCTTTATGTTAGGCTGTTTATACAGAGGTAAACAGCTGGAAATTAACCA
>Locus_39066_95
ACATGACACTTGACGCACGTCACAGTGTAATAGGTGAGACTAGGGACATGATAATTGATATNNNNNNNNNNTAGACGCATGTTACAGTGTAAGAG
>Locus_39065_116
CTTTTTCGGAAACATTGTTGAGATGGTTTCCTGAAATAATGACGTCACGCCACAATATTTTATGGTTTTTGTCAAATGGACGAGCCGGTAACAAGCCCTATTGAATCACTTGCCGC
>Locus_39064_257
AAGTTACCCTTGTAAAAGAAGTTGTAAGTACGACCATGACGCCACTCAATAGTGACCATGACGTCACTCAATAGTTAACATGCCCGCTCAACAACAAACAACACACGCTTTCCGGTTATTTAATTAACTAGGGTAGGACAACAAAATCCAACAACAGCTTGAAAACATTCAACGTATTTATTCAGAATTTAAAGGGAATCAATTAATTAAGAATGTTTAGTCGGTAAAACATATTGAGTCTTGAGTAGATTATAAAA
>Locus_39063_99
TACTCAGGTGGGAGTTATAAATGTACCGAGAAAATTTTCTACACGTGAATCTTCTCTTCAGCTCTGATTTCTTCAAGTAAAACATTTTATTGCACGTCA
>Locus_39062_84
GAGGATACTTTGAAAAACTGAACAAAGAACGAGCTGTATATTTCTATAATTACAGTGACTATGTCAGAGACCGTTGCCTTTTCA
>Locus_39061_255
CGACAAAGAAAAAATACAAATCTATGTAAATCTCTCACATTGAAAAGAGCAAACACTGTGAAAGTTTAACAGAGAAACTTTGCCACAGGTTCAGGGCCACCAGAACTGATCGTCAAGTACGAGATCTTTCTTTCTGTTTATCTCAGCTAACATTCTCTGAAAAGGCCATTGGCAAACTTTTGGAAAACTTTCAGTGCTATGCAGATAAGCTTGTAGACAATGATGTGCATGGACACTTCTGTCAAATCATAAGTA
>Locus_39060_143
CCGGGTACGTCAAGAATTCTAGAATAACATAGAGAAATAAATTGTAGAAAAAAAATAGCGCTAAATTCAAAGGTGGATGTTCAGAGGCCCAAAGGAGCTTAAAATTTAGGGCCCTGCCATGTGTTTACAAGACTCTGGTTAAG
>Locus_39059_124
GGGCCCATATCGTAGTTGTTAAAGAGTTTAAAATTACTGCTTTACATTGGAAGTCATACTTTTATATGTAAGTCAAACCTGCTGAGTTATATGTTAATATATGTCTTCAGTCGTAACATATTTA
>Locus_39058_92
TGATATCTGCTATTATGATTTTCTGATTTCGAGTATGGGCTATAACACTAAGAAACCAAGGGACTATAGACGATAATACTAAAAGACTAAAG
>Locus_39057_97
GTTACAGTTATTTCATTAAATAAACTACAACAAATGCTTCATTTAGTATGTTAATTGGTATTACATGTATATACGAATATTTTCTTGCAAGGACTTG
>Locus_39056_120
AAAGCTTGAGTGGCAACCTAGTTTAAGCGGGTGATGCAGAGTCTATGGCAGAAGATTTAGTTCTGAATTTTGACCAAGCAAACCCTAAAAAGCCCTCCAATAGATATTGTAGCACATTAC
>Locus_39055_96
GTAAAACAATGTATTACAATTCCTGATGAAAAATCATGTGTGAACCTAGCATTTCCCAACCTATGCACTCTAAGGGGCAACATGGCCACTTAAGGA
>Locus_39054_130
TAGTCGTGTCAACATTGATCCCAATGATTGGCCCCAGGTCACAAACAATTAAGGTTACAAACAACTTCGAAATTTTTTGTCCTCGGGTTATGAATATAGAAGAGAGAGAGAGAGAGCAATATTGAATGTT
>Locus_39053_122
TTTTATCCCTATTGTCCCATTAAAAAGACAGTTAGCTTTCTCTATTGTGTTATGATGTATCCTCTGTCAGCAAAATATTGAAGGAAAATGGAAACTGTTAATATTCATTTTGTCAGCCATTG
>Locus_39052_101
TGACTGTAATGAAATGGGACAGTGAACAACCAAGATGTGGTCAAATCACCATAACCTTAGTCAATAAGGACTAACACATCTTAAATGTGTGCAATTTAATA
>Locus_39051_104
CTTTCGTTTTGCGTATTTGCAGAATTATACATTTATTCTCTATAGTCACCAACCATGTGACTTAGTTAATGGCAGGTGCCTGAACACCTTAATATCGTGCAAAG
>Locus_39050_126
AACTTCAACTTCTTAATTATAAAACCAGTTCTCCATATGTTTGTCAAGATTATATGTTAATCAATTTATATATTGATCAATACAATTTGTTTAGCAATTTGTTTAGCAACTATGATTCCTCTATTA
>Locus_39049_114
GTTGACCATATATAAAGTTAGAGTTTTAAATAGCTCATCAAAACTGGAGTTGAAGATGTACCCAAGTGAAGATGAATTTGGTAGCTTGGATTTATTTTTTGGACTTTGTAGATT
>Locus_39048_253
GGGACTGGTGGTCAAAGCCGTGAGATTGAACACATTCCCATCACAATCACTTACACAATAATACTATTAGATTTATGGAATTACATTAAAAAAAACAACAACAACAAATTAGTTTGCTCCTTCATGACCAGCGTTGTCATCCCTTAAAAAATGTGGGCGCCATCACTTTGATTTATCCAATCTCATGAACCTGCAATTATATTTATAGTAGATGAATAACATGTAAACAGCTTATGAGTGAGCCTGACAGGAC
>Locus_39047_110
CGGTGGCCTTTCGAAAGAAAGAGGTAACGGTGGAACACTAGGGACGATCTCGACTTGCACGTCAAGACCCCTAAGGGAGAGCGAATCTGGTTCAGAACCAAGAACAGCTC
>Locus_39046_108
ATAACGGATTTGATATTCTCTTTATTATTTTGATTCATGTTTTAAAAAAAGCATTGATTTGACCTACTTGTCAAAATACTTAAGTTTTGATTGTAACACTGGATTTGT
>Locus_39045_180
ACGGCTAACTTATGGCCTACATTGTTACTGGGAACGAGAAAACCTAGAAAACGATAGCGTGATGGTGGTGCATGAGTTTCGATATCGATCGGTCGATATTTGCCAACTGGATGAGTGTGAATACGCGATAGATAGGTATCGAATAATTCACGAGCTAGAGCAGTACTCGCCATTTGAAAA
>Locus_39044_95
ATGTGCTGCGAGAAGGCTAGAGACATCAAAATAAACAACTTACGGGTGCTTCTGGACAGTCATTTTGTATGTCATTATTTCATGAAGAATTTTGA
>Locus_39043_126
GGTTTGGATGAACACGAACAGTGAATGTCTTGTTTCATCTGCATGTCATACATTGATGTCATACCTAAGTGTTACATATGCATGTCATATCTACATACCAAAGATCGGAAGAGCGTCGTGTAGGGA
>Locus_39042_118
GAACATCTGGTATTCTGTATTGACAGGACACATTTCAGTTTTTCAAAACATCATTTTATTTTAGAGATACTTAACAATGAGATGAGACTATATTGCTTGTTCAGATACTTATATGTTG
>Locus_39041_261
TTTCACTACAGGTCCAATCAACTAGTTTAATTTAACAAAACTATAACTGTGGTCATTTGGTAGTTTCAAACGTGGATGGGGAAATGCATTTATATACATCAGTCAGAAAAGCAGAGAACCAGTTCAAGGCATGGGAGAGAAAATTATGCAGGACTATAAACCAGTGTGAGTGTAGACAAAGTTTAGAAGGAAGTCCTCGTCATTACGCTGTCTTGTTTGTTTACCAAATTCCGGTGTGCATGGTATTTATGGGAAGAGTCC
>Locus_39040_128
CGGGTCGAGTTGTCTTAGTTCTTCATGACGACTGTCGTGAGAGCCATCTGCCACAACCAGCCAAACCTGGTGAAGAACATCGACGTCAAGAAGGCTCACGTCCTCGAGATCCAGATCAACGGAGGTAC
>Locus_39039_140
AGTGGTTGAATGTAAAACAATGTTGTAATTCACCAACATCTGAATGCTCTCTTTGTGTTACAAGGTTGTATCAAGGACAGTCCAATCCATAATAAGTCATGTTTGTGTCCAGGACCGTCCAATCCATAATAAGTCATGTT
>Locus_39038_124
CCCATTAAGTTGGACCTCTTGGGGTCGGAAGTGAAGGAGTTCTCTATTCTGATCCTAGGTCCGCCAAACAACCCGGGTTCTCAAATCCTCCGAGTCACAAATTCAAGATCGGAAGAGCGTCGTG
>Locus_39037_276
AAACTTTTACCATTTACATTAACATAAGGACAGATAAGGTATTTCGTATAACATTTAAAATATTTGATTACTTTAAAATACATAACAATACTACAACGAACTGTATTGTGGGGCACTGATCCTCGGCATAGGTCAGAAGATAGTTGAAGTTGCCCTGTACTCAATGTTAGTTACAAATAACATATTATTTATTTGAGCCTCTACATTCTGCACATTATAACGCACAAAATTACCTACGATTTCAGGCAGATAGATTTTGTTTTTTTTAAAGGGGGG
>Locus_39036_116
TCCTTACTCCTAATTCGTGTTGTGTCGGACTTATAAAATGAGTCTAACCCCCTTAACACTTACTGAATTGAATACGTGGATAAAACTAGATCAGCTAGATCGGAAGAGCGTCGTGT
>Locus_39035_211
TCTATTGTCGAAAGAATTTATCATCTATCGTAATCCTGGGTTTAAAACAATCCCCAAAACCAAAGACAGCTGTCAACGTTGATGTAAATAAGCTGTCAGCGCTGTCTCAATATGGCAGAATAAAATAAGCTGTCAATGCTGCCTCAACATGACATGGAATAAAATAAGCTGTCAATGCTGTCTCAACATGACATGGAATAAAATAAGCTGT
>Locus_39034_117
TAATGGAGGTTGGTTAGTGTTTTCACGAGATTCCAAGTTGGGGAGGAGGAAGCTTAGATTCTTACAAAAGCTTTGTTGTGAAGTATGAACTTGACGGTGATACTAACTTGAATTGGC
>Locus_39033_112
AATCAATACATCCATGTCTCTACAATCGACCGAGAACACATCGCTGAACACCCATATTACAGTCTGTGTACAAGAAATGATCTTAGTTATGTAGGTACAGAGATGTTAGCTG
>Locus_39032_102
GCGGGAACCAGAGGAATCCTCATGCTGAGATGCGATCAAGGAGAGCCTTTCTATCCTTATCGATCTTCAACTTGTTGATAACAACTTTGGAAGGATGAATTC
>Locus_39031_90
GTTGACTGTCTTTGGTAGCACACGATAGAGATAACTTGCTGCATTTTCATTCATTATGCACGCTCGGCTGGCGTACCGATGGTCACGGGT
>Locus_39030_114
GTTTGTAAAGTGTTACCGGCTAAGAAGGGATTCTGGTATTAACGTCACCCTGAAGACGAGCGATGATAAGGACATCACCTTGCCCAAGGAGATCGCCTTCATGTCCACCACATT
>Locus_39029_110
GAACCTAAGAAGTCGACGTTGAACTCGTGAATTATCTTCTGGCTTTTGAGCTGGGAAAAGAATAACTTCCTTAATATTGTAGTTATTAGAGAGAATCATAGTCAAACGAT
>Locus_39028_143
GTCTACCTCGATTATATCTACTTTACATTATGGGCGCTAAAGACAAAGTATAACACACATGAGCCTGCACAGTTCACTCAAAAACTCCTGAAGTGTTGCCCGAGCTTCTTTTACATTCGGCTCAGACCTGGAACATTTTTTTT
>Locus_39027_111
TTGGTAAAGCCTTTTAAAATAAAATTCACAACGATCCGATGATAGGTTGATTAATTCTTCTTCTTCTTGGTATGACAACTTACTATTTGATGTGTCAACCGTGGCAAAGGG
>Locus_39026_115
CTGAAGTAGGCTAACTTAAGACGATCTTGGGTCCTTTATGATGTGCTGCTCGTGCTTTGGCAATATTATCGAAGCTGCTTGGAGCGGGTGGTAAAAAAAAAAAAAAAAAAAAAAA
>Locus_39025_86
GTCATCGTATTTGGTTCAGAATGTTTTTGTATGATTTGATTAATTATTGCCAATGCCAGTAGCATAAACCAAGTCTTACAAAAACA
>Locus_39024_124
TTAACACTAAATTGAATTGTGAGAATTGATATTGCTTTGCAGCATCAGCTGATGGAGTCATCGTTCTATTGTCAACTATACTTGGTGCAATTGAAACTCAAAGTTCAGGCTCCAATTTATCCTA
>Locus_39023_134
GAAGAAGCGTGTTAATTAGCAAGCTACACGTCATTTAGTCTCGTGGTACATCGATTTGACCATTATTGATTTGATTGATAACATCATGTGCATGAGAACCTTCGACTTTACAACCAACAGATTGTGCTGTGCCG
>Locus_39022_100
CGAAATTAAAATTCTTAGCAATAGTACTGTCAGATTCTACGAACTCATTGCAGATGTATTACTCATATTTTAAACTTCTTCCTGCAGTGATCACTTCTAC
>Locus_39021_116
GTCGATTAGTACAGACATACTAAGGACTTGCTTGGACGCTGAACGACCCTTGAACTCAGTTAATAAGACACATGAAGTATGTGAATTTTTTACAAATCGGGAACATGTAACATTAC
>Locus_39020_117
GCAGGACGAACACATCGAGTAAAATTCTCTACTTTTCATCAGAGTTTTGCCCGAACCAGAGACTGACTTGGAGCCCAACACATGTGTCTCCAGCTTTTCACCCTTTTCGTGCCAGTA
>Locus_39019_101
AGATGAAATAGTAACGTGTCCAGTGCCCATCGCTAATTTCAGTTCAGAAGTTCCTTTTGTTCCTTATATTCACAGATCGGAAGAGCGTCGTGGAGGGGAAG
>Locus_39018_106
GGGGGGGGGGGGGGGGCGATAACTGATTACCTGTTCTCAGCATTTTTCCTATATGAAGATAAGTTCAATTCCTACTGACTTTTCTAGCCACTCAGTGCAATTCTTG
>Locus_39017_340
AAAAAAAAAACAAAAAAAAAAAAAAAAAACATTCACTAATCGGTTCTGCAATTGAACTCCAAGGAGCACCATCTCTTACTACGGCCATTGACGTCACACAAATTCTTGGCATGAATTATGAAGTAAGTTCAACTCTGAAGGAAAGACTCGCTGATTTCTCAATAAATATTAAATAATTCATTCTTTCGAAGAACGTGAGTTCAAAGTGAGACATAATTTATTCTAACCAGTTACATAAGAATGAAGGTTGACCAATGGCCGTCCAGGTCCATCATCTGACCACTAACTGGACATANNNNNNNNNNTCAGTGTCCATCATCTGACCACTAACTGGACATAT
>Locus_39016_302
GGATGTGCTGCGAGAAGGCTAGATCTTGTATTAACCAGTAAACATAACAAAAGTGATCACCTTAAACACCATTCCTAGATAACACAACATAACATGTCAACAGTTAACCAGGAGTAGAGACAGCACATTTCGTAATGAAGAAGAAATGTATATTCAACAAACTGATGCAAATATACAGGTTCAGTACACAAAAATTACAAAAGCACTGCAGGATGATCAAACAAAGGAAATGAACAAACCATTTACTCTACAGTACATGAAAGTGACACTACACAACATGAATAAAAACAATTACCCTGTTA
>Locus_39015_116
CCCATTATGAATAAGGAGACTGCGTATGCAGAACCTCAGCTTTTGGATAACCATCCTAACAAGACTGCTTCGTAGAAGTGCTGTATGACACTGGAGCGGAAGTCAATATCCTTTCC
>Locus_39014_121
ACCTTTGACTGAAATTTTAAACTTTGCGCAAGGATTGCAATGTCGATGTCGAAAACCAGGGTTTGGTCTACAAAGCGACCATTTCGTCACCCCTTCTCTAACAAAGTATGAGAGGTGCTGT
>Locus_39013_158
GCTTATAGGGCATAGCAATATTTAGTAGTTCGTGATCCACAGCAAAATGATGATCGTTCAAGCCGGTGTTCTTGTGGCAATGATGTTATGCATGCAAACCGTCATGGGACAAGTGCAACGTCCCGATGGTTGTATTTGCTACAGTAATGGTGGTAATA
>Locus_39012_194
ACGCACATAGCTCAGCGGTATTATTACTTACAGAACATGTTTGACGAAAGCAACCCCAGAACACTCTATGTTGGAAATCTCAGTGATAATGTATCTGAAGAATTCTTACTCGCCCTTTTTGGACAGATAGGAAGCTGTAAATGCTGCAAAATTATACACGAGCCCGGCAATGACCCCTATGCCTTTGTTGAATT
>Locus_39011_213
AAAAAAAAAAAAAAAAAAAAAAGTAGAAAATTTGTAGTAGCAGTTTATTATAGTTAGAGGCCTTAGAGTTACTATGACATGTCACACTGACATAGAATTATTAGGTATGAATGTCTATACTGTATTACTGTATAGTACTATATTTAAATTTAAGTAAGTACATGTAACATTATTGTTGTTTATGTTAATTGTTAAGACACATAATAATTCCGG
>Locus_39010_111
GGATGTGCTGCGAGAAGGCTAGAAAGTTTCACTGACAAAACAGTAATTTTGCCTGGGCAAGATTTTGTGTGGCATTACTGGCAAATTTTGATGGTTTGCTGATCCCACCAA
>Locus_39009_117
TATTTGTACTCTTTGTCAGGAATTTGTACTGAAACAGTCCGTAAACATGAGAAACAGTCGTATACATGAGAAACAGGCCGTAAACATGAGAAACAGTGATAAACATGAGAAACAGTC
>Locus_39008_112
CGACTTGGCGAGAAGGCTAGAGTAGTAACCCCTAAGTTTGGGTATCTCCCTTTTTGTCATTTTATTTGCCTTGATTGGAATAATAAGTTACAGATCGGAAGAGCGTCGTGTA
>Locus_39007_174
TATCTAGAAAGTATTGTTACGTCATGTAGAAATTTTAACCCAAACTCCAATGTATTAAACACATAATACATCACACAACAACCCATGCTACAATACTTTCCTCATCACGGCTCACACTTCAATATCTCTCAATGTAGCCCACACCAGACGACATCTTTAAATCTTCAACAGTTG
>Locus_39006_114
AAAATTATTACAGACTCAGAGGTCCCAACCTGATGGAGATGCAACTAACTCTGAAGTATTTACCACAAGCTGTTCCCAAATCGATGTTGTTTCCGTTGTAGTGGTAAACGGCGC
>Locus_39005_159
CCGGAAAGGTGGTTTTATTTATTCTGTCGTAGTATTTAGCACAGTTTAATAACCTTCACAAAACTTAGCTTAGAAAAGTCCTGAACATTAAATAACCAACTAATTATTGAAAAGTCTATTGCTGAAGATATCATAACAAAGATGGATGTGGATAAGACA
>Locus_39004_101
AAATTTCTGTGCGTCTTAGGCGACCTTATGATACAAGTCGTAGACTGATCGTGCAGTGTTAGTCCTGTCAAAGGGTTCTTCAATGTTTAAATGTTTCCACT
>Locus_39003_86
GGACTTCGTTCCCGTAGTACGTTTGGACATTTTGGTGTTACCTATTATCGGAAGTCCCTGAAGCAAGGGCATCATGCAAACCTGTA
>Locus_39002_178
TAATTCAACTGTAGAGTAACACAACTTACGTCATTACGTTGACTGCTCAATGCCGTCCTACTCCAGTCAGACTTCAGTGTGGACAGGTCTACACAAAGTCCCCGGTGGTTTCATGTGGAGCGGGAGCTGGGGTGGGGAGTGTACCGGATCCTTCACCCCACCCTTCTGACGCCATTTA
>Locus_39001_110
ACCCTCACGTTAGCCTGGCCCATCTCTTTGTGTTTATTGAACAGGGTTAGAGTGGCCCTGAAAAGACGCAACAAAACAATGAAAGTAAGTGCAAAATGCGAACAAACAAA
>Locus_39000_185
ATTACAAACTTACTTTAGTAGTGTTGAAAAAACTTTCAAAACTAAGAGTACATATACATTAGTAATAAACACATTTTCACAGATTAACATTACCATTCAATGGGTCTACTCAAAGCTGAAATGAAACATGTTTGCCATGGCAGAACTATTAGTACATGTAGTACATATTATCCAGGAACCTGGTT
>Locus_38999_101
GTGGTCGGTAAAACACCAGTCATTTTTTAAGAAATCCAAGGAATAAGAACAATAAAAGAAATGCAGAATTGTATGATGCTTCCTTGTCATTCTTTGCAACC
>Locus_38998_165
GTTTCGATATCCTTCTCAAGTTCTTTAAGCCACAAAACGAGAACGTCATCACATCATGAAACGCCTTCGACAGGGTACCTTAGATCGAAAAGCGGCTGATTTACGTGAAGTTCGTGATTATATTCATCTGGTTCGCGCTCCAAATGCGACGAAACCGATGGAAGA
>Locus_38997_107
GGCGAATATACTGTCTCAGATGACACCTCGGGCCTGTCCCCCAGAACTAAAAGACACATTTCAGAACTTGGTCAAGGTCAATGGAATACTAGTGATACCAGTGGGAA
>Locus_38996_137
GAAATGACCGTGGATTCGGTTTCAGGTGAAGTCCCTTTTCAGGTCTAAATCAGTGATTTTTAGTTTTCCCTCACACACCAAAGCTAAATGGGGTCAAATTATTATTTTTAAATATGGTTTGAGAAAATAGTTCAGCC
>Locus_38995_169
CACAACCCTACACCTCACATCGATGAACGTGACACATTAGATTACATGGCATGTAGCTACGTACAAACACAATAGACTACATGGCTATGCAGACACATATTTAGCTAATCATATATATATACACAAGGTATTGCATAGCTGAGCTTGGATGTTGTGTTCAGCGGACAAT
>Locus_38994_236
CTGTCGACGAATGTGTGGATTTGGACCTCGATACGCCCCCTACAACAGAGACAAACCTGGTCCTTTTACATTAGCCAGCTGCCAGAAAGTTGTCATGCATGTACAAAAACTGCTGTTTTCTGCCACCCTGTCTCAGAATCCAGAGAAACTGGAACAGATGAATCTCTTCATGCCTCAGCTGTTTACGGCTGTTGCACCAGGAACATCAAACAGGCTGCACGATCATCCTCAAATCA
>Locus_38993_175
AGGACCACAACTAGAGCGTAACCAGACAGGGTTTGTACACATGAAGAAAATTCATCTTTAAATATCCGTATTACGAAATCGTGCTGCTTGCTCTCGAACTCTTTTCTCATACTCTGCTTTGTCTTGCATGTAAATAGCGTAAGCTTCGGCTTGCGCTGGATCTTTTGGATTAGGC
>Locus_38992_228
GAGTTTAAATCCACGTGTCACAAAAATAAATATTAAATTTAAATAGAAATTGTTTAATTAGTTCTATAGCTTCAGTTGTCGTAATTACCCATACCACAAACTCCTAAGTTCAAGTAATCTCACAGATGATATTTTGCTTTTCCAGCTTTCATTCTGACTGTTGTGAGATTGAAGTACATAACTTCTTTCTAAATTAACAGAAAGATTTCAAAAAATTTTTAAAATAAT
>Locus_38991_148
CATTATAGTTTTGTAAATGTCGTTGGGTCAAAATACAATGTAGAGAATTGTTTTCATTTGCATTGGTCAGTTACATGTCATGTAGTTATTACAAAGGAAAATGTTATTACCCTTTAATCCAGCTGCCACCAACTGGTCCACAGCTCAA
>Locus_38990_160
TCTAAAGACACTACCTGACTCATACTTTAAAAAATTTTAATTTGTATTCTGTGACTATGCAGTTTTAAGCTTAAAAAGGCAGATGTTTTTGAGACTACTCGTAAATTAAAACATCAAGTAAAATGTCAAAAACTAAATATTTGTGAATGTGTGAACCTTT
>Locus_38989_108
GGGGATGTCGGTAGTTGGGGGGAGGGGAAATTCCCACCCACTCTAAACCTTCTTTATGCCACTGGCTTGTGATTTATGTCAAGAAATGTAAAAAGGCACAAACTTTTC
>Locus_38988_164
TTTTATAAATACTGTTGTGAGTGACAATTTAAGTATTTCAGCACAATTCAGACAATGAACATTATTAATTTTATCAAAAGGCACTTGAAAATGTAAGTTTTAACAACTTATGTACCATCATACAGCACAAAATTACTTTAAATTCAGATACTTTAATCAAGCAA
>Locus_38987_101
AAGTATATAAAGTCATAAAGTAACAATCGGAAGTCTACTTTCAACACCTTGTGAGACCTACTGTGTTTGTATGGTGCCAACACCAAGACCCCAATTTCCAA
>Locus_38986_101
ATGACAACGTTTCCAGTTGGTTTAAACATTATAACATTTTTAACATCATAAATATTCTTGGTCACAGTTTTTTAAAAAGAAATGTTAGTGTCTGATCTCTG
>Locus_38985_194
TTTATCCCTATTGTCCCATTAGAAAAAGGGCCTTTCCCTTACTGTGGACTTGATAAGCAGGCACCATGGGTCGCACTAAGGGTTATCGCATGGGTACGCGCTACCTGTTCTCTCGGGACTTCCGTGCCAAGGGTCCCGAGCACCTGTCCACCTACCTTCAGGTGTACAAGGTGGGCGACATCGTGGACGTCAAG
>Locus_38984_103
GGGGGGGGGTATTTTTTTAAAATCAGTACTGGGTTCGGAAGCTTTCAGCTTTGGTGGATTTTTTTTGTGTTGAAATAATTTGTGTTGGAATAATTTGTGTTGG
>Locus_38983_283
ATTTTAATTATGTACTGTACCATATGTTTGAACACCAGTTAAATCCCCTCGAAAAACTAAGAACGTATAAAAATAAATGTAGACACTTTGAGTGGATAAATCTCAAATGGTGGCTCATTTAAGTTTAAAATAGGGAAAACTACAAACATATGCCTCATAAGCACATGTTTACAGGTTAGTGGACAAAGTTACAGTTAACACAATGAAAATTCCTGTATATCCCGCGTCGCTTGGTCGTTTGGCTATTTTAATTTTTCATTCAATTCACTCTCTGCTGACATGT
>Locus_38982_271
TGATCTGAGATTTCCTGGGCATCTACATTATGGTGGCACATCTCCCAAAAGTGCTGGAGATTTTAAAACATTTGCAACTTCCGATTTCTTACTTGCTTGTTTCATAACTTACAAAATTCACTTTGATGAGGATCGTATTTAGGTTTATCATTTATAGTCAAGTCACGAGTTATGTATTTTATGTAGACCAATACATGTGCTTTAATTAAACAATATATGTTTCATTTCAGAGCAAATGCTGTTTTTTCAGCGTGTTATTGTTTTTAGCGTG
>Locus_38981_171
AATTTCGTCGTAGAATACTTTGTTTTCATCCTTTATTTTACAATCCAAGCTGTTGAATGTCTCATTAACATAAATTTCACATAACATCTGAAAAATGATTTTTGAAATTCAAAATCTGATAATATTCATTGTAAGTTTAAGTGTACCCATAAATTTAGATTTTGTCTGCCA
>Locus_38980_264
CTTTTATAAATTGTTTTCCTTTAATTTATTTGGATAATAAAGAATGATTTAGTTATCACCAACTGAAAAATCAGCACCACAAAATCAAAGCAATACATGCAATATAGCTATAAAACAATAGGAAACATGGGTGTGGTTTGTAAGCAGTAGTACTTCATCTGTAATACACTGGAGATCACTGATTACTTCACCTGAATTTACCCATTATATCCACACAATGAGATCAACAGGGTCTCCTGGAGTGCAGGGGGAAATTGTCTATTT
>Locus_38979_193
TTGTGTTAATTAAAATTAATATTTGTGTTACTTTAACATAGAAAAGGTGGAATGAGTGGGTCATATTCACTACAATTGTGGTATTTGTGAAGAGTCAACTTGGATCATAAATAGTTTCCATTTCAATCTATTGTTTTCAAAAAAACACCATATTGTAATTAAGACATTCAGATTTCATAAAGGTACAGTATAC
>Locus_38978_101
GTTTAGGAACTAATACTTGTTACCCCAAGGAAGGTTCTCTCTTCGTTGAACCAATCAAGTTACACAGGTGTAAAAGTTAAGTTAGTTGAATGTCAGGATTA
>Locus_38977_101
AAGCTACCTCCGGCTGGGCCCGTTTGTTGCGTCCCGACAAAAGCGTCGAGAGCGAACATTGCAGCTCCAACAGGAAAAACAAACCAGAGAGGAGGAGGAAG
>Locus_38976_147
AAAACCTGTGTTCCATATACATCGATAGTTTTACTGTCAGATGGCAGTTTCGTTAGCAGGGGACTGTGCTTCTTAGACTTGGATTTTTTGTAGACTAATTAATGATCAAACCAAACAGTTCACTTGCCTGGGACACACGATTGATTC
>Locus_38975_138
CCCATTAGTAGGGATAATGCAAAATAAATCCTTTTTTTAAAACATGATCCACCAAAACATTTTCATTCGGCATATCATTGGTGCCACATTTGCTTTTTCTTGTCATTAATGATTCATATAAAACAAATGTAATGGCAG
>Locus_38974_108
AAACTTTTACTGGATATTACATTTTCCATTATAACAAATCTTTGGAACAAGTAAAACATTTGAATGACATGACTATGGACAATCTTGATCTCTGTTGTTGACACCCCC
>Locus_38973_115
AGTATTAGTAGCGAGTTTCTGCCTTACAGTAAAGTGGAATCGTCACTTTTCGTGCAGTATCAATTGGAGTAAGAAAAGGAAACAAAAACTGCCAAAATGTCAAATCGGTCCACTT
>Locus_38972_130
GGCAGTCAGGGACCATTGTAGGAGACTCCGCTGAAATGAAAAAGATGGTTTTCAATTTGACAAGAAATAGGAAGTTGGTCCATCTCATTTGAATACAGGACTGTTAGGCCACAAATAAGTGCATTCATTA
>Locus_38971_144
GGTTCGACTATCATAGTTATGATAAGAAGGATATTAATGTATAATCTCTTCATTAAATGGTAACCATTTTAAATATCTTCATTTTTTTGTCAAGGACTAGAGAGTTTTATGGTCAATGATTACGGTCGACAACTCAATTTACAT
>Locus_38970_117
CCTCGTAATAATAATTGTAGTAAACATAAGCTTTACAAATTCTTCGTCAACGCTAACTCTGCGCCATTTTTAAAGACCAGAAAATCATTCCACTTCCAAGCTGACCCATACACAGGC
>Locus_38969_104
GCGTCCACAATATTTTACGGATTTTTATTTAGGCCCACAAAGATCAACTTCAACTTTTCTGAAAGCTCAGAAGATGAACAGTCAATTTCTGTTGGTCAAGAAAA
>Locus_38968_116
ATACCTGAAAGAGGAGTGAGAAGTGAAGAATCTCATTAATTTGGATCTGTCTCGTGACCATTTTTCCCCAGCTTTTCTTTTAATAGTATCACCTTTATATCTTTTTAGAGCTTTCA
>Locus_38967_113
ATGACGGTCAACCACTTTGGCATGATGGACAGGTGGTTGGTGAAATCGTAGTTGTGCTTGGTGCTACTGTTGAAGTGCTTGTTTTGGGTAGTGTGCTAGTACTTGTAGGAAAT
>Locus_38966_151
TTGAATGCTACTAGTTACAGATGGTACGATCCCAAAGGTGAAATAATAACGACTCAACGTCCCGAGCAGTATGAAATCTTGTACCAGGGCAAACGATTGATAGTGCACGATTTAAACATGTGAGATCGGAAGAGCGTCGTTTAGGGAAAGA
>Locus_38965_111
CAATAGTAGTGACATCAAATCTGTTTAGTCTGATATAATTAATTTTATTCAGAAATAACAAGATGATCAAAAGATATCTGGACGCTTTTTTCCAGTTTGGACTCACGCATT
>Locus_38964_112
CCCATTATAGTCCGATGTTTAAAATTGTCAGGAGCAAAATAGGTTAAGACTAAAGAATTAAGCAGTGGTATCAGAAATGTACATTCTTTGCAAAACAATGCAATTAAATAAC
>Locus_38963_121
GTGACGAAATTAGATGAAGGAGGTACGCACAGGCTTCGGCCGAAACACTGGCGGAGTTGTCTCCCGCATTCTCGAGGGGTGGCATATCTGAGGTTGAGTCGCCGCTCGCGCCTTCCATGGC
>Locus_38962_139
TTGATAAAATAACATGTACATACAGAAATTTGAAATGAGGTTTAAGGAATTAGATCAACAGTTTAGTGGTCACACTAAAGAAACTTATTTCACAGTCCTAAGGTGTTTGTGTAAGATGTTTGTTTTAGTGTCAGTTTGT
>Locus_38961_151
TGTTAATCCATACATGTCACTTTTTAATACTAATGATATGATGCACTGTGTATTATATGGGAGACAAAATTAGTCTGGGATCATGATACTCACTAGTTAATTTCTTAAATCAAATCTTCATTTTTCCTAATATAATTTATAGTTTTTTTAA
>Locus_38960_119
TACGAATAATGTTGAATGGTTCTCTAGAAATTTTCATCCCGGAAGAAAAACAGACAATGCTCGCCCAACTGGCCACTTCCAGCCGATGTGCTGCACTCAGTACTCTGCCGCGCGCGCAG
>Locus_38959_93
CCTTTATCTCGTAAGTTGATAGGTACTATTTGATACAATTATAAAACTTAAATGTATGTCAATCAAAACAAATGCTGAACCCATTCATTCATA
>Locus_38958_139
TTGTAAACTAAAATACTTTTAGTTTTTAGTTTTGCACTGGAGTTTTAAACTCAATAATTGAAAAATTATTTACTTTCAGATTTAACTCAAGGTATATAAAATAATTTACACCTATAGTTTGCAGTCAGCGACTCAAACA
>Locus_38957_285
GGGACTCAAAGTGCCGATCGTCAAACTCATCTTAAATATTCCATTTATTCCATTTTTACCTGGAGTCACGTCACATGTTACTAAGGTTGTTTTTTAGCCACCAAGTCTGGTAATATTTTGGGTTATAATTCAATGTAGATGTAAACAGAAGATTAAACCGGATCTCATTCAGTGGCTAGGTGGCTAGATACTAAAAAGATTTTAGTCAAACATTTAATAAAAAAATATTCCATTTAATAAAATTTGTTCACTTAATGATTTTTAGTTAGGTAATGTTTGTTTTTT
>Locus_38956_111
TAATATACAAACGAAGAAACTTGACCGGTCATCATCATGACCCTTAGCCAGTTTTTCAGTCAAGGCAAGTTATTGACCACTTGATTTTGACCAGCTTGAGTCGAGATGTTC
>Locus_38955_116
CCAGCGACACGAGAGACCCTGACCTTTTAAGTTTGTGAATCACATTCATCAGATGAAGAATCACTAATGATTTGTTCAGAGATTTTTATGTTTTGTGTTGAAAGTATGTGACTAGC
>Locus_38954_94
GCCACTATACGGACACTGTGAGTGTTAGTTAGCCCCAAATCAGCGCATGGAAGATCAAACTGTAGACTGTATGCTAGGGTGGACAATAAAAAAA
>Locus_38953_136
GATGTGCTGCGAGAAGGCTAGATGAACTACCAGAAATTTTGTATATATTTATACATTTTAAATTTCTATGCTAATACTATGTATGATCACCTACCTGTGGCAGCATGTGGCAGATCGGAAGAGCGTCGTGTAAGGA
>Locus_38952_119
ATGACTAGGGTGGTAATCTAGTCCCACCCAATTCAAAGTACTGATCCGACCATTACATCAGGATGGGTGTTTCAAAGTACTGATCCCAACATTAGATCAGGATGGGTGTTTCAAAGTAC
>Locus_38951_105
TGAAGCTTTTCCTTTAGTATATTTTATTAAGTGTCATTTGTGTTAGTGTTAATACTTTTAAGAAATAAATCACAGTGTTCCTGTCATAAATAAAATGTTCATTTA
>Locus_38950_135
CAAATTACATTAAAGATTGACTGTCTGAGAGTTAGTCGCCATCATCAAATATTTGGATAACCGACTTTTCCTCGGCAGGTTGGTATGTACTGATATGATAACAAATCAAAACAGGTGTCCATTTATTGTTTTTTA
>Locus_38949_294
TGTATAAGTAAACATGTCAACGGGTCTTAGAATTAACATCAATCATACAAGTACCTATCATTTGGATTTAATACTGTATTGCAGGAAAGCCTTCCCCAGTTGTGTAATAATATACATGTAATAATGTGTTGTTATAAAGGTTTATATATGAAACTTGTCAGACTACTATGTTCTGGTGGTTATTGAATTCCAACATATACTACATGTATTACATGTAGTTCAAAGAATAGACGTAAGTGTCTTAATTATTTCCTTATCAGAACATTAGCTTTACAGGTGCACACAACTGTTGAT
>Locus_38948_96
AATAACTTTTATCCACTGGACGGTTTGGGCATGTGCCTAAACACATAGAGGGCAATGAGTGTTGGCCTTACTCATTCATGCCTTTATGTTTCTTTT
>Locus_38947_96
CCCATTATTTGGCGGACTTGATACCCGAGCAGTTCAGCAAGTCCAATCTCGCCAGCGGAATCACCGAGTCAGATGTGAAGGAAGTGATGATCAAGG
>Locus_38946_143
TATTTCTCGACAATGACTTTACTTTTTTTTGTTGTTACCGGAGCATAACAAAAAATTTATTGGATTTACTCCTTAAAATAAAAGACTACCACCTGAATAGACTTTTTAAAAAACAGTGCTGCGGATCTTATAGAAAGCACAGC
>Locus_38945_111
CTGTCTACAAGCTGTAACAAGATTTGATAACTCATTGAAACGAACAGCAACATCACTATATAAAATAGAATCGCCTTTGCGTCGTTCATTGCTTGAAGATGTTTGTGGTGT
>Locus_38944_101
TATGTTTACATAGTAACAATGTTAGTATTTCACATACAAAAGAAACAAAAAACACCATTGTTTCTCTTTATTCCTAACATAACAATTATAAAATGTTGGCT
>Locus_38943_100
ATCAAATAACTTATTACTTTTTATGAGTTGAGTGTAAAAGCAAATTATTACAATCAAATAAAAATGATACCTTTAATTGGAATAAATTATATACTCCAAT
>Locus_38942_103
GAGGCTGGAGCGTGTATGGTTTTAGTGTCGCATTCAGAAAATTTACATCTGTTCACAGTCAGTATTGCAGTAATAGCTCAACATTTTGGAATGTTATATAACA
>Locus_38941_196
AAGATCGCGTGGTGTTCTTTTGTTAAACAAGAAATGGCAAGCCGTTATATTTGGTCCGGATGATACGCCTTGGGAAGATGGCACCTTTAAACTCGCGCTCGAATTCTCGGAAGAGTATCCGAACAAGGCTCCAAAGGTCAAATTTCTGTCGAAAATGTTTCATCCGAATGTTTACGCCGACGGAAGTATTTGCCTC
>Locus_38940_107
AAATGTTATTGTCATAGCTATAACAGTGGTGTCAAATTGCAAGCCTGTTTATTATTAACGGATACAACTGCTTCTACTTTTCTTCTTGGACCTTCACTTTCAGAAGC
>Locus_38939_118
GACAAATCTTTAAAAATCGGCAATGTTGACGTGTCCTGTTAAGTATCTTAGTAAGGGCAGTTTAGATAAAAATTTAAGATTTGTAAATCACCTAATACTAGTTGTACCTCAAAGACTC
>Locus_38938_117
AGTTACCACCGTCACTGCAGTGGTTTCAAGGCACTTGTCGAGTGGATTCATTGGTGTGTTAGGCTTACAATCAAATGCTTTAGCGAACTCTTTGCTGTTAGAAACAGTTCCACTCAC
>Locus_38937_146
TTGACTTCCGGGTAATCCCATCGGAATTAAGTATATGTAGAAACTTTCATTTGGTATATTCAGACTTCCATGTGAGATGTTGACCTGGTCCTACCTATTGTGGTTTACAGCTTCTGCTTTGTTGAGTGAGCAAGTGGGGAGCTCAG
>Locus_38936_108
CCCATTAGAATAAAGATGGGTTCAAGTCTATGTTGGGCCTGAAAGTTTTACTTCTAGCTGGGAGGTTGCCAATGCATTTTTATTTCATTGCCCATAACAATACATTTT
>Locus_38935_144
GACATGTTTGGCTCCTGGGAACATAGTCGTGCTTAAAGGAGTGTTAACATTTTAATGAGATGTGAATCTCGATTAATGCTGTACTAATGCTGCACTAATGCTGCACTAATGCTGTACTAATGCTGTACTAATGCTGTACTAATG
>Locus_38934_159
CAAACCGTTTTCAATGACATGGAAAAATTTCAAAAGTGTTTGAGAAATTATTTTGCCTGTAGTTTTAATTTACAGCGAGGGTTTTATAGGATTTACTTGTGACGTTTTAATGAGACAGGGTTTAAGATGACCTATTTTTTCTTCTCCACTTTCTTATCA
>Locus_38933_183
ATAAGGATCGACATATAAAACATTATTGCGTATCAGATCTGGAATGTGACTACCTCAACGCTAGAGTTTGCTGCGACAAACTTAATTACTGGGTTGTGATGGAGCTAATAAGCCATAATGTCCATTCATTGCTTTTATTAATCTCTGGCCATTGGATGCTTTTTATTCTATACTGTCCTCTGG
>Locus_38932_109
CCTTTTCGGTCACTTTATAAACCTTACATTGAATTTATTTTATGTGCTGTTATGGAAAAATATGGTTTAAGTTAGTGAAAAAGATACCTTGTCTATTGGCAGTGTGTAC
>Locus_38931_160
TTTAATAACTCAAAAGACCCTTCAGAACAATTTTGTGTGTCAGCCACACATTTAGTGAGCAATATGTTAATGGGTATGATCTTTGTAAATTCACCACTATTACATTATGTATTGTATTTTGTATTGTAAAGTGTATAGCTTCCTTCCACTTTAGTTTTAG
>Locus_38930_145
GACAAGTATGAAAAGTCGTCACTGTTGTGCACCTCCGAAAAATCGGGCATTCAGGGAATTGCAGGCACGCTCAACTTCTTCTTGTGTTGAGAATTCCACAAATATTTTGACAATAACTTCTGCATCATCCTCTTCACTTTGTCTT
>Locus_38929_96
TACCGGAGACACTGCGACCAATCCCGTTCAACCTTACACAAAGATGACTCTAGGAAGATAAAAACAAAATATTTGAGCTTGCAAAGTTGACTCTCA
>Locus_38928_106
CAAATAAAGAGGGATCACTTCGAGAGACATTATACAATACATGTAATATCATTACATGATTATATCATTTATCACACACTTTTGTGTTCCTTGGACAAACATAAGA
>Locus_38927_93
AACTATCTCATATCCTCTCAAGACTTCTACTCAATGTTGATAAAGTATAGGAGAGTTCTGAATATGGCAATGTTGACAGAGTATAGGAGAGTT
>Locus_38926_191
AAGCAAAAGAGGATACTCCCATAGTTAATCTTCGCTTCCTTAATCTTAGTTACTTTTTATGATGTTTTAGGAACATGCAATGTTATATACAAGTCCCGAGTCATTTAGGACTTCTTTGAGGGAAGCCAATGTTTTTAGATTTCTGGCATTGTGAAGGTGTAGTAACTATTCCATCCTAAATTGTATTTTAC
>Locus_38925_105
CAGTTTTCGAATCAAACATTCCCAATAAATTTATAAATTACAATGTATAGTATCTTTGACGTGATGCACATTTATGGCCGGTCGAGATGCGGGTCTCTCGACAAA
>Locus_38924_102
GAGTTCTGTTGTAGTCGATGGTGTATTTTTAAAGGACTACTCAAAAAGTATTAATGTAGCCCTGGTTACAGTGGGCTACCTTGCCGTCACATCTTCTGCAAA
>Locus_38923_154
CACGGTAGACCCGGTTCCTGCCGGTGACGCAGAAGAACCCGAGCTACATGCTGAGGCACTGCCAGAAGTCCTGCGACTCCTGCACCATGTCCAGGGATTTGGAAGCTTTGAAACCTAAAACTGGTGACACAGAGAACACAACAGCCATTTTTTT
>Locus_38922_194
AAAAAAAACAATTGTGATATGGTATAAAGTTTCTTCATGTTGTCACCTTGCATTCATCATACATTCATACAATTTTGATACCATATTAGCTGTGACATTTTTTAAATATTAAAACATGTCCTTTAAAGAAGCGTGAAATCTTTTAAAGCAAGTAAGTTATAATTGCTTATGTGCAATAAAATGATCTGTCGAGG
>Locus_38921_128
CTGTAGTAAAATGTATCGTTCTCCTAGTTTCATAACAGATGCAAATAATGGGGAGAAAAGTGACACAATTCTATTTCAAAGATTGTTAAGTAAAACAAAACAAAGTTGTTGTTTATTTTTTTAGTTTT
>Locus_38920_187
AGCTACCACACCCAAAGTACCCCTCATTGTATGAATATAAAAATATAATTAAAACGAATTATCTTTCTTGTCTTATTAGATCATTAAATGGGATTATCGTGGCTACAATTAATTTGGATTTCCGATAGAAATGTACATTTTTGAATGAAAATATTTATTAGTTTGACAGTGATAGTAATTAATTGAA
>Locus_38919_154
TCAATCTTCTCACAACACATGGACAAATAATTAAAGTATTTTCATGTTCCGTAACCCTCAACCATATTTTCATAATTTAATTCCAAACTATGTTACCCGGAGCGACCTCTTTTTTCAATATTGTGCTGCTCAGTTCAATGTAGGGTGCTGCTCC
>Locus_38918_149
GTCTCTATATCAGGTTTAAAACGACTGAGAAGGTTTTATCACTAGACTAATTTATGTCATTGTACTCGTATTCAACAAACTTTGTGCAGCATTTATCTTTATGTTGATATGTAGTAGATTTAGATAAGTAAATCTATACAAAAATTAAA
>Locus_38917_103
GGGCCCTTAATACTCTTCTTATTCTGAGTGTATGATAAAAGGAATAAAGATTAAAGGTATAAATAGGATGATAATGATAAACAAAATTATTAAAAGTATCATT
>Locus_38916_94
AATTTGAAGTTCCAAATCATAAAATAAAATTTTTACTTCTAAAAATCACATTCATTTTCATGTAAAAACTTTTTGATTAATCCCAGAATGCTCG
>Locus_38915_124
ATCTTTTCATGTCGATAAGGGCGATGACTAAGACAAGTAGAACTATTCCCACTATTTATTTAAAAGTACAGCTATTCCCACTACTAATAGACACGTACAGCTATTCCCACTACGAAATAGACAA
>Locus_38914_195
TAATGGTGTGTGTAACTGTTATAATGGTGTCACCTAGACAATATTACCACATACCTAGACAATATTAACCTAAGACCCGTGGCCACAGATCTATGTTTAAAAAAATAATAATAGAAAGCACTGAGATGAATCCATCAAATCAATAATTTAAAATAGGAGTTTCCCCGTCTAATAAATATTTATTAATCATCCACA
>Locus_38913_107
ACGAAAATGACTCAGAATCCATGTACACCGATTATGTCATGACCCATAAATACACCTGAAATACATCACAATAATATATAAAAGCATACAGTGGAAATCATTTTTGA
>Locus_38912_132
ACGAAATCTCTTCTCAACTCTTCACGCACATCATGCTGCAGCTAAAGTGCTTGTGTTTTCTTTATAATAAAAGAAATGCATGTAAAACACTTTGATTCCATACGGCCCTGAAAATGGTTCTCAATACCAAGG
>Locus_38911_103
GCCGACCAGTCTACCCCTTCACAAACCAAGCAATTGACAATGTTGTATCACATCATAACTTAAAATTATCAGAAACTAAAATTTGGTTAATTTTAACCAAGAG
>Locus_38910_138
CCTCGTCTCGGAACAAAGGTAAGAACTGGTGTAGCTGCTTTGTACTCAGCCTTTAGATTCAGTAAAGTCTTGACAGCAACATCAATGTCACCCTTAGGTGCTTTGGAAGCTTTAAGATCTCTGACTTTATTGCCCTGC
>Locus_38909_163
TGTTGATTTTTCTCATTTTTTAACCGTCTTAAGAAAGAGAAAAAGAAAAGGAAGCGAGCAGATGCTGTTGCTGGAAAGTTATCTAGTGCACTGGAGACAGCCCTAGGGGGACTTAGTCCAGATTATAGCTTTGAGGAAAACAGATCGGAAGAGCGTCGTGTAG
>Locus_38908_141
ACCTTACACACCAGTATGTAGACAAAAATTTGACCATAACTGCCATTTGTATTTTAAAAAAACAAACTGTTATCATTTCACCTTTATTTATGTTACCATCAAAACTTTACAACTATAGAATTTACAACATTTTTGCTCTGT
>Locus_38907_96
ATGAGAGGCTTGTACTTCCTACTGTATCACAGCATCATGGTCAGTCTTCAAGTAAGTCTGGTCTTAGGGGCGTGTCCTCGTGTCGTTAGCAGGGCT
>Locus_38906_170
CGACAGGACAAGATATAAGATAGACATACTTAGAGAACCTAATAGTCGTGTTACTAAGGTTAGTTCATTTTTTGTAAGGGGAATTTTCGGTACGAGGGATTATGTGTTTGGGGACGAGGGATTGTGTGTTTGGGGACGAGGGATTATATGTCCAGTTTACCTGGTCATTG
>Locus_38905_135
AAGAATGAACGCACTCAATGTATGTTTCTTGAGCTCTGGCGAAGTGTCAGAATTAAGTGAAGAGAACCTAAGAAGTTGCATCGATGACTTGGTTATTGCAGGATCGGAGACAGTAACATTCACGATAGCCTGGAG
>Locus_38904_101
AAAAATGGTTCTAACGCCCTGACTGTTCTCGGAATTCACCAACTACACGCTATTTAGAAATGAAATAACTGTTCACACGACCCTTGAAGTGGCAGGGCCCG
>Locus_38903_320
CGGTTTACGACATTAGTTATGAAGTCACAGTCCTGATTTATTATGTAAGTATGCATCTTTTTAAGCCTCAATAAATATAGGTTGTGAAGGTAAAGTAAATGTTTACAAAGTTCACCTAATTACTTTGCAATCAGTTTGAAAATATTTATAAATGGATTGGTTCTACTTTATGAATAAACAAATTGGTCCAACTATATGGAATGAAATTATGTCATAGAAGGTTTACAGTAAATAAATTTAAAATTAGATCTAGACTTCTTGGCAATAATTTATACACCTTTTAAAACAAGTCGTCCTCAACTGGGTGCATAATAAAAGAT
>Locus_38902_114
ACGACTTGGCGAGAAGGCTAGAAGCTTTTCTGCATTTGGTTTTATTACTGTTGCCGTTTCAACAGACATCACTAACACAATTAGCAACAACGCTATACATGGGACAATACCTCA
>Locus_38901_99
ACACACGTTAAGTTTGACCAACATTTTTATTGGACTTCCACCTCCATACTGAGCACCTAAACTTCCTGATATTGAAGGATGCTCCTTGTGGCCTCCGTC
>Locus_38900_188
AAAAAAAAAAAAACGAGAAGGCTAGAAGATGACATGCCGTATTAACACAGAGTCCATGGTTGATATTTAAGTACATGTACATGTATTACATGAAGTAAGGTAAAGTAAAAATGGGAGGCAGAGTGGGTCAGAAATGAAGTAATGTAAAGTGGGTCAGGCATGTTGTGAGGCAGTGGGGGTAATATTTG
>Locus_38899_114
GACTTCTTCTCTCCCTCTGTGTCGTCAGAGAAAACAAATCGCTTTCACAGCAACTAAATGTTTTGAAACTTGAACTGGAAGCTGAGAAAACCAAACAGAATGCACTAGATCTTT
>Locus_38898_244
GACCATCATCTGTCCCGACCCAACTATCATTTTATTGAGTTCAATATTTGCTACATGACTAGAAGCTTATTAATGTGTGAGACTGAGAGGAACAGTTTGGTAACAAGTCTGTCCTCAATGTTCAGCAAATGATCATTCATTGAGATGAAAGGTTGTACAACAAAAGCATGACAAGCTCAAAATGATGTCACAGGCTAACAGCGGTTGCTAAGAGACACTCTGATGATGTCATTTCCCTTGAAAT
>Locus_38897_183
TATACGATTTTCACCATCTAGTAGAACATTACTCTGCAAAAAGGCCATCAGTCAAGATTCACTGAGGCTTGCTGTCATGGTGCAGTCTCCACATTTTGATGGAAAGGTCCCCAACTGGTTTCATTATGAATGCTTTTGGAAGAGAGCTAAATGCAAAAATCCAGATGATATATATAATTTCCA
>Locus_38896_102
AGTCGTGAAGACCAGACCTGGACTAACATAGTACAATTATTTTTACGACATTTGCCACACTTGAAAAGATCAGTAGTTGTGCCTCCAGTCTTGGCCATTTGG
>Locus_38895_164
ACAAAAAACATTCACATTCAGTTGTATTTAGGCAAATTTACATTGTCAGCTGTGGTGGTGATGGAAATAATCTATTAAATTAAACTAAAGTTACAACATGAATGTATGATGTAAGTTTATGGAGATTGAATGGAGATATAAGGCTGTAATTTGAAATTCATATT
>Locus_38894_131
ACGGAAATAAACCTTCCATTTCCGATTTTAGAAATCGCCCAATGGTTTACATACAATATTATTTTCTTTGCAATCTGTGATATTTATCTCCAGTTCCGAAAAAAATGTTGTTTCAGTCGAATTCTTTTTTT
>Locus_38893_107
ACGAGCAAAAAAATCAAAAATACAACCACTCTATCGAGAAACCAAGTTCACACAAATATGATGTTGAAACTTGCAACAAGATTTTAAGTGACGTCATGGAGAGAGAG
>Locus_38892_120
CTGCGAGAAGGCTAGATTTGTTGTCCTCCGCTACTAACTGGGTACCATCAATAGACTTCATCACTAATAGTTAATGCGATCCAATATAATATGAATTACCCTGTTATCCCTAGCCTATAG
>Locus_38891_129
ACTCTGAAACGGTGAATGATAAATTCGTATTAATAATGTGCTCAACACATGGCAGGGAAATGTTCTCAAGCTAATCAATACTCCTGAGTTGGAAAAGGACGTTTTCAGAAGCTGCACACGATAAAAATG
>Locus_38890_94
ATGTGCTGCGAGAAGGCTAGATATTCAAAGGATGTGATCCCGGAGTAGTCAAGTGCGAGAAATGTGTGCGGAGTTTCGGAGCGTTTTGTTAATT
>Locus_38889_91
ATTTGACACAGTACAATATTTGACACAGTATTTATGGACTGTGTCATGTTATAAAATATAAACTGTGTCATGTTATAAACTGTGTCGTTAT
>Locus_38888_173
ATAAATCGGAAGTTGACTCAAGCGAGTGTCTTAACTTGATCTTTTTCAGTTGTAGCTCCGAGCATTGGCTCATTCTCTGGACATGATTTTGGACTTCTTACTCTTTCTTCACTGTCCGAAATATCTTTGGGCAAGTCAATGTTGGACAGAAAGGCAGTTTTCTCCTCAAAGAA
>Locus_38887_134
AGCTCTATACATAAACTCTTCCTCCCTGTTGATAATCATCCTTTTATAGTCCAATCTTAACAGCACCCATGGTAAGAATGGAAAAGAAAGACGGAATGAAGAGAAGAAATTATCCTGTTATCCCTAGCCTATAG
>Locus_38886_104
GGCTGTCGGGGTTGGTTCATGTTGAATAGTAATTCCGGTCTTTATTGCAGTCAAAAGAAGAACATTTCTTTCGCAAAGGGAAACGTTATGTTTCAGACATTATA
>Locus_38885_139
GACCACCACAAACAACAACTTAACGAGCAATGAATCATTAATGAAGAACGATGTGGACTAACAATAACTTCGGATGAATGTTGATGATAGATAGATGATGGATAGAGGAGATCTTGATGATTGCTAGAATGGATGGTCG
>Locus_38884_104
GTTCATTTACAGGCGTAGTCAGTTCAATTCTCAGGTTCAACTTCAGTCATAAGAACATATCAGAGGTCAGAGGAAAAAAAGGGAATACACCTCTGTACACTGAT
>Locus_38883_101
GAAAGTTTTACACTTATAGTCTACTTTTGAAGTTTTGCACACTCAATCTTTCTTAAAACCATACTTCATCTTGCACTCTCTGTAAGTTTCTCTGTGAATTC
>Locus_38882_123
GCTGACTTGGCGAGAAGGCTAGAGAACTTTTGGTTAGATTGACTACACTACATGTATGGATGTTAAGTACTGCTGTGCAGATTCAGGGTTAAAACCACAGGAAATCAATAACACAGTACATTA
>Locus_38881_105
GGGCGGTGACCTGAGGGTTAACCGGGGTGAGCCGAAAACTTAAAGTCTGCTATTGCTGGAGAGACCCACGAGTACACCGACATGTACCCTGGTTACGCAAGAACC
>Locus_38880_179
GTTTTTTAATAGTAAACGTACTAAAATTGTCATTTGTTAAAGAACATTTAAGAGTAAGATGTACAAAAATAGTTATAAAAATGTGTGATTTCTTTGACATTGTGGCTAATCCTAAGGATAAAGCATTGCGACTGGTCGTATTGACACACCATTGTCACGAGCTCTAACGGGAATGTTGT
>Locus_38879_98
CTGACGGAACATTATTGGTTCTTAGGTGTAGTTCACAAATCTGTACAACTGCTGTTAAGTCTGAAAAGGGCTTTTCATTTTTATTGTTAAGCAAAGAA
>Locus_38878_102
GCCTGAATCTTCGACTTTGGTAATACTCTATATTGATATGGCAATCATGTCGATGGACAGTCACTTTGAACAAATACGAAGGCATCATGACTCGTTTGCATT
>Locus_38877_132
TTATTGAATTAGATTTCAAATCCGAAGTTCGATCATATAGAAATTGTTTTTAACAAGATAGGTAACTTTAGAATCAAACACACTGACTTGTTAGGACCAAAATAAGAATTGTATGTAATTGTCTTAAATTGT
>Locus_38876_154
TTAATCATATACCGCGTACATAAAATAGAATTCTTGGAGGTGTATCTTGGGGAAGTGTCTTAAATGATGCAAAAAAGGTTACATTGCCCTCTTTATGTTACAGCATTTTTCTGCCCCTAGCAGCTTGGCCTGCAGTCATAATTTTTCCTAATAT
>Locus_38875_115
CGGTTGATAAAAAAAAAAGTTCGTTTATGTATTCAAGCATAAGCACAATATGAATATGATAATAAAGGTTAAGATGATGTACAATATGATAATAGAGGTTGAGATGACAATCCAG
>Locus_38874_123
CGGTGTTAAGAACAAACTTATGGTAATCTCTTCAACTCTGGGTAACTCAAAGACAAAGGTTAGAATTATTGTCCATAATTCTATCATGGACAATAAAAACAGTCTTTTTTTAATACTGCATGG
>Locus_38873_159
AATGAACCATACTTGTCTTATTTTGGTGCCAATAAGAGCAGCAAGTACAAACGTCACTGACAGATTATATAAAGGCTACTAGACAAGCATCCAAGTAGAAAGATGACTCAAAAATTGACACTAAATTATAGAATTAGACACAGAAAAATAATATGTTAT
>Locus_38872_96
TTGTCCCATTATAAAAATCGAGGACTGATCTGTGTAGTGTTTGTGTATTGATAAGTATGGGGCTATTAACTGTTGGCTCCCTTAAATATGTGCAAG
>Locus_38871_121
TCATCTTATTTAAAGAAAGTTGGGACACTGCAGAAAAAATTGTCACGAATCACCCATGACTCATCTGATTAACATAATGCTAAAAATAGAAGCGTGTATCCATGCACCCATGGCCAGTATA
>Locus_38870_113
AGGGGCTGGGGATTTTATTTTCTTTCTTTCAATTTTTTAATCACTCAACAGACACACAATAACTCACAACAATATTTAGTGACAATATTAGATCGGAAGAGCGTCGTGTAGGG
>Locus_38869_133
GATGTGCTGCGAGAAGGCTAGATTTTTCGTGAAGAAGCATAAGAAGTCCAAGAAATTAAAAAAAGCACAAGAGAGTTCAGGGAGTGATGCTGACACTGAGTCAGACAGTGATGATTCACCAGTCAATGATTTT
>Locus_38868_154
GGATTTAGTTACAACAAAGGCAACATCACTTAAACTCCACAGTTAGCAAGCATAGCATAATACTCAATCTCTGATTTACGGAGAGGAGGAGAATTGTTTGAAATGAGAATCATCTTGGCTTTTCCATTACGAAGATTCTTCAAGACAGATTTAT
>Locus_38867_119
ATCTACTTATCTTTCTAGTACCATTCTATGTTTAAGTTTGTACCAAGAGGATAGAAAGATCACCAGCCAGCCATTCTGTGTGAGTGTTAGTCCCTTGGTTGTCAATGAAAAATTTCACA
>Locus_38866_102
GAGGTCCTGGACACTCAAATTCCAATTAAACAGTCACGTCAACATGACAATGTGGCTAGCAACAGCTAACCTTTTCCAGAAAGTTGTATTAAAAAATGTATG
>Locus_38865_424
CCCATTATCTTAGTAATGGCTTACGTCCTAATCACTTCAAAGAGGAACAAACTGGTGGCGTTCAGGAGGGAGTCCACCAAGATGGACAACTTCGAAAAGATCATGGAGAACAACCGAGAGTGGGCGGAGTCCATGATCTCCGAGGATTCATAATTCTTCTAAAGACTAGTAAGCATCCAAACCCCCGAGTACTTATGGGTCGGCTGTTCTGATTCCCGAGTACCCGCCAACGAGATCGTAGGGCTGCAACCCGGTTAGCTGTTCGTGCACAGAAATGTCGCCAACCAAGCCCCACCTTCTGACATCAACTTCCTCGCTGTTTTGCAGTACTCCGTGCAGGTCCTGAAGGTGAAGGACATCATCGTCACTGGGCACAAAGGCAGAAAGAAGGAAGGAGCAGATAAAAAACAAAAAAAAAAAAAAA
>Locus_38864_161
TTGCACTGGGCGTCACCCTTCCAGATTTGGCACGCTACTGGAGATGGACCCCGTCAAGCTGACGTCACTCTTCCCCTCTCTCGAGAAAGGTGGAACGTTCCGACCGTCGACCTGCAGACCCGGCGAGAAGACGGCCATCTTGATCCCGTACCGAGACCGCA
>Locus_38863_186
AAGGTCTGTAAGGCCAAGTTTTGGTAGTTTCAGCAAAGTTTTTATTTTAACATGTGCACACACACATACATACTCACACACATACACACATACGCACGCACGCACACACACACACACACTTTGCATACAAAGACATGTATGTTAATGATTTAAATAATTAATTCTGCTTATAAATCTGCTGCATTT
>Locus_38862_97
TTTTCGACGTTCGCCTAGAACTTCACCCCTCACCTGAACGTCTTTTGTCAATAGTCAATTGGTTGAGTAAAGAGGCAAGATCGGAAGAGCGTCGTGT
>Locus_38861_142
AAGTAGCAGTTAGCAGCACGATCATAGGTGGAAAAATTTATCACCAAATGGCTCTCAAACATGTTCTTGGAATTGTTATTGCCTTTGCAATCATGACCTTCATTAATGCTTGTGTTTGTCGTGATGCTAGTAATGGTTTTAA
>Locus_38860_138
CTTTTTTCTGACTAATACAGAGCAGCTCCTAGTAAACGCAAACCTGTTTTGCAACTAGGCAATTCAAGTAGCCAGTTACATCGTTACGGTTACAGTAAAGAATTCCATTCAAAGGATAAAAAAGGAAAAGTGTCAGCA
>Locus_38859_130
CTCATATTTCTCCAGACACGTAATCGGTAACAGTACTGAGGCTCAAATAATGAGCCTTGCAATCATTCATGCAACTCAGAAAAAAGATAATTATATTATTTGCAATTATGCCTCTATGTACAATAAATAT
>Locus_38858_135
GTGTCAGTGTTTAATACGTTTCGTGACGTCATCTAACCTGAACTCTTCATTTTTTTTGTTTAAAATACAGAATTTCTGTGTACAACCAAGGACTAAAAAATGAATTTCAAAACATCTTTTGCCTAATGTGACGAT
>Locus_38857_162
AAAATAGAGCTCGTGCAAAAGAAGCCATTTAGGATCAGTCAGCTTAATTTACATTTTTAACATGCTAATGAAATGTAAATTTGATTGTCATGGAAGGTTAGAGATATCAAAGTTATTTCCTTTTATATATATTAGGGCTGCGGAAATAACGATTAATTATTA
>Locus_38856_351
TTTGTTTACCGTCAACACCCTACTTACTGGTGAGATCAATAGGTTGGGAAAATGAACACAAATTAAAAGTCCTCATCCGTGGAGAATTGATGGCTGGTTGGTGATTTGTTCATGACACCCATTTTCTGATATTCCCCAACTTTCTTCTCAAAGAAATTCGTTTTCCCCTCTAAAGATATGTGTTCCATGAAGTCAAATGGATTTTCTGAATTGTAAATCTTTTCACATCCCAGCTCAACCAGAAGTCTGTCTGCAACAAATTCAATGTACTTCTTCATCAGCTCACAATTCATACCAATTAAGTTGACAGGCAGGGCATCTGTGAGGAATTCTTGTTCAATGACAACAGCG
>Locus_38855_111
GACAGTAACAGTCTAAGAGGTTTTATGAATAAGGCAAACCTAAATCTTGGAACCACCTTCCATACAACTGAGAAAAGTGATTCTGGAGAAATAGCACCTTTCGTTCCCTGC
>Locus_38854_94
GCACGTAAGTTTGTTTGTTTTGGTCAACATAGTGCAAAACACTAGATGAAAATGATCGCATGACACCTTATTCCAAGAAATCCGCACACTCTCC
>Locus_38853_100
TATGTCTGAACTGCATAAAACTTTCTAAACGTTACGTGGTGGAAAAAAATAGTATCTTCAAGCTTGAAACAGTTCATACAGACTTGACGTATTTTGAAAG
>Locus_38852_161
GAATCAAACACCGACTGTAAAGTTTTTGCAATGGCCATTTCAACAGTCAATCCAGTGTAATAAACCCGAGTCCTGCCCCACACAGACTAGCTGGTTTTGACCTCATCGTCCTTGTCTGATGACAGATGTAACTTGGTCCTTGTCTGATGTCAGATGTATCT
>Locus_38851_222
GTAAAACGAACGTACGTAAGTCAGTTACTCCGTACAGAACTTCAAGCAGATGTTCACACTTGTGGCGAATGTCTGCCTTATTGGAATTTTTGCTTATTCCTTTTTCCTTTTTGCATATTCATCCGATCTTGAGCCGCTCTATCTGAAACTGTGGTCATACGCCATTGATCCTCTGTATTCGTTTTCTATCTCTGCATTTATCTTATACTTCTTCAATTCTAG
>Locus_38850_98
AAAAAACCACAGGTATACTTCCGGACTGCTGGTAGTCTTCTCTCGTCCATTCGAAGAGCATTACCGATATAATTCCAACGTATTCTCCTTATAAAAGT
>Locus_38849_316
AGGGATGTGCTGCGAGAAGGCTAGATCCACTATGAGTATAAGCAAGCACTTATGTAAGAAGATATAACAATGAGGGTTGACATGTGTAAGCTGTGATAAGGAAACAGGTGAGCATGTGTCTACTGATTGATAATAACTAAAGGAACACTGTACAATTCATTCAATGAGACCGAAACCTAAGGTATGATAATAAGGCATTAATCAGGATTAAAATTTCCTGTCAATCATCAGCAATTATTACACTCCACATGACTCAANNNNNNNNNNCTCAGCAATTATTACACTCCACATGACTCAATCATCAGCAAGTATTACA
>Locus_38848_148
ACTCCTTTACTTTCTCTCAGTTCCTACATATAAATGGCCTGAAATTAGTTTGACAAAATAAAAAAAGGAAAAAAAGAATAAAAACATTGAAAGTAAATAGTGTTATTCTACTCTATACTTAAAGATGACTTTAATTTTTCAGTAAATA
>Locus_38847_116
ATTACTAGTACACTACAACTGTAGTCTATAGCTATATGCAAATGGTCAGTCTACATTTAGATTGTCCAAAAAATGTTTACAAGCCATACATTTTAGTAAGACCAACAAATTGAGTC
>Locus_38846_120
GACAAAGAAGAGAATCTTTTTACTTTTTTTTAAATAAAAACCTTATGCACTTATTTAAAGTTATTTGCTTGATGTTCTGGCAGGCTTATGTATCTGACAGCTCAACCAAACACAATTTAA
>Locus_38845_135
CAGTGTGCATCGTCGAACAACTGAGGTTGACTTTAACAATTAAACACACTTTCGCCAACTTCCTAAGTCATGAAATTCTACATTGGCTTAGCTGTAGAGATGTCTATTCTACATTGGCTTAGCTGTAGAGATGTC
>Locus_38844_134
TTTTTATCCCTATTGTCCCATTATCCTCCTGATAGCTTTGGTCACCTATCTTATTATTTTTGTTACAAACCTTTGGTCAAGTTGGGAGATGTGTGCCATAAATAATTCACTTAAAAAGATCGGAAGAGCGTCGT
>Locus_38843_125
AGGTATTACTTTCTTTTTACTAGGTCCAAATGTGGCTGTACCTATACTACAAAAAGAGGCATTGCGTTGGGAAAATGGAGGAAAAGCCCCCCTTCATCTATTAAAATTTATTAAACAGTATAGAT
>Locus_38842_364
GTAGAAAAGGGAGTCTATGACAGACTAGGGTGGGTCCGTCAACAAATATAGGGGCAGATGTTACGTTAAGGAACACGGCTATAGAACTAACGTTGCCTGCGCTGCTTTCAGCCGAACAATAGTAATTGTTTTCATCCTGTTCTTTCAGAGCAGAAATGGTTAATCGTCGACCATAATTTGATATGGAATATTTGTTATTTGATGTTATCGGTGTGCTTTCATTCATTGACCACTTAATATACGGTATGTGTGGAGCTCGTTGGTCATATCCAGAAAATACACATTCCAGGACTGCCTTATCATGTAAGAACGCCTCCTGGCCAGTGTTAGTGTATTGCAGCTGTGGTGCTACGGGGCTTCGATT
>Locus_38841_195
ATTACGGACGTTTCTTTACGACTTATTACTAATAGAATAAACATAATAGTCTGTGAGTATACATCTTCAAAATACATTTCTTTGTCAATTAAAACAAATATTTAAAAAATGTTTATTTGTGCTGCATCATCATGCATTCCATGAAAAGGTTGGCTAAACCTGAGTCACTAGTAAGACGTTTATCCATGACACCTA
>Locus_38840_137
CAAATAAATGACGTGTGGTATGTACACATCATTTCAGGGAATCACTTATGGCAACATTTCATTGTCAGCGCAATTTTGTAATGTTGCATCTTGGGATAGATAACAAGACAACATAAAGATCGGAAGAGCGTCGTGTA
>Locus_38839_104
GATTCAGAAACTTTACACATACATAGCATTGCTTAATTCATTCAAACAGATATGTTTTAATGCCTTGTGAAGTGAGAATCCATACTACAACAAACAAGTAAAAG
>Locus_38838_90
GTCCGTCTACTATTGTGAGTATATTATGTGTGGTCAGAGCTGTGACCCTTGGCTAACAGACAGATGATAACACTCATATAATACACAATG
>Locus_38837_190
TGTCAATCGTTGTATTGACCCTGAAAAGTTATTGTCTTCCCATGGTAATGCACCCCCTAACCACTGTAGCATGCAGTAACCTAAAATTTCCAAATCACCTCGCCGTGAAGGAGACACTCCTTTATGGGCATCAATGCTTGTGAATTCAATTGTTCCATCATGGGCTTTTCTAGGATCTTCTTTATATTCT
>Locus_38836_179
TCTTTTTGGAAAGTTTACACTACTTACGGGTGCTACTTACACTCATAAGTCACAGTTAATTATACACAACAGGAGTCATACTGGAGAGAAACCCTATAAATGTTATATTTGTTCAGCTGCATTTTCCAGCAGTTCACTTTTAACAAAACACAAAAGAACACACACTGGAGAAAAACCTT
>Locus_38835_129
CTTACTATATTAAACTAACTTTATGCAATAACCATGTTCGAACATTAAGGTGAGTGTGGTTGTAGTATAATCAGTACAGCAACATTAGTGAATAAATGATCTCAAATTTGTCAGTGTATCAACATTAGT
>Locus_38834_544
CTTTAAAAGGTACCTTTCCCACTAAAAGGTGGACTGCTTGCTTTGATCAACTTGTACATGGATAGCATAGAGATTGATGTTGACACTCGATGTACCATCACTCAATACCTCAAACTGATATCTCAGAGAGCTTCAGGTCAGCTAGTGACCAGTGCCAGGTGGATGCGTAACTTTGTCACACAACATCCAGAATACAAAAAAGACTCTGTCGTCTCCGACACCATTGCTTACGATCTTTTGTCACGCATTGTGAAAATTGCCAGTGGTAAAGACAACGATCCAACCCATCTCTTCGGCTACACGACAAAGTCGGCCGACAGGATCCCCGAGGCCCTGTCACAGGCCGAGGCCTACTTGAACAAGAAGACTCAGGAGGGTGGCCTCACAAATATCTGTAACCCGATTCCAAACGGGAACTGAATGTTTGTTATTCCATTAAGTGATGTGATAAAATGATAGTCTGGTGATATCATGTGTGGATCATTGGATGTTGTCAAAGAATAAGTGTGGATCTTTGGATACTGTCAAAGAGTAAGTGTGGATC
>Locus_38833_146
CCAAAATCCTATCGGTAGAGAGCACCGTTCCATCATCATACATTTAACTTGATACACTTATCTAATCATTGTTGAAATTCAAATAATCTTGGAAAAATGCATTGAGACCAATTACAACGTATTTTCAGGCTAAACCAACTATAAAG
>Locus_38832_87
ATAGGAGCTGTAAGTACCTGGAAAGCTAGCGGAGAGCCAATGTCTTGTGTATTTGTTTATCCTCGACATTCATGGACCTTTCGATCG
>Locus_38831_125
TAAATTCCTTGAACGGGTTCTTATGTTCAAAGATGGTCTTTCATTAGTGGACTTGTGCAAACATAATGCAAAAGTAGCCAAAAAATACCATAAACCACAGATTTCTCAAATATGGGAGATGTTAG
>Locus_38830_101
CTTGGTCGTTTTGGATATAGGTGAGGTTTCGGTGTTAAGATTGTTAAAAGTTCTTCCCAGGCGTTGAATAGCACAAGTCAAGCTGTTAAAGAAGAGCCAAT
>Locus_38829_156
CGACTTGGCGAGAAGGCTAGAATCTAAAAGTTGGGCAGGAGGTAATACCTCCAACGATTAATGTGACCAGTTCAAAAATGATAAGACAATTCATAAGCACTGCTTCATAAAATGGTGAAATTCTAAAAAGTTATAATACTGTACTAAAGTAATCTG
>Locus_38828_110
GTGCTGCGAGAAGGCTAGATAAGTAAAAAAAAAAAATTATTCCAGCAACAACTTATAACCGATCAAAGTATTTCTATAAACTGTAGAACAGAGATCGGAAGAGCGGGTCA
>Locus_38827_105
TAAGACGAATAGTTTTAGACACGATAAAAACTTGCATAGACTATCTTCATTAACACAAACAGTACTTTCTTTTACGTTATTGGCAGGTAATATACTTTCTTCTGT
>Locus_38826_141
GGGTCCCGTTACGATTATGTAAAATTTTTATCATAACTGAGGTAAACAAAAATAAATTAAAATAGGCATTTAGCATAGACAAATTAAAATTTTGGTTATCTATTTCAAAACACCTAGTTTAAAGTGGAAAGTATCTCGTAA
>Locus_38825_121
GTAGTGATTTGAAAACCAACAGCACGACCGCGCTTTGAGCGCAGCCGCTGTTTACAGACATGTGAGCAGATCATCCGAGAAGCCAAGCTCGGGCATTCAAAAAAAAAAAAAAAAAAAAAAA
>Locus_38824_123
ATAGCCTAATTACCATACTCTACTATTGTTGCAATGTTTCGGGCCAGGAAAGTTTTCAACATCAAAGAGCTACAATGGTTTAGAGATTTAGTTTCAACATCAAAGAGATCGGAAGAGCGTCGT
>Locus_38823_114
GGGGTCATAGTGCAAGGCGGGGCTTTATTTCTGTTTTAAACCCAGAAAAATCTTTGATGAAGCTGACGACGAAGTCGTATTCAGTCTTGTCATTTATCTCAACGAGGTAGCCAC
>Locus_38822_163
CATTAGGGTTTATCTGGGACTGGTTGACATCAACATGTTGAGAACTATTCTACAGCAAGTCAAGAGTCATGCTAGTGCTTGGCCCTTTCTTAAACCTGTGGACAAGTCAGAAGCCCCAGATTACTATGATCATATCAAGTTTCCAATGGATCTTCGCACCATG
>Locus_38821_147
AAACTAGCTAATTTTAAAGTATTATATAAACTAATATTTTTCCCCAAATTCTTGCAAAGCATAACGAATTTGCTGCTTTACGTCATAAAATTTGGGAGCCATTGAATTACCGCGACTTAACCAATTTTGCAAAATAATGAATCGTGA
>Locus_38820_104
ACCTATCACAATCGTGTTTCTCGTACCATCTGTGGCATAGACAGTGTTAGCACAAAGAGCATGGTAGTCTAGTATGGATAGTGTTAGCACAAAGAGCATGGTAG
>Locus_38819_115
CTTTCCTCTTCTTTTTCTCCATCTTTAAGTAACAGAAGACCTTTTCATCTTTTTGTTGTTTCATCGCAGGCGGCGGGCCTCGCGCTCAGACTCCATCAGTGTCAGAATGTCGCCC
>Locus_38818_94
GCTAAAATTGTCACAGTTTGAATACTCCGAGTCACTCTAGCAACTGAAGCATCCATAGCTGTGTATGGAGTCATTCACAAGTTACCTGATAACC
>Locus_38817_167
TAATGAACCTCAGTAGTGCTTCAGTAGATACACATCCAATTTGGGCTTCTAAGAACAAAATGTAGAGTTCCAATTATGACTTGGATAAGGTTAACATTTTCCCAGTACAGGATCCTGTGGTATATTTCACCTGCTATAGTTGATACACCAACAGGTCAGGGTGTCTT
>Locus_38816_130
AAAAAATCAAAAGAAACCCGTGGGGCGACGCACAGCTCACAGCTTGCCAGGTAATGTTGCCCTCGGCATCCTCTTTTTTCAATCCTCTCATCTGAAACCCTTACGGGTGCTGCCCATGCGGACTCTACCC
>Locus_38815_107
GACACTTCTTCAGTAAATTACTATTCTATGAATTTCTTTTTAAAAAAACAACAATTACCATTCTTTCCCAGATGTGCAATTTCAAGTAAACTGTACTTTAAAAAAAA
>Locus_38814_145
ACATTAAGATTACTTAATTTCGTATACAAGTTGTCAAAAAATTGATCTAATTTGTTTTCACCTGCATTAGTCTACAGTCTACACTTACTGCAGTAGTCCCATGGACATGTCCAGATAAATGTATTATTCATAGACACAGAAACTT
>Locus_38813_157
CTCTGTATCTGGGGTCGAGTAAGCAAGTCACTTGTGTGTCATAACTAAAGGACGACTAACAAGATGAATGTGATAATTGACTGTCAGCATTCAAGAAAAATTTGTTGATTAATTTGTTCATTTAATGATACACATTTCTGGTGGAGGGGTTAGGTTT
>Locus_38812_124
AATGGTAGATTGTGTAAACAGGCATATAGGTCACATGTATATGTTCATATAATATCATACACGTTTATATAGAATCATAATAGTCAATATGCCATCTTAATTATCCATATGCTATCATGCATGC
>Locus_38811_271
GGACCTGACTGAGGAAATGTTCCCGTCTAACAAATGATTATCAGAAATGAGCACTCAGAAAGAGGTTGCAGTTTTAATGACATTTGTAATCAGCTCAGCAATGTGGCACCAAGAGCAATCAGGGAGACAATTGACTTTTTAAGTGGTGAAGGTCACATTTATTCCACCATTGATGATGATCATTTCCAAGCAACTGATATATGAATTCATTATTCATTAGGTATGCAAATGATGATTTATGAGCTTCCCCGCATCAATTTTCTGGCTAAAA
>Locus_38810_149
GCTTTCTACTTTACTAACTATGATAAAGGCTGACCAAAGGTCGAGGATTTAAAGGTGTGACATCCCGTTGGCATACACGAAAATTACCCCGAAAAACACACAAAGGTCTTCGTAAAGTGGCTTGTATTGGTGCATGGCATCCTGCTCAT
>Locus_38809_286
CCTGTACTTTTCCTTTCTTTTACAGTATGTAAAATAAAAGCAGGGACTGATTACCCGGGAAATTCAGAGGGCAGTGTAAAACAAAATTTGAATGCATTGAGCCGAAGGGAAAAATTATTGAGTACAGGTTTTGGAAACAGATTAGAAAATACTGAAAACTCCAATAAAACAAGTGAGGCTAGTCATATTTACTTCGCGTCTTCAGATGTTAGCCAAAACTCTACAAACAATATTAATTGTGGCATTGTGTTGGCCTCGCGCCACCAGTCGGTTGATTCCAATCACC
>Locus_38808_148
TTGTGTGTAGTCCTACAGTGCAATATAGACTGTGATGTCTGTGATGTTAAAAGTGGAACCCAAGTACGCCATAATGGAACATTCTATCTAGGTAAACGTAAGATTGGCAACATTCAATAATTGGTTAATAAAGAGGATCAATGGTTGA
>Locus_38807_101
ATGTGCTAGAACGAGACATAGTTATAGATATCCAATTTCAGCATTAGGATCATATCTTTTCATTAACCATGTCAGGCATTCATAAACTAATTTAAAGTTTG
>Locus_38806_134
AAAGTAGCCAGGCGGACGGCACACCTAGAACGCGACCGAACCTGCTCTCAGCTTGTTCATCAGCTTGCACAGCAGCACACCATCGTGCAGCGCCTCGGCGTAATCATCCGTGGGGAACTTCTCTCCAGTTACAG
>Locus_38805_134
AATCACTATAAGAAAGAATACGATGTCAACATCGTATTGTACTCCCTGTCCAGTCTGCAGTTAGCATATTTGATGGTCAGATTTATTTCTTCTGCACCAGCAAATTCACGAACAAATACAGCATGATTTTCTTG
>Locus_38804_259
GAACTAAAAATCAGATAAGATATGGCTATGTAGCATATTATTATACTTTAATTTTTAGTCTTTTCTATTTGTGTTTGCTCAGACTCAGAGACTGGTAATGAAGTGCATCATACTTCTAAGGCAGGTATGAGTTGGGGGGAAGGGGGTGGCAAGATCAGTTTTAGCATCACACATTTTATTCAAAATCATACCTTTAAATATAATACCTAAGATAGAACTTTTCTGTTGTAATCTGACAAGAGTTGTCACTTTAATAGAG
>Locus_38803_113
GAGAGTGGAATTTTTTTGTAGTTATTGGTGATGTCTTCCTCATATTATCTACTTGGGCCATTGCAATTACACAATCAAATAATCACATGTCGTGTTCCTAAAATATTATCTGC
>Locus_38802_124
TTTTATGTTGACTCTGACTTTGATTTCTAATAAGATGATTGTAATTGTCACTAATTCTAATTGGTGTTGTTAGTTTTATTACAATTATAAATTGTCATAACATGAAATATGACCTACTGAAAAT
>Locus_38801_152
CGTTTTTTTTGAAAGTCACAAATTGTAGTTGCCTAAATTTAACTTCGTCAAACAACATTTCATCACCTATGTCACGTTTATAATTCTATTGGGGAGGACTCATTTAATATATGGTCAAGATGCAACATGTGATGAAGATGTGCCATCCAGAC
>Locus_38800_114
TCGAACTACATTACTGTATAGTAGTTGTCGAAGATAACAACTAACAATCAACAACCAGACATTAGCTAGCAATCAACATTCAAACAACAAGTCATTAACAACCATATATATTTT
>Locus_38799_137
ACTAGACGAGTCCAAACTTGAGTCCGAGGTCTTTCTTTGGGCCTTGACCTGTCTGCAAACATCAAACAATTTAATTTACTTCTTTAACTTCCCATGTGTCATTTGTAGTTTTATCTTTGAGATCGGAAGAGCGTCGT
>Locus_38798_126
CGCCGGAAGGTACTGGAAAACTAACAAACTAGATGATAATTGATGTATGTCTTTGAAAAATCACTTGAAAAAACGTATTTTATTAACATTAATCGTTATAACACTATTTGAATTAATTTTTCAAGG
>Locus_38797_149
AGTTTTAAAACTTTAGGTCGGTCTCGACCTTTAGGCCGGATTTATGAAGTGAAATCGAGCCGGAGCCGGATTTGTTCAAATGGTCAGATTCTGGAGCATTATATATATAATGGGCTCTACCGACCAGCCGGATTTATGAAGTGAAATCC
>Locus_38796_92
TACAGTTGACTGGAATACAAGTTCACTTGTTTTTTCAGTGGTTAACTATGATTATTTGTTTACATGTTTTAGTTTTAAAATATGAAGCATTT
>Locus_38795_197
GGGGGTATCGTCTAACAAGACACTTGCAGTGCAACCATAGATCCAATATATCTAGCCCCATAAGGTTTTCCATCCTTTGGTCTTTTTTTGCTGTTGACATATTCCCTTGTTGATTCATCCCAGTACAGTTCATATCCTTCATTAAGTGAGTATATTTTGCCTCTAGGCTTAATTGTCATATTTTTCTCAGTCAGTAA
>Locus_38794_305
TATGTGTAGCGTTATTTGATAAGTTGACATCAGTAGTATTTCTCATCATTCAACCCAAAACACTTTGATGGGTAGTCAATACAATATGAAAGCCCCCTTTACAGTGGCTTCACTACAGGTTGCTATCACTTTATACTAATTACATGGTTGAAATCACCTTTGTGGGAAGAGTTAGCTTATGTATGTGTCAATAAATGTTATAAAACAAAACTATCTCACAGTCCAGAACAGAATAAACAGTGCCACCGGAACAGGTTGTCAACAGTGGTTTATCAGAACATATTGTTAACAGTGGTACCATCGGA
>Locus_38793_130
ACATTATCTCTGTGCTCAGTACTCGTGTCCTTACATTTTACCCACATTTTACACAAAGGCTGAAGAACCTTATGGCTTCAAGATTGAAGAAGATCTCCTAGGCCCAATCCATCATCATATGTTTCACTTT
>Locus_38792_232
TATCAACTATCATCTGCCAATGGGTTATACCAAATTGTTAACAGATGAACGAATGCACTACCACCAATTGCGAGGAAGTAGGTGGAATCTTTTCAATTTTTTGTAACATTTATATGTAAGTACATTTGTAAAGTCTAAATGTGTAACAACATGTAATTTTGTAGTTTGCGTGTTAAGTGCATGTATTTTTGTAAGTCGATGCGTGTACGCACATGTATCATGTATTTAGTAC
>Locus_38791_528
GAGTTTGAAGATCAAGATCGTTATCTTTTTTATAAACAGTAGTTAAACAATAAACAAAACTTTCTGTAAAAGAAAAAATCCCATTCGTTTAAATATCGTACAGTTTAAGTTTCATAGCTATGTATATGGCAGGCAAATAAATTGACATTGTCTTAAATGGCATTAGTTTTACTACTTAATTATTGAAATCACTTATTTTCAATTTAGTTTTAGTCAATTACAAATACACCCTGGAACTGTGCTGCTATGTGGACCCATGTGTTGAGATTCAAACTCCAATAACTCCCACTAAAGTAATAGACACATGGGAAATCAAACACTTGCTCTCAATACTTAAAAGCAGTGCAGTTCCAGAGAAAGGACATAATGGTTCAAAGCTACATGAATATGACTAGACCTTAGATATAATTTTGTGATTCTAAATACCAGTAGTAGTAGCTCAATTGAAAAGTTCACCAAGTCACTAATTCAAAGATTCCCAGAACAGTAAAAGTTTGATGGAGATTGTAATTACTGAAGATACCAATT
>Locus_38790_128
TAGAAGCCCTGTGTTAAGATAAAGTCAAATTTATGTTACATTTACGGAAAGTTATCCGTATAAATTCTAGGGTTACACATTTTTTGGCCCAAGATTAATTATGATTTTGTGGTTTTTTTTTTCTCTCG
>Locus_38789_94
GAAGACGAGACTGTGGAGGAAAGATAAGACTTGATTCCCCTGAATCAAGTGTGGCTAGAATAGCAGAGAATGATCCAACAACTGCATGAACTGC
>Locus_38788_103
TATAAGGTAGTAATGGAACTTGAACAGAATGCTTCAAACGCGCTCAGGATTAATGTCGTCAAAGAAAATCCTGGAGAAATTCCATGATGAATGCACTCAATGT
>Locus_38787_114
TACGGAACCACAACATACACTCCAAGTTTTTTTGAAAACATGTCTTAATTTATGATATCAAAACATTGGTTTTAACAATGCACCTACAAATAACTATTTTTGCATAAAGGGAGG
>Locus_38786_175
TCACTTAGGAACAAAGTTGTGTATCTTTTCAAAGAAAACAATAAACAACTTCCGTACAGTAACCTATTTTTCAGGATATAAAATTGGGATCCGTTTTTGTAACAAGAATTTCTGGTATTCTTGTTCAAACATTGGTTTGAGTTCTTCATTTGTGGATATTTCAATAAGCTGCTCC
>Locus_38785_90
GAGTCATTAAGTTTGTAGTAAATGTGAATGATTAATGGCTACCAGTCAACTAAACATTCACTCAGTAATTCAAACATCATTTACACTTAC
>Locus_38784_94
AATTACTTTGGGAGAATACACAACGTCAAAGTTAACCAACATTGATGATAAACAATTTTGAAATATGGGCATGAGCTCATATCCTTCAATTCCT
>Locus_38783_176
AAAGTTGCAGCTATTAGTTAATCTAGTAACGTTTAATAGCACAATAGTAAATCCAAAGTTTCGACCGAAAAGCTTAGCATATGCGCCGGTTCTAACTGGACTCTACTGCTCAATGGGCTACGCGTCCTATTTGGTTTATCGAGACGGTGTTGGAGAGCCGAGAAACCTCGCTTTAG
>Locus_38782_153
TTGTTACTGACTCATTGTTCGGAACTACACAGAATACAAAAATATCAAAGAAATAAAAGATGTGATAGAAAGCGGTCACTATTTTTCCAGGACCCCAAGTCTAGTTCTAATAATTTAACAAAAGACAGATTTTTGGTATAGATTAACAATGTC
>Locus_38781_109
ATTGAATGTTTTAACCTTCCCCTGTATTTTTAATGGAATGTATTATTATTTTAACTGTGAAAAATCTGCTTTGAGAAACAAAACTTGAGTATTGGGATCAATTACCCTG
>Locus_38780_94
ATTGTAAGAAGTCGATACAGTAAGCTATTAGTGGATAAACTTAATCGAACATTTGAACGTGCGTATAACAATGGGCAAGTAAAAGAAGCAGTAT
>Locus_38779_119
AAAAGTAAGTCAGTTGAGACAGTATTTACAAAAGGCAAATTTATGTTTGAAAAATCAAATGGGGATGAAATATTATCAAAGGAATGATAAAAAAGTTGACCAACATGTACCCAATAGAT
>Locus_38778_144
GGATGTGCTGCGAGAAGGCTAGACTTTCCATTTTATCCTTTATATGTTCTTTTGTGTTTTGTTAGCGTACGAGATGTGGTAAAACATTGTCCACAGACATCACATTGGAAAGATTTTTCTCCTGTATGTGTTCTTTTGTGTTCA
>Locus_38777_176
TTAGTTTAAAGTCGACGGATCGTAAGACTTGATCTAAGCATGTTACTAACAACATTTGTTAACAATAACTAAATCCAATTGAAATGTTTGCTGTTAATTATCTCATTAGAATTGGAACTTCTTGAAAGTCATAATTCTTGTCATTTTCAATTTGGTCATATCTGATGTTTAAAAAA
>Locus_38776_93
TTAGAAATAAATTTTATACAGGAAGTTCCCTATTCAATAAACATAAATTTTAATGTTCTAAAAATTGAACTAAAATTGTATTTTGTTTAAGAT
>Locus_38775_127
[truncated: 13,198,173 more chars]
